# Supplementary material for: Metaviromic insights into the viral community associated with Dendrobium catenatum
Source: Braz J Microbiol. 2026 Jan 28;57(1):43. doi: 10.1007/s42770-025-01816-5 (PMC12852558; doi:10.1007/s42770-025-01816-5)
Supplement: Supplementary file 2 — Supplementary File 1: Libraries information. (XLSX 14 kb) [file 42770_2025_1816_MOESM2_ESM.xlsx]

## Sheet: Planilha1
Supplementary file 1. Table presenting key information for all utilized libraries;
Run	Bases	BioProject	Center Name	LibrarySelection	tissue	treatment	Library article
SRR7221706	4234194000	PRJNA432825	CHINESE ACADEMY OF FORESTRY, BEIJING, CHINA	Oligo-dT	tender leaf	collecting time 00:30\, midnight; biological replicate 2	https://doi.org/10.1038/sdata.2018.233
SRR7221707	4170258600	PRJNA432825	CHINESE ACADEMY OF FORESTRY, BEIJING, CHINA	Oligo-dT	tender leaf	collecting time 13:00\, noon; biological replicate 1
SRR7221708	4150281600	PRJNA432825	CHINESE ACADEMY OF FORESTRY, BEIJING, CHINA	Oligo-dT	tender leaf	collecting time 13:00\, noon; biological replicate 2
SRR6702230	7540587300	PRJNA432825	CHINESE ACADEMY OF FORESTRY, BEIJING, CHINA	RT-PCR	mature leaf	Well-watered | volumetric water content of base material: 30~35% | sampling at 9:00 a.m. | replicate 2
SRR6702231	7782772200	PRJNA432825	CHINESE ACADEMY OF FORESTRY, BEIJING, CHINA	RT-PCR	mature leaf	Well-watered | volumetric water content of base material: 30~35% | sampling at 9:00 a.m. | replicate 1
SRR6702233	7037349600	PRJNA432825	CHINESE ACADEMY OF FORESTRY, BEIJING, CHINA	RT-PCR	mature leaf	Well-watered | volumetric water content of base material: 30~35% | sampling at 9:00 p.m. | replicate 3
SRR6702234	8637954000	PRJNA432825	CHINESE ACADEMY OF FORESTRY, BEIJING, CHINA	RT-PCR	mature leaf	Withhold Water | volumetric water content of base material: 0% | sampling at 9:00 a.m. | replicate 2
SRR6702235	8500604400	PRJNA432825	CHINESE ACADEMY OF FORESTRY, BEIJING, CHINA	RT-PCR	mature leaf	Withhold Water | volumetric water content of base material: 0% | sampling at 9:00 a.m. | replicate 1
SRR6702236	6683075700	PRJNA432825	CHINESE ACADEMY OF FORESTRY, BEIJING, CHINA	RT-PCR	mature leaf	Withhold Water| volumetric water content of base material: 0% | sampling at 9:00 p.m. | replicate 4
SRR12805741	11376411900	PRJNA668448	YUNNAN AGRICULTURAL UNIVERSITY	PCR	Stem	not applicable	doi: 10.7717/peerj.13222
SRR12805742	9698484900	PRJNA668448	YUNNAN AGRICULTURAL UNIVERSITY	PCR	Stem	not applicable
SRR12805743	10827799800	PRJNA668448	YUNNAN AGRICULTURAL UNIVERSITY	PCR	Stem	not applicable
SRR15887763	7383291300	PRJNA763165	GEO	cDNA	young leaves\,stems and shoots	Distilled water	N/A
SRR15887765	7508877300	PRJNA763165	GEO	cDNA	young leaves\,stems and shoots	Distilled water
SRR15887781	6200752800	PRJNA763165	GEO	cDNA	young leaves\,stems and shoots	Distilled water
SRR14635786	11252115482	PRJNA732289	ZHEJIANG A&F UNIVERSITY	cDNA	leaves	pre_treated by MeJA for 4h and then Sclerotium delphinii innoculated for 24 h	https://doi.org/10.1094/PHYTO-05-22-0178-R
SRR14635787	11491789717	PRJNA732289	ZHEJIANG A&F UNIVERSITY	cDNA	leaves	innoculated by Sclerotium delphinii for 24 h
SRR14635788	10913384279	PRJNA732289	ZHEJIANG A&F UNIVERSITY	cDNA	leaves	innoculated by Sclerotium delphinii for 24 h
SRR14635789	12340642842	PRJNA732289	ZHEJIANG A&F UNIVERSITY	cDNA	leaves	innoculated by Sclerotium delphinii for 24 h
SRR14635790	10684684376	PRJNA732289	ZHEJIANG A&F UNIVERSITY	cDNA	leaves	pre-treated by MeJA for 4h
SRR14635791	9322917267	PRJNA732289	ZHEJIANG A&F UNIVERSITY	cDNA	leaves	pre-treated by MeJA for 4h
SRR14635792	12301489372	PRJNA732289	ZHEJIANG A&F UNIVERSITY	cDNA	leaves	pre-treated by MeJA for 4h
SRR14635793	11134223459	PRJNA732289	ZHEJIANG A&F UNIVERSITY	cDNA	leaves	no
SRR14635794	11687966490	PRJNA732289	ZHEJIANG A&F UNIVERSITY	cDNA	leaves	pre_treated by MeJA for 4h and then Sclerotium delphinii innoculated for 24 h
SRR14635795	11510965229	PRJNA732289	ZHEJIANG A&F UNIVERSITY	cDNA	leaves	pre_treated by MeJA for 4h and then Sclerotium delphinii innoculated for 24 h
SRR14635796	10480739482	PRJNA732289	ZHEJIANG A&F UNIVERSITY	cDNA	leaves	no
SRR14635797	8654362843	PRJNA732289	ZHEJIANG A&F UNIVERSITY	cDNA	leaves	no
SRR17026697	6387524400	PRJNA783177	KIB OF UCAS	PCR	leaf	The first biological duplication of untreated	https://doi.org/10.3390/ijms23020981
SRR17026698	6415889400	PRJNA783177	KIB OF UCAS	PCR	leaf	The third biological duplication of cold treated
SRR17026699	6046364700	PRJNA783177	KIB OF UCAS	PCR	leaf	The first biological replicate of cold treated
SRR17026694	6287624400	PRJNA783177	KIB OF UCAS	PCR	leaf	The first biological duplication of cold treated
SRR17026695	6415879300	PRJNA783177	KIB OF UCAS	PCR	leaf	The third biological duplication of untreated
SRR17026696	6375524500	PRJNA783177	KIB OF UCAS	PCR	leaf	The first biological replicate of untreated
