# Supplementary material for: Metaviromic insights into the viral community associated with Dendrobium catenatum
Source: Braz J Microbiol. 2026 Jan 28;57(1):43. doi: 10.1007/s42770-025-01816-5 (PMC12852558; doi:10.1007/s42770-025-01816-5)
Supplement: Supplementary file 3 — Supplementary File 2: BLASTn and BLASTx similarity searchs results. (XLSX 55 kb) [file 42770_2025_1816_MOESM3_ESM.xlsx]

## Sheet: Planilha1
Supplementary file 2. Table summarizing blastN and blastX alignments for viral transcripts, including details such as alignment subjects, percentage identity, and E-values;
Name of the identified novel virus	Virus acronym	Phylogeny Phylum/Family	Genus	Contig name	seq	SSR	Length	BlastN best hit	Accession	Query cover	E value	Per. Ident.	BlastX best hit	aa Identity (%)	Viral family common hosts	E-value	Query cover (%)	Acession	CDD Name	CDD Accession
Dendrobium catenatum associated phlegivirus 1	DcPhV1	Duplornaviricota/Phlegviridae	N/A	NODE_8_length_9045	GTATGCGCTGAGTTTGGCGGAAAGTGGCCCGCCTGGCTTGCGCACCAGGGCGCGGAGGGCGCGCTCGACGTCATGAACTCGGTCATCTTTGATGACCGTGAGAGTGTCAAGGCATGGTTGGGCAAGTTGGTCCTCGTTTCAAGTGGTAGGGCTGAAAAAGTGTTCAGCGTAAACCTCGAGCTACGCTCGATCAATGAGTTCTTGGCCCGCAACGATTGCGGGTTTGATGTGAGGGCATTCGGCGGGGAGCACCTAACATTCAAGACTCGGGCTTGGGTGTACCAAGGGTGTGCAACCAAGCCAGAGGGCTGGGTTGATCCGAGCACCGCAGTCGCTGGGTGTGTTGAGGCACCCGCGGGGTGGTACCCCGAGTACAACGAGACGGTGGCTGCCATGTGT…	SRR14635787/SRR14635789	9045	no hit					RNA-dependent RNA polymerase [Rhizoctonia solani dsRNA virus 18]	31.13	Plants, fungi and protozoa	3e-51	0.14	QXI69650.1	ps-ssRNAv_RdRp-like superfamily	cl40470
Dendrobium catenatum associated endornavirus 1	DcEV1	Kitrinoviricota/Endornaviridae	Alphaendornavirus	NODE_2_length_10252	GCCGTTGTGAGGGCTTATTTCTGGTTTACTTATCATGTTAAAGTGAGACGCGGAATGCGACTTCACCATCACCTTGGTTACCTTACCTCTAGCTAAGATTATGTTGTCATCGCCCAGGCCAAACATAATGATTAGTTTTGAACCTAGTTTCGCTACTAGGTCCATTTTTGTCAGAAAGTTGACAATCAGGTTGCCAATGGCTGTGGTTGCTTGTCCAGTGTGTCTGCTTGCGTCACCTTTGAATTTGATGCCCGCACCTTTCGCTCTCCATTTCTTGTGTACAGTTCGCCACAAATCCACTACCTGCTCGTTGGCCCCTAACAATTTGTATATTTCCATTTCTGTGTCGATCAATATGTTGTCAGTTTGTCTGTCTTGTTTCTCCAAATCATCCTCCAC…	SRR14635789	4327	Rhizoctonia solani endornavirus 7 isolate polyprotein gene, complete cds	MK393905.1	0.04	2e-16	76.41%	polyprotein [Alphaendornavirus sp.]	34.89%	Plants (orchids)	0.0	0.92	UIA10510.1	Endornaviridae_RdRp	cd23255
Dendrobium catenatum associated botourmiavirus 1	DcBV1	Lenarviricota/Botourmiaviridae	N/A	NODE_2273_length_2090	ACGACACTCTGCCGGGTGCCAGTTGAGCCCACCCCCAGAATGAACCGCTCGTAGGAAGAATCTCCAAAGAGAGTCTCCCACGGGGCGCGATCCACCCATTCACACGGGTCCTCCGGCTCCTCTGCCTTCGGCACCCAAACCTTCTCCCAGCAGGCCTTGGAGCCCACACCGCTGCCCGGGACAACCGAGGGCAAACCATCAACCAACCAACGGCGAACGATCACACCCCCCTTGGTACAGGGAACCGGGATCGTCCCGGAGCTACCTCGCATAAACGAGTAGAGCTTCGAACGGCGAACCGCCTTCCGACTCGCAACCCAGGAACGGAACGATGACTCGTAACCGCTTCGCTCAAGGCTAGTGAAGTATTCCTTCTTTTGAGACCCCATAGTGGGAGCA…	SRR14635787	2090	Botourmiaviridae sp. isolate TIGMIC_3, complete genome	MK393905.1	0.82	0.0	81.47%	hypothetical protein [Botourmiaviridae sp.]	79.83%	Plants and fungi	0.0	0.98	WAK77782.1	ps-ssRNAv_Botourmiaviridae_RdRp	cd23183
Dendrobium catenatum associated botourmiavirus 2	DcBV2	Lenarviricota/Botourmiaviridae	N/A	NODE_70_length_3333	CAGGAACTTTTCCATCGATGGGTACCGGATTAAGAACCGGAAAAAAAAAGGGAGCCTGGTTAAGGCACCTCGCCTGGTAGAGGCGACTACGTACTACGGTCGGTACGCAACGACTGTTTTTAAATATCTACTGTTTTCTCGGATGGTGTAGACAAGAGCACCCGTTCAAAGTCTCGTACGAAAACGAGCGACGAACACGCGGGCGTGATGGTGATAGACCCAAATGTGATTGGCCCCCATACACGGGCCTCTAACGCTACCACACGCTTGGGAGAAGGATTCATCGCCCTTCTCCTAACCTCCAGAAGTAGTGTATTGACGAAGATGAAATGTCATGCACTACACCCCCCACTATAGCAGCGTTCTCCCGTCTGCTGAAAAAAATCGGGAGATTGACTT…	SRR14635788/SRR14635789	3333	no hit					replicase [Agaricus bisporus virus 14]	49.80%	Plants, fungi and protozoa	0.0	0.66	AQM49944.1	ps-ssRNAv_RdRp-like superfamily	cl40470
Dendrobium catenatum associated botourmiavirus 3	DcBV3	Lenarviricota/Botourmiaviridae	N/A	NODE_245_length_3919	GTTTATGACCAGCTGCATGTGACGCGTGCAGTGGAGTCAGGGTGCCTAGACTACTAGGATATTTGCTCCAAAGGACGGGCCACATAGAAGTCTTGTAACCGACTTCCGCAGTGCGCTCTACCGAGCTCTTGACGAGGGGAATGATCTGTTCCACCGTCTGATCAGTACCCGGGCCTGTATTTTCCTTATACATCCAGGCTTCGCCGTACCAACGTTCAGGTACCCAGGTCCATCGGGTTTCCGCTCCTACCATAACGATCACATGGTATCAAACGAGCGTACTCTCCATCGGACTCTAAAACATGGGCCCTATACTGGTTGTGCCACGAAATCGGCAACGCTTTCTCACGCCAACCCTCCATCATGTATAGGTACGAATTCCGCAATTGAATTCGAACG…	SRR14635787/SRR14635789	3919	no hit					RNA-dependent RNA polymerase [Lentinula edodes ourmia-like virus 1]	37.43%	Plants and fungi	2e-90	37.43%	UZA97546.1	ps-ssRNAv_RdRp-like superfamily	cl40470
Dendrobium catenatum associated narnavirus 1	DcNV1	Lenarviricota/Narnaviridae	N/A	NODE_42_length_3348	TTTTTTTGAAAAAAAAAAACGGGGGGCGTTGCCCCCAGGGGCGTAGGTACCTAAGCCGCTAGGCAAAGGACACCTATGTCTCGCTCCGCCACTTTATGTAGCGGAACCCCGGACGATATTGTTCCGGAGGTTGTGTGGTCAGTGACCACACTTCATGTTGAGGGTTATCTGCTAACTCCTCAAGCTTCGTGTCAATCGCACGAAGAGATGGATTGTCGTAAATCCATTTTGCGACCACCACTGGTTGGTCGAAGAACTCGAAATTCGGGTCCATGGTGAATTGAACATAATTCACTGAGCCGAAGTCGACTATGGTTTCGACTTCTGGGTCCACACTTGTGGCCCAATCCTCATACGTGCTCATCATGCCGTAGAGGTAGTGTTGTGGTGATACAACAC…	SRR17026697/SRR17026698/SRR17026699	3348	Vo narna-like virus strain Vo1, complete genome	OR965524.1	1%	89.66%	89.66%	putative RdRP [Vo narna-like virus]	57.83	Plants (orchids)	0.0	96	WQM87268.1	ps-ssRNAv_RdRp-like superfamily	cl40470
Dendrobium catenatum associated fusarivirus 1	DcFV1	Pisuviricota/Fusariviridae	Betafusarivirus	NODE_7_length_9257	GAGAAAGAGAAGAAAGAACTTCCTCTGTCCACACTGAAAGACACTCCTGGCCTCCATTTTTGGAGACTAGGAGGGGAATTTAAAGAAAAGAAAAAGGGGAAAATTGACACATATGACTTCATACGATTTATTTTATACATATCCAAAGCAACATATTAATTCAAAACATTCTGAGAATGAAAAAGGCTCTGAGCCGGAAAATGCGTCTAGAAAACCCCTACGTGTTGTACCCTCACATTTACATGTGGCCTCGACATCTCGGGAAAAGCATGGCGTAGTATCCTGGTCCTTGGCGTAGGATGGATCGACATCGGTGCATTGACGTCCTATTTAACATCAAGTGTTAACATAATAGGATAGTGTACAGTTATCTTAAGGAGCAATACCTTCTACAACCAT…	SRR14635787/SRR1463579	9257	no hit					polyprotein [Rhizoctonia solani fusarivirus 5]	46.61	Fungi	0.0	36	UAN07883.1	ps-ssRNAv_RdRp-like superfamily	cl40470, smart00487
Dendrobium catenatum associated fusarivirus 2	DcFV2	Pisuviricota/Fusariviridae	Alphafusarivirus	NODE_12_length_8046	TAGTTTATCCTCAACTAATTGCTTCATTTAAGCTATTAATTGAGTTGAGACGATTTTGTTGAGGGTGTTGTAACCCTCATTGGCTGTCTCCGCCAATGCGGACATGAGATGATATGGGCAGTTCCCATGGCTTTTCGCCTCCACCTGCTCATAGGACTCCGCGGTGGATTAAGGTACGTCTGATCGAAAGGAGTTTTAAACCATATCTCCATCTCATTTTATTCATTTAATCTAGTCCGTTCGTCGGATTTGATAGTGCCTTAAAGACCCTGATGAGCCCTGGCACGAAACGCACTCACTGTGCGTTGGTTAATTTTGTCATTTTGTTAGTATGTTTTTGGAAGCATATGCTTTGTTTTTCATACTAAGTGGTTATATAATAACCAGCTCTGAATCTCG…	SRR14635787/SRR14635788/SRR14635789	8046	Sclerotium rolfsii fusarivirus 1 strain BLH-1-10 RNA-dependent RNA polymerase (QKQ12_gp1) and hypothetical protein (QKQ12_gp2) genes, complete cds	NC_076639.1	0.87	0.0	85.51%	RNA-dependent RNA polymerase [Sclerotium rolfsii fusarivirus 1]	97.86	Fungi	0.0	61	YP_010799381.1	ps-ssRNAv_RdRp-like superfamily	cl40470, smart00487, COG2262
Dendrobium catenatum associated partitivirus 1	DcPV1	Pisuviricota/Partitiviridae	N/A	NODE_1477_length_2409	GTTTTGTTTTTTTTTTTTTGTTTTTATTTTTTTCTTGTTATCGTGCAAGAGAAATAAACAAATAATGGGAAAACAGTGACCATAACGGAGCGTTAGGAACCGCGCCATATGTTAGTCGTAATGAAGGAGTATTCAGGATGAAGTACCAGCCATTTAGCTAGGGTAACTTGATCAGGATCACTGCAACTAGGTGGGTCAAGGAAGATGTTTTCTTTCCATTTGTCTGCTTCAGAGAAGAAGCCATGATGTCTTTCGACAAGTTGGCGTACTTGGTGAAGAGTGGGAAACTCAGGGAACGAGATGTGTCCAAGGTCTGGGTCGAGATTCAGGATTTCTGAAACCGTGTACTTTACAGCTCTGTTGAACTGTCTTGCCGTGACGGGGTCGTCGTCGGAAGGT…	SRR14635787/SRR14635788	2409	Rhizoctonia solani partitivirus 9 isolate YNBB-182 RNA-dependent RNA polymerase (RdRp) gene, complete cds	MN535896.1	0.38	4e-51	71.47%	RNA dependent RNA polymerase [Rosellinia necatrix partitivirus 20]	68.92%	Plants, fungi and protozoa	0.0	0.94	BBU59848.1	ps-ssRNAv_RdRp-like	cd23167
Dendrobium catenatum associated partitivirus 2	DcPV2	Pisuviricota/Partitiviridae	N/A	NODE_1659_length_2320	TTTTCTTTAGAAAACCAAAATAAATTAAATGTTCTATTAAAACATAAACATAAGGTAAACGATTAACCAATGATAGGCAGTTCTGGGACTACGGGACATGGGATTTTGTGTTCCAGTCGGTAATCACGAATTGTCTTTGCATCGGGAGGAATCACGTTCGGTTTATTGATGAAGTGAGCAACGTTCCATTTTGGAGCATAGTCTAGAGGACCAGCGTACTGTGAGTACATGGAGCGGATGTCATCCATCGTTGGGAACGAAATGAAGATTCCAGGTTGTAAGATATCAGGGATATCTGAAGCTTTGAGGTAGCCGGGGAGGTAAGCCTTGATGTTGAGAAGATTCTCTTCATTCAGAGGGGCTGCTTCATGCTTGTACAGATTGTAGATATCTTTACAT…	SRR14635787/SRR14635788/SRR14635789	2320	no hit					RNA dependent RNA polymerase [Rosellinia necatrix partitivirus 21]	70.42%	Plants, fungi and protozoa	0.0	0.92	BBU59850.1	ps-ssRNAv_RdRp-like superfamily	cl40470
Dendrobium catenatum associated partitivirus 3	DcPV3	Pisuviricota/Partitiviridae	N/A	NODE_276_length_2344	GTTTGTTTATTTAATTTTTTTTTTTTTTTTAATTTTGCATTAAATAGGCATAACTCAATGGGCGTTAGACCATTTGCATATAATCAGGATACATAATTGGATCACGAGGTGTGATTCCATGTAATGTTTCATAATTTTGCATAGTGAGGTAACCAGTTGGAGCATAATCAGGTGGATGGATAAAGTGGGTTTTGGGCCACTTAGTGTCGTAAGACAGGGGTCCTTTCCAGGATGATATGTCGTTTCTAATTTTCTCTAGGGTAGGGAACGTCGTAGTATTAGTGAACAAAAGAGTGGGTTCTTCATACTGTGAGAGGGCACCGTAAAGAGACTGGAATGTGTGTTTCCAGATGTCAGGTGTGAACTCGGCTTGTGGAAGGTACATTTTGTAGACATCGT…	SRR14635788/SRR14635789	2344	no hit					TPA: RNA-dependent RNA polymerase [Quinoa-associated betapartitivirus 1]	44.02%	Plants, fungi and protozoa	0.0	0.93	DAD54817.1	ps-ssRNAv_RdRp-like superfamily	cl40470
Dendrobium catenatum associated partitivirus 4	DcPV4	Pisuviricota/Partitiviridae	N/A	NODE_9460_length_851	GGCTTGGTTGCATAAAGAGCGGGGGATGAGAATTTTGACATAATGCGTTGTTCTGGGTCTATTTTCTGAGCGTATGAGGCGGATGTGTGCATGGGGATTCCAGAGGCGAGGGTATCTGCAAAATGAAGCGGTTGATACGGTTTCATGTTGTGAGTCATTTGGATGACGTCGAGGATGTCCTTTTCACGTTCCAGCGTGGGAGGGGGTATACTTTCAGTAGTGCGGTTGAAGTCATAGAAGGCTTGCGGACCGAAAGACGGAGGGCGGCAGTAAGTGCCAAGATGTTCTTCGAACGTGGGGAACCAATCGTGAATTAGTTGGGCGATCACTGGGTGAGGGGGGTTTCCAGATAGGTCGGCATCTACGATGTAGGTTTCGGGTTTACGGTCGAGGGGTTCT…	SRR14635789	851	no hit					RNA-dependent RNA polymerase [Rhizoctonia solani partitivirus 9]	54.12%	Plants, fungi and protozoa	3e-94	0.98	QKR71507.1	ps-ssRNAv_RdRp-like superfamily	cl40470
Dendrobium catenatum associated partitivirus 5	DcPV5	Pisuviricota/Partitiviridae	Deltapartitivirus	NODE_2006_length_1669	TGGATAAGGATTTCATTATTAAAAGAAGTAATATTTGTTTCGTAAAAGATCTTGATAAAGAATTCTACACGTAACAGGTACTACCTTCACAGCTTGTATTTGAGCTCTACTATTGAGAAATTTCCTAGTTTACCTAGTTGTTTACTCGTCGTACAGCGCACTTATAAGTATGGATCATCAGTGGCGTAACATTCGCGATGGACTTGTAATTCATTCTGAATGCGCTTCTAGAAGATCTCGCGAGGAAGAAGTTGTACTTATTGATCGATATGCAGCAGAAGCTATTGAAAAGATTGTACCACTTGGCCTTCGCATTGAGCTAGATGGATGGGCGCGAAGTTATTATACTTTGCAGATGCATATTGACGCGATTCTATCATACAATCGCCCCAAATTGCC…	SRR12805743	1669	no hit					putative RNA-dependent RNA polymerase [Morus alba cryptic virus 2]	70.10%	Plants, fungi and protozoa	0.0	0.85	WNN27076.1	ps-ssRNAv_RdRp-like superfamily	cl40470
Dendrobium catenatum associated partitivirus 5 capsid	DcPV5 capsid	N/A	N/A	NODE_2567 length_1471	GGTGAGTACGCGCTAAAGTATTCACAAAATTGTGATGCTTTAGCCGTATCTCATTCGAGTTACACGTCCAAGACGGACGCTTGACTAGGTCAAAGCTAAACGAGATATGCGTACTAGCATTTAAACATTAAAAGTTCAATATACTAAAACAAAGTTCGATAAAGTTCTCAGAAAAGTAAACTAAGTTCACATTATCAGATTTATAGCGTCAGAAAACCATTTAGATTCCTAGCTAAGTGTGTGTCCACACTTCCGTGTCGGATTCAGATATTCCGTAGAATGCTGTTAAGTTGATCCCAATGTGGGGTGATCTCATCAGAGTTCCATAGACATCTTCACCTAATGCGGTAAGGTCGAACACCAGACGGGGTTCCCTGCTCGGATCCCTTGGTAGAAATA…	SRR12805743/SRR12805741	1471	no hit					coat protein 2 [Morus alba cryptic virus 2]	49.03%	Plants, fungi and protozoa	7e-102	0.62	WNN27078.1
Dendrobium catenatum associated partitivirus 6	DcPV6	Pisuviricota/Partitiviridae	N/A	NODE_8450_length_1142	ATGTACAGCCTCGAAACTATTCGTGGTGGATGCTCCTACATGGACTCCATGGCACAAAATTTTGCCTCTTACTTATGCATCGACTGGTCCGCTTTCGACCAACGTATGACCTGGATTATTGTTGATTTATTCTTCACTCTTTTCCTACCCTCGCTTTTAATTATCAATCATGGTTATGCTCCAACCGCTGAATACCCTGAATATCCTGGTCTCACTCCAGATAAAATGTTCTCACGATTGTATAATATTATCTGCTTTCTTAGATTATGGTACTTTAACTGTGTCTTCGTCACTTCTGACGGATACGCTTATGTTAGACGCTTCGCTGGCATTGCTTCTGGTATGCTCAATACCCAATACCTCGATTCCTTCTGTAATTTATTCCTTATGATACATGCT…	SRR14635787	1142	no hit					RNA-dependent RNA polymerase [Sarcosphaera coronaria partitivirus]	70.25%	Plants, fungi and protozoa	0.0	0.95	QLC36822.1	ps-ssRNAv_RdRp-like superfamily	cl40470
Name of Know virus
Mitovirus sp. 2	MiTV2	Lenarviricota/Mitoviridae (known virus)	N/A	NODE_150_length_2611	TCAGGTGTTGGAGCAATCCAACTATATATTAAGTCTCGGTGTTGAACCGCGAGACTCATAGAGTCTGTAAATAACGCGTTCATATAAATAAACGGATTTATTACAAACTGAAGGAGGGTAAGACCTCCTTCTTGGTAAACTTCTAGGTTCGTTCCTAGAAACAACCAGAACTGTGGCCAGTTGTATCCAACAGCAAGGATCACTGCCGCAATGTATAACTCCACAGAATGAAGAAATACATTCCCAATACATGATAGTATCGGGTTTGGCGGTGAACCGGAGTCTAAAATAAATAGACTTTGAATTGCCGTCCAAATTATTAATATAGTCGACAACACCAGTTTAACTGAAGTCAAATAGGAAATAACGCCTAAGAGACCCGTTAAACCAGCTGTCCAG…		2611	Mitovirus sp. 2 genomic sequence	OR995731.1	0.99	0.0	87.12%	RNA-dependent RNA polymerase [Mitovirus sp. 2]		Fungi	93.56%	0.99	WWV46577.1	Mitovir_RNA_pol superfamily	cl05469
Rosellinia necatrix partitivirus 1	RnPV1	Pisiviricota/Partitiviridae (known virus)	N/A	NODE_731_length_1825	TCGGGGAATGTTAAAACCAGGGGTGACGATTCAAAATAACGAAGGTGGTTCTGGTGTGTCCAGTTTATGTTCGAGTTGATAGTCAGTCATAGTCTTGAGGTTGTTGGGAACAGTCTCGGGAAGAAACTTGAAATGTGCGTCGTTCCATTTCGGCCTGTGTGAGAGGTATCCTTGCCAGCGTGAGTACTTGTCTTGTACTGTTTCGAAGGTTGGGAATTGGTCGAATTTGATTTCGGAAGCGATGTTGTCAAGCATCTTAAAGTAACCAGGTAGGTGCTTGGTTGCCATTGAGAGCGTGTGTTCGTCGACGGGGGCAGCGTAGGGCAGGAATGTGTGATAGATATCACGACAGAATTCGTGGAATTCTTCATCCATAGCAGCGGCGGCGTAGGCGATTCC…		1825	Rosellinia necatrix partitivirus 1-W8 segment 1, complete genome	NC_007537.1	0.99	0.0	90.42%	putative RNA-dependent RNA polymerase [Rosellinia necatrix partitivirus 1-W8]	93.97%	Plants, fungi and protozoa	0.0	0.98	YP_392480.1	ps-ssRNAv_RdRp-like superfamily	cl40470
