# Supplementary material for: Metaviromic insights into the viral community associated with Dendrobium catenatum
Source: Braz J Microbiol. 2026 Jan 28;57(1):43. doi: 10.1007/s42770-025-01816-5 (PMC12852558; doi:10.1007/s42770-025-01816-5)
Supplement: Supplementary file 4 — Supplementary File 3: Transcriptional activity of putative viral sequences. (CSV 7936 kb) [file 42770_2025_1816_MOESM4_ESM.csv]

Supplementary file 3. Transcriptional activity of virus and host transcripts;
Name	SRR12805741	SRR12805742	SRR12805743	SRR14635786	SRR14635794	SRR14635795	SRR14635787	SRR14635788	SRR14635789	SRR14635790	SRR14635791	SRR14635792	SRR14635793	SRR14635796	SRR14635797	SRR7221706	SRR7221707	SRR7221708	SRR6702230	SRR6702231	SRR6702233	SRR6702234	SRR6702235	SRR6702236	SRR15887763	SRR15887765	SRR15887781	SRR17026694	SRR17026695	SRR17026696	SRR17026697	SRR17026698	SRR17026699
DcNV1	0	0	0	0	0	0	0	0	0	0	0	0	0	0	0	0	0	0	0	0	0	0	0	0	0	0	0	931.562126	270.695841	569.33113	248.479093	349.796707	663.543588
DcFV1	0	0	0	37.452664	24.363329	15.515613	70.640145	40.463043	53.677688	0.034552	0	0	0	0	0	0	0	0	0	0	0	0	0	0	0	0	0	0	0	0	0	0	0
DcFV2	4.546049	3.864359	5.623329	673.934376	432.764207	289.77961	1114.558816	741.699823	891.779406	7.641653	5.629544	8.518992	4.593557	3.459784	4.356147	5.739829	2.520884	3.509576	3.764873	3.130921	4.610164	2.619303	2.710396	3.381573	2.494296	3.160404	4.346403	3.315592	3.887247	3.119339	3.267935	3.015655	2.885948
DcPh1	0	0	0	6.494581	3.582835	3.350338	12.335235	8.492582	11.977155	0	0	0	0	0	0	0	0	0	0	0	0	0	0	0	0	0	0	0	0	0	0	0	0
DcPV1	0	0	0	29.657769	22.269154	15.533789	56.896091	41.665602	41.858997	0	0	0	0	0	0	0	0	0	0	0	0	0	0	0	0	0	0	0	0	0	0	0	0
DcBV2	0	0	0	925.707178	624.36873	413.121273	1273.268267	704.290345	1028.495758	1.504777	1.255855	3.613695	0	0	0	0	0	0	0	0	0	0	0	0	0	0	0	0	0	0	0	0	0
DcPV2	0	0	0	60.646346	41.401983	29.250857	112.641683	101.587994	118.81694	0.743631	0	0	0	0	0	0	0	0	0	0	0	0	0	0	0	0	0	0	0	0	0	0	0
DcPV3	0	0	0	10.440737	9.943778	6.982861	32.336883	24.645389	41.810854	0.073523	0	0	0	0	0	0	0	0	0	0	0	0	0	0	0	0	0	0	0	0	0	0	0
DcPV4	0	0	0	13.016356	12.884623	9.091841	38.472888	45.355375	23.722328	0	0	2.312709	0	0	0	0	0	0	0	0	0	0	0	0	0	0	0	0	0	0	0	0	0
DcPV5	0	6.98384	6.025443	0	0	0	0	0	0	0	0	0	0	0	0	0	0	0	0	0	0	0	0	0	0	0	0	0	0	0	0	0	0
DcPV 5 capsid	52.715173	102.712417	10.607733	0	0	0	0	0	0	0	0	0	0	0	0	0	0	0	0	0	0	0	0	0	0	0	0	0	0	0	0	0	0
DcPV6	0	0	0	5.089159	4.093252	1.634035	16.628757	5.461456	7.82786	0	0	0	0	0	0	0	0	0	0	0	0	0	0	0	0	0	0	0	0	0	0	0	0
DcBV3	0	0	0	587.097582	433.427067	304.174892	794.265019	502.785558	532.176855	1.477401	0	1.303319	0	0	0	0	0	0	0	0	0	0	0	0	0	0	0	0	0	0	0	0	0
DcBV1	0	0	0	0	0	9.779676	4.818484	0	1.926009	0	0	0	0	0	0	0	0	0	0	0	0	0	0	0	0	0	0	0	0	0	0	0	0
DcEV1	0	0	0	13.048972	13.614292	8.190501	19.94597	10.359786	11.997794	0.076035	0	0	0	0	0	0	0	0	0	0	0	0	0	0	0	0	0	0	0	0	0	0	0
RnPV1	0	0	0	23.801219	38.608836	10.562335	34.134103	22.658289	18.285682	0	0	0	0	0	0	0	0	0	0	0	0	0	0	0	0	0	0	0	0	0	0	0	0
MiTV2	0	0	0	12489.36359	9050.730718	6036.439518	22744.78291	10716.23943	16770.17349	38.271676	14.017451	62.818733	6.467706	2.93794	6.154068	0	0	0	0	0	0	0	0	0	0	0	0	0	0	0	0	0	0
Histone_H1	621.152713	261.985216	71.237124	371.364418	381.792074	516.089296	472.829358	382.768376	409.886216	631.667799	523.647069	599.940267	672.597958	815.21421	795.859014	554.767365	531.837136	652.659899	1121.889786	328.362936	507.88604	878.722799	1561.962917	904.890835	316.455919	310.683569	300.928495	98.638897	900.756413	1105.946632	996.480866	268.058315	173.251795
actin-7	1027.58376	1099.655348	663.754232	430.384004	479.806788	513.905903	941.483906	609.70009	715.985352	683.045376	626.852829	693.625525	1301.182378	1122.185543	1302.595337	657.790386	520.08624	527.712695	999.838871	1086.893681	1259.067034	970.230282	1251.985673	1402.036777	440.3545	498.10753	376.814114	724.303763	1175.536497	1625.48056	1180.005603	682.32076	569.01952
COX2	42.89667	21.646281	21.713434	31.88681	41.775186	37.891771	47.311057	63.437268	35.056802	40.532865	33.846822	39.521373	43.903097	39.409742	40.511121	26.073806	18.273209	23.18625	25.238848	22.370292	35.26236	15.892543	18.712203	23.959431	27.255	25.342573	37.837552	11.851377	26.243941	22.652099	21.392113	10.439369	15.449766
mRNA::NW_021318462.1:99417-100153	0	0.226803	0	0	0	0	0	0	0	0	0	0	0	0	0	0	0	0	0	0	0	0	0	0	0	0	0	0	0	0	0	0	0
mRNA::NW_021318462.1:127873-134684	9.221599	6.990565	12.278488	6.656093	11.393084	9.99487	11.621913	8.776363	11.281413	14.285259	10.295528	11.325231	12.924677	14.285259	12.372006	12.050312	4.535151	4.519636	6.449647	6.181462	9.930335	8.394583	6.658583	9.023246	6.384531	8.578348	7.297089	7.49082	8.675378	8.110458	7.206499	6.354548	5.194124
mRNA::NW_021318462.1:143158-159401	2.579955	0	1.731932	6.036633	0	0	0	0	0	0	0	0	0	0	0	0	0	0	0	0	0	4.202833	3.497573	0	2.912275	0	0	0	0	0	0	0	0
mRNA::NW_021318462.1:143158-159362	0	2.4796	0	0	6.74547	7.078455	8.600935	9.556537	9.669468	10.030487	6.201391	6.734931	10.101229	10.030487	11.104265	3.180524	3.68681	4.604553	4.675655	5.134442	2.310499	0	0	2.036707	0	3.475114	2.452742	7.057586	4.562165	3.438562	3.765541	7.108433	7.76011
mRNA::NW_021318462.1:174481-181211	3.969541	4.659355	7.509073	6.810731	11.290952	10.119404	12.032164	11.516016	9.155541	10.653155	9.447001	11.84762	13.238092	10.653155	10.340735	7.011313	3.851848	5.779038	7.574451	6.038567	10.112373	6.989505	5.444434	8.825659	9.70784	10.396251	10.426099	4.234947	10.506541	9.995075	8.055251	6.724227	3.398609
mRNA::NW_021318462.1:181620-215525	0.953151	1.311268	1.292056	3.333863	4.715683	4.630525	4.175783	3.955408	3.931974	5.491631	4.145178	5.240422	5.182207	5.491631	5.54072	1.840852	1.622769	1.711574	1.391957	1.604819	2.169918	1.489905	1.188785	1.835691	1.280334	1.215296	1.881149	1.104041	1.557412	1.316665	1.18134	1.42894	1.07064
mRNA::NW_021318462.1:196005-203140	0	0	0	0	0	0	0	0	0	0	0	0	0	0	0	0	0	0	0	0	0	0	0	0	0	0	0	0	0	0	0	0	0
mRNA::NW_021318462.1:306737-342884	0	0.225403	0.462238	1.967055	0	2.090305	0	0	0	3.544238	3.016929	0	1.854859	3.544238	0	0	0	0	0.202067	0.180456	0	0	0.1946	0.077771	0.174441	0.148833	0	0	0.162771	0	0	0.330108	0
mRNA::NW_021318462.1:306737-342874	0	0	0	0	0	0	0	0	0	0	0	0	0	0	0	0	0	0	0	0	0	0	0	0	0	0	0	0	0	0	0	0	0
mRNA::NW_021318462.1:306737-342873	0	0	0	0	0	0	0	0	0	0	0	0	0	0	0	0	0	0	0	0	0	0	0	0	0	0	0	0	0	0	0	0	0
mRNA::NW_021318462.1:306737-342869	0	0	0	0	0	0	1.226081	0	0	0	0	0	0	0	0	0	0	0	0	0	0	0	0	0	0	0	0	0.054839	0	0	0	0	0
mRNA::NW_021318462.1:306737-342863	0	0	0	0	0	0	0	0	0	0	0	0	0	0	2.891778	0	0	0	0	0	0	0	0	0	0	0	0	0	0	0	0	0	0
mRNA::NW_021318462.1:306737-342857	0	0	0	0	0	0	0	0	0	0	0	0	0	0	0	0	0	0	0	0	0	0	0	0	0	0	0	0	0	0	0	0	0
mRNA::NW_021318462.1:306737-342855	0.098828	0	0	0	1.717804	0	0	2.312851	1.868031	0	0	2.711823	0	0	0	0.164233	0.300439	0.107837	0	0	0.248489	0.192075	0	0	0	0	0.397866	0	0	0.114561	0.047407	0	0.762676
mRNA::NW_021318462.1:306737-329484	0	0	0	0	0	0	0	0	0	0	0	0	0	0	0	0	0	0	0	0	0	0	0	0	0	0	0	0	0	0	0	0	0
mRNA::NW_021318462.1:306737-329481	1.154335	0.745999	0.776847	0.747494	3.169685	2.632252	2.504167	0.903403	2.221411	3.408194	1.181893	3.577953	2.596807	3.408194	2.14144	0.670439	0.545576	0.515779	0.584506	0.3712	1.614276	0.802033	0.411729	1.185238	0.696382	0.621613	0.498532	0.532268	1.116665	0.632478	0.406248	0.623176	0
mRNA::NW_021318462.1:372342-373968	1.991661	2.719345	5.102355	0	0	0	0	0	0	0	0	0	0	0	0	1.124092	0	0	2.850272	0	5.189603	0.968864	0	0	6.531093	0.87486	0	0	0	0	0	0	0
mRNA::NW_021318462.1:372435-373968	4.034279	0	0	0.507962	0	0.114404	0	1.002175	0.553615	0.146527	0	0	0	0.146527	0.653222	0	0.197617	0.612117	0	1.126194	0	6.483591	4.572292	1.764129	0	6.8426	11.731548	0	2.055633	0.829613	0.800542	0.537739	1.009344
mRNA::NW_021318462.1:430259-467615	0	0	0	9.826206	13.402231	12.958315	8.97486	10.278119	8.201668	13.499687	11.909738	15.40835	10.168465	13.499687	10.463945	0	0.294118	0	0	0.227807	0.559665	0	0	0.173625	0	0.208091	0	0	0.514896	0	0	0.057314	0.144544
mRNA::NW_021318462.1:430263-465800	0.226615	0	0.220987	0	0	0	0	0	0	0	0	0	0	0	0	0	0	0	0.23297	0	0	0	0	0	0	0	0.185562	0	0	0.252323	0.27611	0.446976	0.812575
mRNA::NW_021318462.1:430265-465800	0	0	0	0	0	0	0	0	0	0	0	0	0	0	0	0	0	0	0	0	0	0	0	0	0	0	0	0	0	0	0	0	0
mRNA::NW_021318462.1:430266-465800	0	0	0	0	0	0	0	0	0	0	0	0	0	0	0	0	0	0	0	0	0	0	0	0	0	0	0	0	0	0	0	0	0
mRNA::NW_021318462.1:430267-465800	0	0.199542	0	0	0	0	0	0	0	0	0	0	0	0	0	0.438977	0	0.289723	0	0	0	0.225573	0.12716	0	0.194628	0	0	0.166718	0	0	0	0	0
mRNA::NW_021318462.1:430273-465813	0	0	0	0	0	0	0	0	0	0	0	0	0	0	0	0	0	0	0	0	0	0	0	0	0	0	0	0	0	0	0	0	0
mRNA::NW_021318462.1:502277-525631	0.37377	0.070996	0.362968	3.481392	3.484655	3.768335	2.980589	3.39577	3.366055	4.246731	3.634749	4.196931	3.154475	4.246731	2.461184	0.184304	0.269534	0.352947	0.185509	0.173205	0.202746	0.209217	0.060878	0.143454	0.591692	0.64388	1.166646	0.231249	0.164822	0.030235	0.058575	0.574286	0.586144
mRNA::NW_021318462.1:528479-531796	7.973821	8.600536	2.343683	1.806317	3.507562	1.351576	8.981167	8.598823	5.766279	6.263408	3.215861	1.713883	5.575066	6.263408	7.77377	9.64812	3.954248	5.026493	7.120531	6.620005	17.988771	8.437908	7.126171	19.343056	4.741009	4.617368	4.200925	1.660323	14.691958	9.171256	12.010144	9.866468	1.710787
mRNA::NW_021318462.1:652462-654684	33.696727	20.258062	14.009965	75.914334	50.588964	46.632684	92.560941	100.891932	127.551253	5.232098	2.500097	12.188716	1.416797	5.232098	4.051812	6.986802	0.627431	2.34697	8.221003	2.478511	5.519147	1.142367	1.170376	1.605715	17.5023	22.62407	1.809027	2.605117	0.570017	0.089436	0.086427	3.658532	2.782464
mRNA::NW_021318462.1:690400-697590	7.60622	7.077051	10.247025	5.440347	11.31174	9.38639	8.714078	6.590584	8.690366	12.183478	12.774641	10.122524	12.099793	12.183478	15.086277	9.941799	9.121701	10.567787	10.49282	10.163497	12.139041	12.728757	13.81321	11.246595	6.963512	7.659178	10.047773	5.070664	13.720656	12.634076	12.891602	8.468569	4.539448
mRNA::NW_021318462.1:701227-705814	15.561966	10.40396	18.355479	10.996955	7.873501	10.953732	17.133655	11.010559	16.002965	17.998285	12.535702	10.972273	15.942569	17.998285	20.702737	23.871084	16.32029	14.674921	21.963952	26.017323	15.93747	25.513571	23.147502	15.649458	18.709493	20.650671	19.568546	2.433051	11.25464	12.491966	11.737193	5.285498	2.670952
mRNA::NW_021318462.1:711776-777727	0.345372	0.251655	0.2702	0.856315	1.291166	0.979201	1.5487	1.218041	1.297456	1.880879	1.051065	1.193587	1.16108	1.880879	1.26323	0.54731	0.438488	0.347861	0.394635	0.628882	0.658832	0.615365	0.492257	0.615208	0.299069	0.315248	0.316977	0.247083	0.275499	0.227066	0.217695	0.397641	0.414467
mRNA::NW_021318462.1:711776-763017	0	0	0	0	0	0.195204	0	0.472866	0	0	0	0.401184	0.575473	0	0.519807	0	0	0	0	0	0	0	0	0	0	0	0	0	0	0	0	0	0
mRNA::NW_021318462.1:767412-767772	14.053044	26.208132	68.356422	6.125601	11.328933	6.833021	14.418833	0	17.926191	0	11.990751	0	7.492535	0	0	73.421172	15.540657	41.396472	60.383743	33.259182	84.030921	59.413963	22.525684	70.162621	76.890319	97.35925	102.389697	0	41.555477	25.811945	21.677521	7.588063	0
mRNA::NW_021318462.1:829738-845740	6.14935	2.238625	9.392975	1.276435	0	2.849463	2.101561	0	0	0	3.95512	0	1.382976	0	0	7.648894	4.444923	4.521074	3.731943	4.553012	4.63457	4.886578	4.296998	4.600966	5.267628	2.239962	4.087512	0.31152	4.491584	3.848752	4.275842	0.272805	1.407594
mRNA::NW_021318462.1:829816-845740	0	0	0	2.575496	6.550236	0	0	2.114557	0.26777	3.628676	0	4.395979	4.594372	3.628676	2.18312	0	0	0	0	0	0	0	0	0	0.536155	0.976125	0	0	0	0	0	0	0
mRNA::NW_021318462.1:830112-845740	0	0	0	7.983469	5.90245	8.563549	9.357813	3.030636	13.689552	7.837589	5.500488	6.955532	7.106154	7.837589	0	0	0	0	0	0	0	0	0	0	0	3.331986	6.705211	0	0	0	0	2.096951	0
mRNA::NW_021318462.1:830189-845740	0	0	0	0	0	0	0	10.409633	0	0	0	0	0	0	8.30811	0	0	0	0	0	0	0	0	0	0	0	0	0	0	0	0	0	0
mRNA::NW_021318462.1:830560-845740	0	0	0	0	0	0	0	0	0	0	0	0	0	0	0	0	0	0	0	0	0	0	0	0	0	0	0	1.285672	0	0	0	0	0
mRNA::NW_021318462.1:867365-870906	4.349569	16.531603	4.130628	36.490838	24.805768	26.439296	37.442198	35.487163	36.705035	33.748856	19.250439	25.866696	31.191333	33.748856	26.019849	12.902411	6.943775	10.177903	6.356899	7.441094	14.862518	5.987269	3.579536	5.719737	9.610913	11.925565	4.159227	2.501194	5.329185	3.201557	3.355266	4.943573	2.788838
mRNA::NW_021318462.1:909243-916243	1.264938	0.109078	0.297222	0.331302	0.319478	0.418598	1.250085	0.186949	0.585922	2.438849	0.521205	0.452445	1.940107	2.438849	2.098342	0.632001	0.213221	0.446633	0.660978	0.951957	1.164899	0.425301	0.390462	0.841598	4.798701	4.660733	5.647546	1.171346	3.637223	3.319011	4.016768	1.822493	1.547874
mRNA::NW_021318462.1:949941-953681	72.004093	44.233029	19.755623	30.882906	30.339452	33.650833	32.408747	37.031732	42.225034	31.283605	17.950235	26.81119	25.977761	31.283605	23.577153	21.998329	20.518304	25.056531	17.069074	19.812983	43.436439	27.644264	16.714727	18.968439	17.237677	18.324159	18.433492	28.964628	17.635902	20.521666	17.7132	39.73677	25.693455
mRNA::NW_021318462.1:1013831-1014721	4.857048	1.365408	0	11.449677	10.188032	9.464236	28.76802	21.771665	18.719168	11.79438	34.649548	15.037983	28.246715	11.79438	35.894727	0	0	0	0.688609	0	0.294703	0.216122	0	0.304591	17.921005	12.098583	1.414776	0	0	0	0	0	0
mRNA::NW_021318462.1:1031068-1056433	1.736783	1.111824	1.88339	3.474007	4.556963	5.130854	4.549551	3.917387	3.946218	4.963052	3.825409	4.988845	4.746399	4.963052	6.69215	1.137034	0.675484	0.767888	1.17509	1.210962	1.688785	1.208128	1.028731	1.206182	1.29333	1.327607	1.36633	0.996368	0.911768	0.844026	0.713509	1.095874	0.77302
mRNA::NW_021318462.1:1031068-1056138	0	0	0	0	0	0	0.076053	0	0	0.08424	0	0	0	0.08424	0	0	0	0	0.009417	0	0	0	0	0	0	0	0	0	0	0	0	0	0
mRNA::NW_021318462.1:1062954-1074504	8.268863	4.163732	10.999029	12.046699	10.103809	10.982684	20.649374	15.16209	17.627315	20.597332	10.793112	13.017995	18.992618	20.597332	31.661501	18.572359	9.373472	8.476333	8.812083	10.723004	9.026075	8.635155	8.199149	7.820068	5.700141	7.568164	10.465618	6.104922	8.207816	5.867791	6.039772	9.44144	5.546545
mRNA::NW_021318462.1:1103448-1110821	7.220171	19.281033	6.012245	43.49013	30.825602	34.89242	49.009282	64.626293	48.42146	13.760943	37.333245	24.429893	14.086393	13.760943	14.336308	36.696337	2.389404	2.925992	1.575823	2.004393	17.950589	1.446767	1.44416	3.343301	1.060131	1.348118	0.672001	14.254707	3.994483	3.120125	3.472935	15.565707	11.642334
mRNA::NW_021318462.1:1134824-1137668	12.993465	11.878285	9.179586	15.261968	24.135065	18.825538	21.626309	20.085608	18.062336	27.093788	18.728432	19.098192	24.992342	27.093788	22.286425	13.497143	11.703809	13.866091	13.25493	14.265286	15.396385	12.806125	7.753101	16.495192	8.744784	10.155545	8.852386	3.715616	10.590673	8.002107	5.836189	9.25407	4.846128
mRNA::NW_021318462.1:1143066-1143738	0	0	0.745637	2.396781	18.307137	6.696424	0	0	2.70326	0	10.780764	1.610042	0	0	0	0	0	0	0	0	0	0	0	0	0.729738	0.76351	0	0.374001	0	0	0	0.415095	1.16454
mRNA::NW_021318462.1:1168770-1175007	8.64507	15.949934	4.327285	69.033005	113.966162	106.99776	26.53711	33.430603	30.67229	43.273862	106.506844	117.832616	33.958837	43.273862	31.226474	11.76896	2.188463	5.340243	0.817537	2.21859	9.080194	0.981401	0.510002	3.021549	3.192079	3.135368	3.732797	9.622309	3.280636	1.872317	2.055743	12.644281	16.434546
mRNA::NW_021318462.1:1185708-1188531	0	0	0	0.101893	1.888645	0.172527	0.302806	0.308711	0.385112	0	0	0.168388	0	0	0.081881	0.197236	0	0	0	0	0	0	0	0	0.191726	0.919744	0	0.181262	0	0	0	0	0.187917
mRNA::NW_021318462.1:1224951-1225665	912.279644	39.02903	40.10155	8.756269	35.852696	47.446284	319.660113	87.529185	130.296052	341.443447	10.949304	51.010324	487.103548	341.443447	352.725752	117.861975	476.808028	380.302813	128.420542	113.857774	101.579499	26.407689	57.979763	71.041013	1367.755505	1288.192752	2616.123159	60.831265	107.132022	102.569491	106.53124	79.15907	33.497947
mRNA::NW_021318462.1:1247297-1255663	3.90644	3.042655	3.335414	5.401714	7.62192	7.565231	6.356601	5.030098	5.025143	9.41944	6.809397	7.475086	8.00443	9.41944	7.751436	3.458997	3.637289	1.823463	2.692675	2.4972	4.306733	2.856405	2.56372	4.692572	3.205777	4.173002	4.673229	2.979041	5.092885	4.271056	4.800343	3.935168	2.277539
mRNA::NW_021318462.1:1262126-1263641	9.518565	19.303912	8.620261	2.678555	10.62991	7.19235	12.996489	6.863221	7.300134	13.822082	4.039687	4.062925	15.378892	13.822082	18.878775	19.213867	8.025172	10.768939	6.092153	13.366754	17.090545	13.150644	11.446583	14.321216	6.852691	7.279691	1.700099	3.457127	7.447693	9.2578	4.466431	8.727707	3.711395
mRNA::NW_021318462.1:1268138-1287078	5.415059	3.390206	4.085694	3.897587	4.679905	5.293755	5.231176	6.034472	5.315919	5.991201	5.099891	5.516389	5.844573	5.991201	5.470511	2.312735	1.75248	1.883938	2.883357	2.798988	5.105498	3.06663	3.091836	3.885733	3.562785	4.006385	3.163589	3.471761	1.60909	2.140355	1.855878	3.012523	2.80937
mRNA::NW_021318462.1:1300805-1301973	1.505814	0.941352	4.138289	0	0	0.635514	1.178603	0	0.465549	0.410567	0.19211	0	1.441543	0.410567	1.590712	3.428474	3.125517	0.873505	0	0.949926	3.282982	1.628851	0.434264	1.876122	7.314021	6.043299	11.18407	2.390251	1.239084	1.167239	3.37338	3.586549	1.76945
mRNA::NW_021318464.1:29768-52637	1.722357	0.894891	1.521938	5.053365	5.953251	6.318047	5.315097	5.56898	5.377318	6.520238	6.172347	7.000807	6.887725	6.520238	6.182997	2.230399	1.149325	1.290961	3.059929	2.016274	3.374722	1.947096	1.946746	3.628795	1.231915	1.333695	1.526102	2.252123	2.09248	2.344703	2.034456	1.607522	1.408045
mRNA::NW_021318464.1:131994-152571	0	0	0	0	0	0	0	0	0	0	0	0	0	0	0	0	0	0	0	0	0	0	0	0	0	0	0	0	0	0	0	0	0
mRNA::NW_021318464.1:131994-151938	0	0	0	0	0	0	0	0	0	0	0	0	0.020185	0	0	0.145155	0	0.145388	0.051919	0	0	0	0.018399	0.02581	0	0	0	0	0.112929	0.218513	0.136437	0.139309	0.129696
mRNA::NW_021318464.1:131994-147407	0	1.72327	1.536069	5.555467	6.859996	6.6681	7.925645	2.539577	6.522692	8.04279	6.041974	7.753513	8.070294	8.04279	8.420544	5.318118	3.644971	3.272767	2.217082	2.416546	3.2098	2.435776	0.332936	1.805005	3.191298	4.223741	0.523509	2.482152	2.875167	2.295933	2.289578	2.974822	1.731495
mRNA::NW_021318464.1:131994-147151	2.805827	1.080208	1.808968	0	0	0	0	2.968044	0	0	0	0	0	0	0	0	0	0	0	0	0	0	1.890544	0	0	0	2.888412	0	0	0	0	0	0
mRNA::NW_021318464.1:133474-147410	0	0	0	0	0	0	0	0	0	0	0	0	0	0	0	0	0	0	0	0	0	0	0	0	0	0	0	0	0	0	0	0	0
mRNA::NW_021318464.1:303331-433468	1.890427	2.005303	1.750824	3.168409	4.408808	4.403339	5.68853	4.293925	4.301759	7.443932	4.80726	5.526731	6.639167	7.443932	7.297369	1.89364	1.84122	2.304443	2.310521	2.283658	2.928259	2.498094	2.398397	3.270033	1.772934	2.075465	1.966549	1.911447	2.420592	2.087729	1.811063	2.657857	2.230446
mRNA::NW_021318465.1:18649-20741	5.930634	2.482757	3.684257	0.85206	1.236856	1.121053	1.857759	1.29961	1.539126	0.305614	1.720802	0.936685	0.178517	0.305614	0.228253	0.277497	1.751977	1.259249	5.032138	2.342835	7.234696	0.288208	2.162568	14.078747	10.499374	12.366974	24.417026	7.524898	7.837175	5.365976	8.980244	13.902528	14.549534
mRNA::NW_021318465.1:34631-118168	0.290237	0.127262	0.339109	1.686448	1.64183	1.480079	1.464506	1.474328	1.110796	1.976242	1.528732	1.505094	1.663241	1.976242	2.104607	0.227952	0.825238	0.54698	0.744148	0.693222	1.121296	0.514903	0.539367	1.194995	0.558842	0.550679	0.832255	0.648365	0.801242	0.503947	0.558719	0.636594	0.941058
mRNA::NW_021318465.1:34636-72322	0.383362	0	0.149367	0	0	0	0	0	0	0	0	0	0	0	0	1.906149	2.546945	2.623596	2.83728	2.205975	4.463437	2.173647	2.540077	4.201685	0.068003	0.073365	0	0.420961	0.348894	0.403525	0.161613	0.639586	0.444669
mRNA::NW_021318465.1:208111-225476	13.382696	18.482825	16.217225	12.730294	14.329611	14.825116	16.376029	18.926557	17.985573	22.601858	14.47197	14.256068	16.951408	22.601858	20.971381	13.243941	14.117582	14.843507	10.681214	16.192108	19.043867	13.944998	14.800468	11.879643	8.197206	10.183046	8.896106	10.58714	14.677037	14.289888	12.348792	16.489828	10.564679
mRNA::NW_021318465.1:237014-282618	1.371984	1.004514	1.280414	3.006425	4.670068	4.062706	4.247202	4.046023	3.855938	6.174123	4.254381	5.58228	5.09735	6.174123	5.16434	1.822616	1.560783	1.185594	0.950434	1.103889	1.990147	1.284089	0.865883	1.225722	1.494027	1.68442	1.59292	0.827119	1.042316	0.972171	0.922123	1.671263	1.313578
mRNA::NW_021318465.1:286995-288423	37.528032	23.678285	21.573039	28.407853	27.957493	30.234954	79.73424	48.536558	58.403393	91.014129	31.867173	31.337139	78.425736	91.014129	99.155896	36.977959	44.617362	37.730526	36.200541	49.987049	34.324663	39.962206	27.895206	40.800494	29.560768	29.195778	46.75225	20.830364	52.047133	55.04869	52.081576	39.134339	19.527919
mRNA::NW_021318465.1:311852-312909	0.264421	0.134431	0.127708	0	0	0	1.147204	0.807783	1.944454	2.571732	0	0.174677	1.43725	2.571732	3.353471	0.327358	0	0	1.088937	0	0.233637	0.169571	0	0	1.526613	0.538246	2.237657	0.194556	0	0.222017	0.213707	0.215217	0.403243
mRNA::NW_021318465.1:315854-321849	11.878425	8.043274	6.534477	2.76955	3.951351	3.673762	16.151568	10.084272	14.066726	12.995004	5.021885	4.628971	14.407683	12.995004	15.412368	14.212916	6.235055	7.40268	12.054887	10.369646	12.254998	10.732702	12.930797	14.338721	12.189199	13.456815	13.122331	4.049019	11.466721	12.132049	10.623136	4.581794	2.658792
mRNA::NW_021318465.1:327555-335846	2.52395	4.810534	7.218886	6.022359	5.706735	9.362925	10.964499	6.645429	0	12.281448	8.400578	10.985722	13.697154	12.281448	13.070686	0	7.085449	0	9.947862	8.342649	0	12.872495	0	0	5.639283	0	0	9.887966	18.680716	15.229007	17.147863	12.767416	0
mRNA::NW_021318465.1:327556-335846	0	0	0	0	0	0	0	0	9.27407	0	0	0	0	0	0	11.753957	0	8.642477	0	0	13.923575	0	14.652994	14.161768	0	6.295571	3.747949	0	0	0	0	0	8.454655
mRNA::NW_021318465.1:341130-344033	5.79428	2.823228	0.494306	4.344122	3.181568	7.913143	5.577797	4.850923	3.847408	5.391006	2.937937	6.09951	3.308932	5.391006	3.012827	1.147107	4.801224	4.524942	1.742303	1.783794	1.201447	2.294219	1.823765	2.093774	1.06769	1.237335	3.689933	2.869978	1.127764	0.337394	0.576972	3.684164	4.853527
mRNA::NW_021318465.1:347873-398000	0.228581	0.170937	0.348255	0.438669	1.284617	0.936532	0.451353	0.793284	0.83798	1.272914	0.903695	0.96455	0.876153	1.272914	1.042229	0.276846	0.071672	0.077128	0.088885	0.13592	0.33525	0.181904	0.21497	0.281627	0.175208	0.184647	0.226142	0.211346	0.354407	0.237915	0.199237	0.339563	0.618097
mRNA::NW_021318465.1:347873-384982	0.106957	0.132396	0	0.317019	0	0	0.259418	0.349252	0	0	0	0.178431	0	0	0.151989	0	0.109053	0.095553	0.103693	0.05481	0	0.070279	0	0	0	0	0	0	0	0	0	0	0
mRNA::NW_021318465.1:399050-405801	22.810953	16.279111	26.173392	11.188899	11.586285	10.704381	28.048614	27.956452	28.985675	26.014378	12.798825	12.614714	29.563419	26.014378	29.159001	35.985006	21.927976	18.788261	20.457858	26.119182	19.583368	20.057095	19.679022	14.440355	31.12421	30.84594	36.95892	7.870113	10.014683	11.820589	11.887337	4.836282	5.711959
mRNA::NW_021318465.1:414128-416316	0.108336	0	0	0.270057	0	0.685359	0.321143	0.658264	0.365632	0.096805	0	0.742478	0.169623	0.096805	0.108514	0	0	0.265504	0.597601	0.074189	0	2.323822	0.860563	0.1923	0.064595	0	0	0.321345	0	0.091022	0	0	0.166562
mRNA::NW_021318465.1:422298-427841	0.05907	0.019895	0	0.049676	0	0.084217	0.059016	0	0.133479	0.035354	0	0	0.185646	0.035354	0.079833	0	0.136432	0.095177	0.108835	0	0.07076	0.123481	0.308995	0	0.500951	0.145883	0.067042	0	0.035169	0.033096	0	0.0323	0
mRNA::NW_021318465.1:428434-430703	1.831578	0.052606	1.675861	5.315655	11.297241	5.197154	9.864628	10.655989	15.717865	7.894573	2.267404	4.136065	4.553235	7.894573	5.832707	0.505215	0.489751	0.882712	0.426445	0.640662	0	1.246424	0.698083	0.18441	1.916316	2.039692	0.971612	0.154189	0.185538	0.174664	0	1.358955	0.799216
mRNA::NW_021318465.1:442281-444684	18.176069	17.812207	21.130826	14.961157	18.884857	21.519474	18.294851	15.012413	18.948477	20.146293	17.663029	19.04048	19.407203	20.146293	27.687797	14.849387	14.652316	17.030437	14.915122	20.014314	18.781578	14.769047	8.435088	5.69875	6.8459	7.880746	3.80826	3.035366	4.086232	3.928443	2.768747	2.152817	2.847024
mRNA::NW_021318465.1:450119-451836	0.054423	0	0	0	0	0	0	0	0	0	0.120083	0	0	0	0	0	0	0	0	0	0	0	0	0	0	0	0	0	0	0	0	0	0.110223
mRNA::NW_021318465.1:465669-468095	16.951043	16.365214	15.865264	27.682421	43.013965	47.077633	34.990422	27.508324	42.639415	41.859837	37.703067	45.537869	35.079118	41.859837	46.041415	14.442846	15.859167	22.506782	8.511514	13.662926	15.470537	21.124865	15.823143	9.395417	13.633285	15.711079	11.958348	9.152342	10.49366	9.230468	13.852858	4.419517	6.004184
mRNA::NW_021318465.1:472660-474943	441.837938	188.315859	229.946956	404.511147	425.252025	603.995077	352.384649	304.121159	467.647547	588.893509	735.289063	649.840796	501.449065	588.893509	600.240705	209.566679	317.145193	326.992063	142.150623	119.044189	205.260571	312.442552	310.900845	145.207791	37.945862	41.65869	27.279532	28.250925	167.899622	200.592677	171.649636	70.874517	27.935276
mRNA::NW_021318465.1:478421-490094	16.081391	11.159599	19.317262	20.735169	21.81727	22.778901	26.482096	28.116148	28.173572	30.028526	28.47087	26.081315	32.586849	30.028526	31.031413	16.167462	14.352133	13.671001	15.006134	15.832819	15.62935	13.034812	15.015026	11.055048	15.06095	14.194801	8.71451	12.640133	9.057622	9.105043	9.499887	12.298871	8.071718
mRNA::NW_021318465.1:495896-504333	0.294961	0.197778	0.19335	0	0	0	0.051979	0	0.106488	0.193845	0	0.026119	0.174073	0.193845	0	0	0.041701	0.053427	0.052507	0.051941	0.031097	0.018651	0.121241	0	0.092164	0	0.126765	0.082119	0.032159	0	0.086284	0.202356	0.062089
mRNA::NW_021318465.1:510356-532580	3.413541	0	1.794121	2.955597	4.499444	3.456762	5.090683	0	3.924224	5.968085	4.097531	4.394352	6.496059	5.968085	6.484038	0	3.884873	0	2.038627	2.367355	0	0	0	1.853965	1.70943	0	1.329108	2.431168	4.324805	3.751388	3.479997	3.066635	2.177405
mRNA::NW_021318465.1:510356-532579	0	0	0	0	0	0	0	0	0	0	0	0	0	0	0	0	0	0	0	0	0	0	0	0	0	0	0	0	0	0	0	0	0
mRNA::NW_021318465.1:510356-532577	0	1.260248	0	0	0	0	0	4.036983	0	0	0	0	0	0	0	1.273206	0	3.782953	0	0	2.515347	1.862712	1.862367	0	0	1.59824	0	0	0	0	0	0	0
mRNA::NW_021318465.1:538942-544599	6.703502	6.360701	10.047245	4.98179	7.951805	8.737632	14.56696	9.056591	8.712009	18.796389	8.406523	11.396505	17.724896	18.796389	17.713069	11.394239	15.743308	15.868586	9.166936	9.791489	8.096066	11.033409	10.62228	11.890936	6.601031	6.759742	9.544272	3.324341	9.079129	7.283751	7.83986	5.437979	2.69042
mRNA::NW_021318465.1:546472-552266	26.335458	20.00267	21.475657	13.30783	17.507308	15.7362	19.376836	16.600222	13.752231	23.141491	19.788924	18.366752	22.057685	23.141491	27.517848	19.669227	26.34972	26.032136	31.708579	27.614304	30.203709	25.079408	24.141166	45.274569	19.15045	24.349085	25.616936	17.011268	25.958659	21.140104	21.71281	23.402727	15.764735
mRNA::NW_021318465.1:580911-584873	10.491153	8.558049	18.643226	6.12045	9.615263	8.391935	8.07104	10.320408	7.999666	8.676333	9.054214	9.135495	8.933172	8.676333	9.778634	9.653351	14.365373	13.2325	9.867169	14.805143	8.580725	12.473587	10.965519	7.296838	8.945999	9.830349	9.835227	3.638629	7.433836	5.247286	7.455584	5.764	1.821174
mRNA::NW_021318465.1:593721-608743	4.085512	2.538441	4.255212	5.932763	5.515921	6.226296	7.440786	5.963124	6.718736	6.165305	6.035895	6.992293	6.493852	6.165305	6.123049	5.145245	3.73211	2.825695	2.030236	1.730948	2.528144	1.348362	1.040108	1.409011	5.481934	5.09551	6.906032	2.872861	4.506238	3.12268	3.986971	4.50552	2.293918
mRNA::NW_021318465.1:612672-697825	1.556981	1.072614	1.013951	3.954771	5.01067	6.174224	5.286014	5.115521	4.965039	10.499867	5.888996	7.129517	7.132797	10.499867	7.95997	1.203479	1.370951	1.455394	1.952625	1.774113	3.337396	2.24637	2.091378	3.030229	0.930757	0.94726	0.974578	2.546104	3.699394	2.731067	2.468807	3.630101	2.633282
mRNA::NW_021318465.1:621339-626801	0	0	0	1.999092	2.582267	1.390367	0	0.817384	0	0	2.55254	1.184719	0	0	0	0	0	0	0	0	0	0	0	0	0	0	0	0	0	0	0	0	0
mRNA::NW_021318465.1:705044-709447	24.897708	6.551281	29.994972	2.219783	5.595325	5.861262	6.01366	5.827097	5.854839	7.212355	3.431743	5.971974	8.285939	7.212355	5.744477	3.701623	1.688369	1.886467	1.874135	1.481031	2.616187	1.545709	1.306623	1.949637	23.208691	26.001679	47.035376	1.831121	4.711253	3.251728	5.14887	8.527959	1.820992
mRNA::NW_021318465.1:710291-721368	0	0	0	0	0	0	0	0	0	0	0	0	0	0	0	0	0	0	0	0	0	0	0.054699	0	0	0	0	0	0	0	0	0	0
mRNA::NW_021318465.1:710292-721827	1.723175	2.98694	1.162766	0.469969	0	0.913214	0.900698	0.669756	0.507477	1.093543	1.263427	1.549109	0.85528	1.093543	1.240631	0.687459	0.909349	0.554452	0.624328	1.099698	0.928672	1.241582	0.72331	0.647802	1.62616	1.162264	2.527087	0.974715	1.67911	0.913914	1.035131	1.164774	0.754421
mRNA::NW_021318465.1:710292-721368	0	0	0	0	0	0	0	0	0	0	0	0	0	0	0	0	0	0	0	0	0	0	0	0	0	0	0	0	0	0	0	0	0
mRNA::NW_021318465.1:710292-721359	0	0	0	0	1.249967	0	0	0	0	0	0	0	0	0	0	0	0	0	0	0	0	0	0	0	0	0	0	0	0	0	0	0	0
mRNA::NW_021318465.1:724167-724969	31.516583	3.767172	9.696537	1.207609	0	4.19799	14.688349	7.775392	11.183442	9.261167	2.812368	4.297609	9.725907	9.261167	14.768617	14.540716	8.511082	8.56394	9.562956	15.029018	9.553915	15.467034	14.852029	13.669608	7.181119	10.087449	24.286298	12.8149	30.823385	27.322335	40.082558	15.022424	5.80748
mRNA::NW_021318466.1:126561-128945	18.673653	10.633448	14.592387	6.810461	4.545523	5.953323	15.757599	11.491538	8.961515	20.124763	9.487761	8.034919	20.78498	20.124763	21.201979	10.02528	26.118414	22.835473	13.964306	19.386698	19.252732	12.956669	12.708513	19.255713	29.925821	32.626487	25.226403	4.010467	14.561937	12.221622	12.690851	6.99905	6.878893
mRNA::NW_021318469.1:183816-220421	5.08275	1.97467	0	0	0	0	0	20.54953	0	0	0	0	0	0	0	0	0	0	0	0	0	0	0	0	4.514154	0	0	0	3.095266	0	0	0	0
mRNA::NW_021318469.1:183816-220401	0	0	0.938822	18.271505	24.694788	22.115885	21.331867	0	19.150834	24.652765	21.938283	23.460397	22.954202	24.652765	21.705061	10.288689	1.049791	0	0.598576	0	4.107555	0	0	0.765335	0	0	0.956814	0	0	0.825811	3.672629	0	1.846702
mRNA::NW_021318469.1:183816-220267	0.967109	2.474164	6.975385	0	0	0	0	0	0	0	0	0	0	0	0	0	6.272595	7.238126	6.283781	6.178161	4.656895	6.591448	6.488993	7.221973	0	5.678015	6.307333	2.326451	1.26866	3.304033	0	2.666579	0
mRNA::NW_021318470.1:31603-33367	0.146931	0.211444	0.469677	5.174273	6.095973	4.00288	3.693524	3.385	3.090417	8.398385	4.304896	5.719303	6.198042	8.398385	4.737969	1.018449	0	0	0.095842	0.190446	1.004259	0.176221	0	0.743384	0	0	0.118117	0.09054	0.124128	0	0	0	0.43498
mRNA::NW_021318470.1:63331-90654	0.549537	0.458465	0.430656	1.715658	2.732643	2.534309	2.446865	2.303695	1.84267	3.489457	2.475144	2.895369	3.06083	3.489457	3.30236	0.286876	0.17883	0.236493	0.181143	0.332522	0.402353	0.289229	0.060294	0.196514	0.119711	0.183313	0.196538	0.137477	0.254107	0.109831	0.10521	0.290517	0.221823
CDS::NW_021318470.1:67174-67274	0	0	0	0	0	0	0	0	0	0	0	0	0	0	0	0	0	0	0	0	0	0	0	0	0	0	0	0	0	0	0	0	0
CDS::NW_021318470.1:69716-69847	0	0	0	0	0	0	0	0	0	0	0	76.219943	0	0	0	0	0	0	0	0	0	0	0	0	0	0	0	0	0	0	0	0	0
CDS::NW_021318470.1:79536-79734	155.245638	68.788265	149.214145	94.566635	157.385711	50.652215	220.032979	367.041308	157.187987	242.258302	283.099558	75.338155	188.598838	242.258302	172.827179	262.187625	301.295513	232.49835	51.492834	84.147076	126.38202	146.218018	146.888425	222.829208	83.405885	198.903751	115.647084	6.877561	222.632852	85.331496	78.400351	15.118514	26.375447
CDS::NW_021318470.1:79821-79887	0	0	0	0	0	0	0	0	0	0	0	0	0	0	0	0	0	0	0	0	0	0	0	0	0	0	0	0	0	0	0	0	0
CDS::NW_021318470.1:90567-90654	0	0	0	0	0	0	0	0	0	0	0	0	0	0	0	0	0	0	0	0	0	0	0	0	0	0	0	0	0	0	0	0	0
mRNA::NW_021318470.1:97502-118963	1.53763	1.075453	1.190519	2.78584	2.96415	3.965575	3.76881	3.337305	2.61715	3.955623	2.556173	5.24845	3.851023	3.955623	3.899234	1.261947	1.064087	0.894839	0.752567	1.106206	1.404018	1.192414	0.97602	1.162384	0.660584	0.676966	1.066454	1.072695	1.065205	0.716706	0.573334	0.947897	1.108366
CDS::NW_021318470.1:97502-97560	0	0	0	0	0	0	0	0	0	0	0	0	0	0	0	0	0	0	0	0	0	0	0	0	0	0	0	0	0	0	0	0	0
CDS::NW_021318470.1:97673-97739	0	0	0	0	0	0	0	0	0	0	0	0	0	0	0	0	0	0	0	0	0	0	0	0	0	0	0	0	0	0	0	0	0
CDS::NW_021318470.1:97931-98000	0	0	0	0	0	0	0	0	0	0	0	0	0	0	0	0	0	0	0	0	0	0	0	0	0	0	0	0	0	0	0	0	0
CDS::NW_021318470.1:98582-98675	0	0	0	0	0	0	0	0	0	0	0	0	0	0	0	0	0	0	0	0	0	0	0	0	0	0	0	0	0	0	0	0	0
CDS::NW_021318470.1:102630-102717	0	0	0	0	0	0	0	0	0	0	0	0	0	0	0	0	0	0	0	0	0	0	0	0	0	0	0	0	0	0	0	0	0
CDS::NW_021318470.1:102826-102942	0	0	0	0	0	0	0	0	0	0	0	0	0	0	0	0	0	0	0	0	0	0	0	0	0	0	0	0	0	0	0	0	0
CDS::NW_021318470.1:103025-103092	0	0	0	0	0	0	0	0	0	0	0	0	0	0	0	0	0	0	0	0	0	0	0	0	0	0	0	0	0	0	0	0	0
CDS::NW_021318470.1:103295-104336	57.354422	47.242141	45.64605	38.338365	29.793314	38.339002	57.916519	50.711279	49.974471	59.895719	38.790809	42.112573	56.250045	59.895719	45.962284	68.273292	39.683962	57.088819	35.644987	40.043867	51.859484	47.467515	41.367801	39.6647	32.889336	37.940982	37.797807	30.054762	45.518954	41.421493	33.195971	39.889236	22.898576
CDS::NW_021318470.1:104451-104514	0	0	0	0	0	0	0	0	0	0	0	0	0	0	0	0	0	0	0	0	0	0	0	0	0	0	0	0	0	0	0	0	0
CDS::NW_021318470.1:105794-105918	0	0	0	0	0	0	112.686151	0	0	0	0	0	0	0	0	0	0	0	0	0	0	0	0	0	0	0	0	0	0	0	0	0	0
CDS::NW_021318470.1:105996-106097	0	0	0	0	0	0	0	0	0	0	0	0	0	0	0	0	0	0	0	0	0	0	0	0	0	0	0	0	0	0	0	0	0
CDS::NW_021318470.1:106481-106547	0	0	0	0	0	0	0	0	0	0	0	0	0	0	0	0	0	0	0	0	0	0	0	0	0	0	0	0	0	0	0	0	0
CDS::NW_021318470.1:106627-106700	0	0	0	0	0	0	0	0	0	0	0	0	0	0	0	0	0	0	0	0	0	0	0	0	0	0	0	0	0	0	0	0	0
CDS::NW_021318470.1:106776-106826	0	0	0	0	0	0	0	0	0	0	0	0	0	0	0	0	0	0	0	0	0	0	0	0	0	0	0	0	0	0	0	0	0
mRNA::NW_021318470.1:112583-160104	4.221142	2.589729	3.126347	2.427562	3.556075	3.957062	4.438411	4.599372	4.105723	6.27788	4.418511	5.347647	5.948848	6.27788	5.908434	4.322714	3.06734	2.667758	3.474598	3.531983	6.047209	5.57717	3.710242	5.213815	4.1143	4.559784	4.596869	1.385058	4.190206	2.545544	2.521917	2.953436	1.774856
mRNA::NW_021318470.1:113866-118627	0	0	0	0	0	0	0	2.426224	0	0	0	0	0	0	0	0	0	0	0	0	0	0	0	0	0	0	0	0	0	0	0	0	0
CDS::NW_021318470.1:113877-113976	0	0	0	0	0	0	0	0	0	0	0	0	0	0	0	0	0	0	0	0	0	0	0	0	0	0	0	0	0	0	0	0	0
CDS::NW_021318470.1:114083-114163	0	0	0	0	0	0	0	0	0	0	0	0	0	0	0	0	0	0	0	0	0	0	0	0	0	0	0	0	0	0	0	0	0
CDS::NW_021318470.1:114281-114349	0	0	0	0	0	0	0	0	0	0	0	0	0	0	0	0	0	0	0	0	0	0	0	0	0	0	0	0	0	0	0	0	0
CDS::NW_021318470.1:114454-114512	0	0	0	0	0	0	0	0	0	0	0	0	0	0	0	0	0	0	0	0	0	0	0	0	0	0	0	0	0	0	0	0	0
CDS::NW_021318470.1:114721-114779	0	0	0	0	0	0	0	0	0	0	0	0	0	0	0	0	0	0	0	0	0	0	0	0	0	0	0	0	0	0	0	0	0
CDS::NW_021318470.1:118317-118557	0	0	0	0	0	0	0	0	0	0	0	0	0	0	0	0	0	0	0	0	0	0	0	0	0	0	0	0	0	0	0	0	0
CDS::NW_021318470.1:118317-118390	0	0	0	0	0	0	0	0	0	0	0	0	0	0	0	0	0	0	0	0	0	0	0	0	0	0	0	0	0	0	0	0	0
CDS::NW_021318470.1:118469-118519	0	0	0	0	0	0	0	0	0	0	0	0	0	0	0	0	0	0	0	0	0	0	0	0	0	0	0	0	0	0	0	0	0
mRNA::NW_021318470.1:113866-118311	0	0	0	0	0	0	0	0	0	0	0	0	0	0	0	0	0	0	0	0	0	0	0	0	0	0	0	0	0	0	0	0	0
CDS::NW_021318470.1:117678-117807	0	0	0	0	0	0	0	0	0	0	0	0	0	0	0	0	0	0	0	0	0	0	0	0	0	0	0	0	0	0	0	0	0
mRNA::NW_021318470.1:113867-119448	4.088086	0	6.130602	3.621846	8.805335	5.871376	6.579701	3.3525	5.483049	12.232554	3.259971	8.950808	7.82413	12.232554	6.365112	0	0	0	3.118116	8.016936	14.339481	0	0	0	0	0	0	0	0	0	0	0	0
CDS::NW_021318470.1:119386-119416	0	0	0	0	0	0	0	0	0	0	0	0	0	0	0	0	0	0	0	0	0	0	0	0	0	0	0	0	0	0	0	0	0
mRNA::NW_021318470.1:165031-171653	142.333932	139.748198	247.819814	79.285023	149.689275	161.098942	113.505359	48.160766	59.745191	137.665503	149.408328	188.926903	144.03002	137.665503	170.134303	132.810052	315.550753	282.142561	239.044637	238.121664	204.562346	255.711697	251.496203	295.297422	282.305196	270.51704	205.783544	76.734836	112.515522	126.404536	114.955692	101.504246	63.121866
mRNA::NW_021318470.1:183757-205879	4.524666	3.634849	2.55793	4.92715	7.413178	7.031805	6.559195	5.7306	5.626228	7.256686	5.636263	7.315823	6.579483	7.256686	5.614312	2.432347	1.772142	1.496904	1.708904	2.059113	2.668834	2.364196	1.522754	2.326823	2.480038	2.946963	3.172375	2.830368	2.445893	2.163923	2.07299	3.229143	2.224265
mRNA::NW_021318470.1:224220-233085	2.633015	3.147168	2.303688	1.344341	0	2.176472	2.449572	1.591445	1.655488	2.25775	1.939603	1.723453	2.64025	2.25775	2.135832	1.570623	2.423411	2.269991	1.135433	1.62338	2.30305	1.058835	1.250505	1.466647	1.85921	2.03088	2.159871	2.340287	1.920236	1.441487	2.221577	3.032956	1.659993
mRNA::NW_021318470.1:224476-233085	0	0	0	0	1.514551	0	0	0	0	0	0	0	0	0	0	0	0	0	0	0	0	0	0	0	0	0	0	0	0	0	0	0	0
mRNA::NW_021318470.1:247577-249821	73.366071	47.947923	35.420254	20.21462	20.801339	26.356298	31.373701	34.692938	30.373738	38.100527	26.1376	26.783478	34.202804	38.100527	45.149196	37.353892	27.661066	27.584922	36.074979	43.611753	51.663327	34.272724	27.2555	36.60802	37.889518	39.764088	47.679272	32.710029	25.646733	18.306768	20.255389	34.283565	21.284387
mRNA::NW_021318470.1:257581-285347	2.63864	2.922574	3.020683	4.166037	6.711312	6.323522	5.280187	4.916523	4.711786	7.068503	6.080499	6.734322	5.948244	7.068503	5.811389	4.614666	2.089326	2.28056	3.793925	3.912547	7.923593	3.050352	2.942717	7.090813	3.255094	3.554022	3.701206	4.538418	4.011724	3.682424	4.17994	4.07099	3.148765
mRNA::NW_021318470.1:290023-308855	6.045988	6.085326	5.408473	18.514361	16.819776	16.997882	17.19854	23.939306	23.057994	12.4461	20.33068	16.986304	11.421265	12.4461	8.204571	5.214485	2.676399	2.781911	3.031633	2.976545	4.018053	2.790759	2.633007	2.769404	3.960439	3.71447	3.591651	2.326847	1.080381	1.212647	1.074476	1.987057	1.944228
mRNA::NW_021318470.1:310726-315439	39.600091	18.844426	35.399955	15.604373	26.461749	22.778347	25.899166	24.512504	21.33945	32.737304	22.902616	25.328154	29.55108	32.737304	35.487184	24.713637	19.477627	22.173917	28.412395	29.637202	32.35814	29.743653	29.264815	42.972633	45.064575	43.004783	76.174254	11.925219	21.073527	22.954968	23.949744	14.295862	6.884908
mRNA::NW_021318470.1:319363-361117	2.638353	3.009703	2.123084	3.454052	5.153196	5.415081	5.321408	6.485109	5.70589	6.971261	4.622264	5.682024	6.160286	6.971261	6.787398	3.059774	2.364471	2.101056	1.647215	1.924574	2.55961	1.911777	1.646239	2.021668	1.361881	1.268069	1.628402	1.064915	1.743733	1.602556	1.229503	1.573345	1.132847
mRNA::NW_021318470.1:370361-380530	8.640728	4.021289	3.101149	8.705928	11.386948	9.844644	9.977463	9.257385	8.468987	12.349918	10.674985	11.968545	10.93843	12.349918	11.338184	12.315082	9.995627	10.176533	8.366133	7.317764	7.56635	9.367375	8.352994	9.224117	8.535065	9.870966	6.980733	2.140102	4.394752	4.01915	2.987464	3.769707	1.814031
mRNA::NW_021318470.1:396718-408775	14.293242	10.724656	19.343581	39.966075	42.890311	44.003128	34.270962	40.937933	36.717864	34.063758	41.768231	48.3417	38.987054	34.063758	27.508429	21.891205	8.951563	9.621295	8.341468	10.303991	16.388745	9.589296	7.953178	13.588207	14.284918	14.780504	10.455905	10.49667	22.403549	16.580495	16.388059	8.804504	6.747808
mRNA::NW_021318470.1:411279-420377	21.636893	9.781708	11.259591	4.62612	11.139642	12.934109	11.325001	5.520839	6.814546	21.0524	8.885941	14.60624	21.748693	21.0524	19.529858	5.521563	7.56822	8.810802	7.705841	7.394087	11.867573	9.136201	9.823775	20.656626	21.091971	25.148705	17.544087	16.376059	40.584046	40.362461	35.985729	20.265362	12.76636
mRNA::NW_021318470.1:430825-445939	33.227498	8.057169	3.818949	3.623931	6.531841	9.480594	7.860385	2.911401	2.934214	6.301541	5.951404	10.964196	8.07629	6.301541	7.036133	4.945091	31.124771	32.054909	71.357835	18.321165	23.301646	35.296481	37.85168	46.074721	7.723903	8.198562	7.879048	15.786683	31.144487	18.608193	30.183823	15.235261	14.683195
mRNA::NW_021318470.1:456121-465431	3.763444	3.280741	3.329339	4.651465	5.874272	6.055329	7.366043	6.57593	5.791109	7.873206	5.085044	7.913076	7.274344	7.873206	8.636995	3.51195	2.590165	2.545283	3.58809	3.827438	4.265975	3.639823	2.87595	4.905328	3.295046	3.950477	3.868001	2.177148	4.1964	3.536672	4.231514	2.543055	2.409346
mRNA::NW_021318470.1:471981-481349	19.891822	9.322382	6.067158	10.321179	13.446253	11.556582	10.612929	7.793325	9.167629	11.957629	11.59343	14.753929	11.287712	11.957629	11.088448	11.208991	11.406352	8.987849	25.776022	20.709081	22.78548	21.174633	24.006023	24.416631	9.890522	8.482036	9.05595	10.367078	9.070361	11.910792	8.395232	9.176669	6.872358
mRNA::NW_021318470.1:488760-492275	4.896492	0.550086	1.634665	1.648071	3.37744	5.810916	5.971408	3.785944	3.639161	8.949151	5.066564	5.985656	10.748051	8.949151	8.915107	1.548406	1.56395	1.165972	1.635086	4.561822	5.338095	0.885217	0.23281	1.074044	5.164	6.784987	13.712957	0.665972	5.600475	4.087809	6.295938	2.255517	2.219307
mRNA::NW_021318470.1:489554-492275	0	0	0	0	0	0	0	0	0	0	0	0	0	0	0	0	0	0	0	0	0	0	0	0	0	0	0	0	0	0	0	0	0
mRNA::NW_021318470.1:500757-507787	6.956991	3.630131	2.603935	1.455171	0	2.061823	3.434071	1.744859	3.645787	4.331854	1.349135	1.909056	4.539045	4.331854	5.084996	0	0	0	8.830561	6.086551	7.234566	5.77374	0	8.702823	4.95404	5.064769	4.10573	2.446637	5.843109	5.188752	6.22337	2.898019	1.896632
mRNA::NW_021318470.1:500757-507784	0	0	0	0	0	0	0	0	0	0	0	0	0	0	0	0	0	0	0	0	0	0	0	0	0	0	0	0	0	0	0	0	0
mRNA::NW_021318470.1:500757-507783	0	0	0	0	0.912335	0	0	0	0	0	0	0	0	0	0	4.147687	2.230118	2.669417	0	0	0	0	6.686248	0	0	0	0	0	0	0	0	0	0
mRNA::NW_021318470.1:510850-524241	0.137762	0	0.081835	0.528674	0	0	0	0	0	0.153156	0.054272	0	0.218178	0.153156	0.39339	0	0	0	0	0	0	0	0	0	0	0	0.329085	0	0	0	0	0	0
mRNA::NW_021318470.1:510850-522285	5.881961	4.187275	2.563638	0.990165	2.819305	2.499964	3.395688	1.506703	1.7519	4.270616	2.150893	2.775041	3.974395	4.270616	3.953126	3.043025	3.286194	3.231881	3.162446	3.30292	5.642405	4.713163	4.461671	5.850629	3.581147	3.837371	2.889716	1.994579	2.790363	2.12552	1.513622	1.831512	1.42218
mRNA::NW_021318470.1:534186-566834	11.572187	0	2.366228	12.677242	17.329558	18.511716	15.484867	13.984209	13.225845	18.208211	18.06354	19.87372	16.44184	18.208211	16.461461	0	0	0	0	4.271921	12.169476	3.973894	2.754468	0	0	6.261224	0	0	0	5.048079	4.309937	3.131039	0
mRNA::NW_021318470.1:534186-566833	0	1.805415	3.890035	0	0	0	0	0	0	0	0	0	0.356841	0	0	1.104349	0	0	2.432213	3.291106	0	2.702025	3.311843	0.491313	0.689346	0	0	2.440037	3.495821	3.572268	3.636511	3.514262	0.358519
mRNA::NW_021318470.1:534186-566832	0	5.126439	5.69851	0	0	0	0	0	0	0	0	0	0	0	0	7.547848	6.084386	6.234863	7.176929	2.451203	0	1.506256	3.948698	8.500413	4.908846	0	5.864026	6.921673	8.296173	2.281805	2.98255	3.914811	7.743205
mRNA::NW_021318470.1:587049-596080	8.744671	15.72231	11.379984	17.761126	20.433328	28.11642	19.54705	15.833085	16.6597	22.341988	19.890574	23.822919	19.305955	22.341988	18.956007	27.819568	10.8678	13.018019	7.977701	6.500513	14.771883	10.090435	7.132013	12.043725	7.303317	8.077841	4.439732	2.258984	5.122385	4.202675	4.551883	2.99497	2.580098
mRNA::NW_021318470.1:598742-610316	4.123486	3.384639	3.715187	3.825205	3.3184	3.857235	6.586746	4.282763	5.697281	7.529549	4.728982	5.043026	7.208222	7.529549	9.585001	3.911598	4.615431	6.740886	6.018591	5.504359	5.023988	4.471188	4.240958	4.454376	4.51425	4.734151	4.364142	0.943992	6.496407	5.711551	5.038206	2.879281	1.517826
mRNA::NW_021318470.1:617118-619069	1.359912	1.502267	2.801815	1.844172	4.515501	2.079174	6.489089	7.42192	8.253566	4.333733	1.13891	2.616972	1.643989	4.333733	4.199302	2.7102	0.879125	1.671587	0.937267	1.100311	1.214134	0.703592	1.211981	1.099086	2.447339	2.764757	1.15504	4.671882	2.978612	3.012048	3.009789	4.044321	3.308539
mRNA::NW_021318470.1:623289-639587	0.394109	0.294261	0.375301	1.444494	0.430908	1.151134	1.559492	1.764791	2.383406	0.788986	0.635607	0.981074	0.774499	0.788986	0.831434	0.218058	0.326447	0.202405	0.152253	0.195442	0.338561	0.226846	0.280124	0.1365	0.525861	0.696362	0.595771	1.225666	0.532243	0.435464	0.706513	0.786853	0.612
mRNA::NW_021318470.1:650841-655270	0.998667	0.984109	0.793897	1.068825	2.09385	1.030027	1.680848	2.724982	2.367927	0.761536	0.463138	1.180074	0.705793	0.761536	1.616668	1.447215	0.4628	0.846571	0.448363	0.718774	0.582733	0.407508	0.634092	0.396281	1.247289	1.888573	3.149526	1.299784	2.541549	2.266019	1.624354	1.842329	1.193588
mRNA::NW_021318470.1:666479-679986	0.269499	1.229427	0.530329	0.856833	1.193376	0.937252	1.272943	0.818129	0.875426	0.882057	1.474862	1.486853	1.271338	0.882057	1.404264	3.133775	1.05091	1.605902	1.092031	1.318382	2.613141	0.881151	0.416834	0.458046	0.409249	0.398984	0.769388	0.586847	1.697484	1.396283	1.085483	0.883213	0.742689
mRNA::NW_021318470.1:670074-679986	7.007372	2.993752	5.071748	3.710357	7.662743	5.508459	8.319448	6.934439	6.73109	8.938928	6.019586	9.241279	10.927128	8.938928	10.967939	12.941826	16.023853	14.645872	11.111359	9.358506	13.042389	10.793717	13.39115	21.899165	20.288939	18.775989	23.661613	25.130438	33.413222	32.794552	39.608556	25.701806	15.994506
mRNA::NW_021318470.1:682902-688589	3.489751	2.633647	3.545487	1.716921	0.605832	1.229919	3.33231	2.407937	2.442835	2.994241	1.941407	1.564016	3.433656	2.994241	2.900457	1.849215	0.309777	0.509448	0.462567	0.919827	2.135381	1.273961	0.902166	1.654185	6.048261	6.39874	5.846368	1.825655	1.951316	1.621423	0.806941	3.678707	1.271766
mRNA::NW_021318470.1:682902-685766	0	0	0	0	3.284844	0	0	0.613062	0	0	0	0	0	0	0.996685	0	0	0	0.471705	0	0	0	0	0	0	0	7.410838	0	0	0.51615	1.764986	0	0
mRNA::NW_021318470.1:691913-764553	0.474485	0.424208	0.436095	0.410326	0.391948	0.592088	0.569727	0.665151	0.504467	1.116693	0.568286	0.666105	0.682987	1.116693	0.78061	0.196551	0.294845	0.186854	0.569134	0.567475	0.804627	0.382725	0.297568	0.37683	0.763836	0.597765	0.432566	0.44956	0.192148	0.130427	0.116794	0.480566	0.696207
mRNA::NW_021318470.1:766228-776442	4.45755	2.24549	5.450203	4.055978	5.301423	4.437137	11.178892	10.022649	10.131431	9.638975	4.201161	5.049569	10.558713	9.638975	9.077375	2.211447	1.894107	1.307133	2.208296	2.491362	2.798731	2.044151	1.997119	1.908413	8.802135	7.346976	5.725359	2.379247	0.745964	1.035336	0.917696	1.165208	1.386641
mRNA::NW_021318471.1:8382-12099	3.344063	6.609274	1.625848	0	0	0.299383	1.444275	0	0.244756	1.025144	0.15227	0.083553	1.947279	1.025144	0.730244	3.423921	19.047207	12.941955	1.830616	0.371648	7.945111	0.681549	0.292018	2.712791	0.035161	0.037515	0.102521	4.837175	32.333805	16.558136	21.791488	9.58061	7.661821
mRNA::NW_021318471.1:44713-49998	0.10448	0.146438	0.07979	0.465555	0	0.678351	0.378783	1.752104	0.650446	0.766763	1.602551	0.84568	0.311265	0.766763	0.550892	1.497892	1.177056	1.725334	0.457759	1.47361	2.127869	1.228466	0.500024	1.206625	0.023964	0.025586	0.070489	0.061617	0.110947	0	0	0.102171	0.064228
mRNA::NW_021318471.1:51538-52099	0	0	0	0	0	0	0	0	0	0	0	0	0	0	0	0	0	0	0	0	0	0	0	0	0	0	0	0	0	0	0	0	0
mRNA::NW_021318471.1:83862-88797	0.155802	0.134952	0	4.263811	0.582111	4.818262	2.332961	3.9131	3.529536	0.5593	1.20171	1.611096	1.188837	0.5593	0.766376	0.644687	0	0.053849	0.030752	0.030516	0.319821	0.02793	0.080677	0.07846	3.095706	2.809145	0.45464	0.496738	0.238513	0.224463	0.108624	0.401553	0.274676
mRNA::NW_021318471.1:96235-100522	21.66204	14.003915	15.518207	12.950034	14.139154	17.130652	21.418886	15.479244	19.226009	22.630987	16.344526	20.97736	23.828514	22.630987	19.957336	20.045146	13.783491	12.400779	16.032619	14.281049	18.005082	17.204379	18.200619	15.001549	11.811999	16.103106	18.932729	9.380992	16.526992	13.381712	15.513829	9.409699	6.298018
mRNA::NW_021318471.1:108050-111626	29.433379	29.631667	50.979544	24.509293	39.533013	41.004744	34.470166	22.342986	30.278953	43.134817	37.672114	49.104119	57.632078	43.134817	41.985614	29.252549	17.537371	19.908611	23.423651	23.034256	20.283881	25.984211	25.921657	19.084334	20.77432	23.61114	23.408764	13.494564	17.501093	18.989884	17.262898	17.505769	15.442898
mRNA::NW_021318471.1:126324-130293	78.913653	33.883498	34.302895	33.790766	102.178309	116.56086	60.251391	39.84122	40.911429	141.374339	85.119636	129.060912	140.871414	141.374339	98.512587	6.853032	17.856962	33.01801	13.260602	14.465695	15.76884	18.76293	15.023264	10.998721	5.167444	6.501943	9.984286	3.005593	3.810151	2.972552	2.419626	7.225903	9.78115
mRNA::NW_021318471.1:137598-139040	0	0	0	0	0	4.673526	0	0	0	7.258167	0	0	0	7.258167	0	0	0	0	0	0	0	0	0	0	0	0	0	0	0	0	0	0	0
mRNA::NW_021318471.1:137598-139015	7.070114	0.827547	3.586383	2.677569	18.89113	0	3.851275	1.79458	1.705402	0	4.983813	11.844232	9.755124	0	2.690135	0.444532	0.21879	0	0.249464	0.247989	2.256279	0.345883	0.224478	1.622063	6.371148	4.984005	2.767384	20.626843	1.940171	2.131726	1.321826	1.035789	14.715897
mRNA::NW_021318471.1:183156-193823	23.682739	13.500515	15.205219	65.071377	68.084197	66.988477	64.240385	61.807261	59.834012	70.834404	51.612622	74.145859	56.300281	70.834404	52.501241	10.141531	11.737595	9.542833	3.017453	3.476637	5.246101	3.862165	2.774587	4.59766	11.47207	12.654002	15.699498	4.149724	4.120161	3.222415	3.738387	7.752086	0
mRNA::NW_021318471.1:183157-193823	0	0	0	0	0	0	0	0	0	0	0	0	0	0	0	0	0	0	0	0	0	0	0	0	0	0	0	0	0	0	0	0	3.609025
mRNA::NW_021318471.1:213267-224559	4.454729	3.338238	28.576268	12.471775	26.545665	22.92828	22.027124	24.842904	22.344715	9.855674	7.438471	10.850506	7.344343	9.855674	8.024797	2.991844	0.58367	1.428144	3.958747	3.415981	2.127409	6.33976	2.742193	5.868694	24.298419	32.620582	4.05866	3.100809	0.992663	0.554107	0.745056	3.695017	2.649209
mRNA::NW_021318471.1:228332-238430	12.009436	13.855477	12.880886	9.602884	13.825889	12.587871	9.507623	10.525003	10.8962	11.109804	0	12.645681	2.749153	11.109804	13.619663	18.841448	8.391313	0	10.689833	10.618856	17.731448	11.174264	0	0	13.259639	13.753988	0	4.956311	10.171237	10.795169	9.577336	5.314781	0
mRNA::NW_021318471.1:228333-238430	0	0	0	0	0	0	1.968482	0	0	3.26246	11.324558	0	10.719981	3.26246	0	0	0	10.531237	0	0	0	0	11.477697	18.243202	0	0	11.101211	0	0	0	0	0	4.161109
mRNA::NW_021318471.1:240138-241217	0.385818	0.39222	0.37265	3.125253	5.240659	11.057496	4.468729	7.855607	3.784571	3.640492	3.192039	5.616571	3.596383	3.640492	4.019667	0	0	0	0	0.702829	1.364326	0.659317	0.161475	1.856917	1.150963	0	0.217706	2.839797	1.14617	1.72777	1.247545	2.931615	1.765787
mRNA::NW_021318471.1:244956-245679	0.456244	0.699831	0	0	0	0	0	0	0	1.993663	0	0	0	1.993663	0	0	0	0	0	0	0	0	0.295644	0	0.316977	0	0	0	0.405605	1.147243	0.733173	0	0
mRNA::NW_021318471.1:254989-262612	38.473492	24.657165	43.387804	22.18119	17.827396	18.39972	18.844593	19.44003	17.852877	12.532752	11.475418	17.442787	9.501211	12.532752	6.997261	24.389223	5.29738	6.91159	12.041587	7.125427	38.110448	11.780847	10.733163	21.064618	21.018892	22.143634	14.813359	96.835765	15.232924	14.192023	14.706506	79.794919	73.438279
mRNA::NW_021318471.1:265318-274122	17.896144	13.833583	24.174223	13.523731	14.397566	17.396464	25.803167	17.15215	16.623537	28.292123	21.405584	16.795462	30.570117	28.292123	32.240833	25.456603	25.058973	27.142472	15.353773	21.805316	16.69592	10.329069	11.598967	11.854906	19.120018	23.976906	28.428768	13.624197	21.903751	15.949258	22.176488	15.572583	10.594621
mRNA::NW_021318471.1:283070-284031	5.267222	1.072397	17.453423	3.449214	12.745954	21.594819	18.184308	14.265992	26.09826	35.052173	31.497053	25.050686	14.930007	35.052173	32.4128	1.122032	1.509139	0.767218	3.095811	2.054818	5.306403	6.584101	1.332501	6.548582	124.584386	99.849094	46.060946	0.884438	5.898442	1.515884	4.373903	1.713046	1.145792
mRNA::NW_021318471.1:297410-299124	9.428538	12.180137	17.00963	6.062646	10.178123	12.45694	10.925641	9.742633	11.730846	11.933238	13.236252	14.379205	16.422007	11.933238	9.315138	29.346081	6.009184	6.573928	9.320165	11.5265	26.049594	7.479138	6.993216	31.295976	14.480358	18.366788	54.988547	12.147021	13.869984	14.631788	14.476573	12.117302	7.731539
mRNA::NW_021318471.1:314344-325196	0	0	0	0	0	0	0	0	0	0	0	0	0	0	0	0	0	0	3.970234	0	0	0	0	0	0	0	0	0	0	0	0	0	0
mRNA::NW_021318471.1:314345-328440	0	0	0	0	0	0	0	0	0	0	0	0	0	0	0	0	0	0	13.62962	0.607356	18.275618	1.492214	0.941989	6.7528	0	21.317789	0	4.846903	1.577052	4.741375	1.049257	4.796652	0
mRNA::NW_021318471.1:314346-325196	0.556389	0.651218	3.208802	0	2.141259	1.165126	1.634519	1.476233	0	2.385081	1.332795	1.696674	1.19124	2.385081	2.174655	2.532149	0	1.770836	0	4.712508	0	10.763018	0	6.074809	0	0	0	0	0	0	0	0	0
mRNA::NW_021318471.1:314347-328440	1.437337	1.51093	15.94693	3.253078	2.365287	3.992403	2.498773	0.621227	2.089541	1.20254	2.822872	2.174876	3.235233	1.20254	3.356499	11.611553	4.486954	3.703252	4.319362	18.610724	0	23.047286	23.066863	25.103405	17.686802	0	10.451286	24.453307	27.452615	16.52827	21.24009	25.703353	27.928655
mRNA::NW_021318471.1:338646-343819	5.527095	6.322896	6.202715	15.93947	9.536493	13.909797	7.390901	9.531626	10.276709	8.933667	10.971242	8.936558	5.855801	8.933667	6.393263	5.161336	1.077007	1.94605	1.258193	1.916316	5.173757	2.258314	0.869608	2.537481	2.45215	3.743816	4.722406	9.201258	1.739834	1.850897	1.378072	13.998069	7.971696
mRNA::NW_021318471.1:343994-349437	24.165353	22.794539	29.799582	68.70494	87.498531	85.728998	43.879499	65.148793	59.564422	65.153167	86.829054	87.430119	60.395307	65.153167	41.502807	20.96665	9.22714	11.401344	14.421847	15.411228	35.052201	14.878828	15.687192	18.740199	13.559661	14.820049	10.831449	12.843738	10.315697	9.952111	7.086145	12.609708	8.485396
mRNA::NW_021318471.1:374315-375325	43.45469	32.760839	35.189703	81.346632	151.552148	144.414183	95.337643	70.928631	83.584946	200.956769	203.632444	208.03056	159.944943	200.956769	134.893951	116.880002	31.902931	48.935796	27.592189	26.504131	54.109539	37.761265	26.072603	23.160107	100.232422	95.171253	102.778082	5.996401	28.569497	24.322396	24.310992	18.303321	11.356554
mRNA::NW_021318471.1:381876-401873	0.706923	0.051904	0.088724	0.395671	0.206505	0.53008	0.498915	0.236221	0.559859	0.844619	0.512359	0.734365	0.735754	0.844619	0.669563	0.075964	0.063821	0.050786	0.095996	0.207959	0.341419	0.055258	0.066283	0.177894	0.265458	0.484153	1.325611	0.096958	0.210059	0.146672	0.194273	0.292229	0.10019
mRNA::NW_021318471.1:414218-441226	25.85975	12.457173	19.510634	7.323021	9.000747	10.034114	10.20934	8.655343	7.268249	13.801052	9.724654	11.038895	14.653422	13.801052	19.610553	12.875174	41.211828	41.448438	54.892365	42.565017	31.89315	35.950207	48.160814	26.043263	23.85007	21.029193	22.371495	45.117437	48.885111	60.827249	54.371455	53.569486	37.361735
mRNA::NW_021318471.1:440896-443861	23.460765	11.920037	30.136999	2.223	2.324039	2.034849	10.12159	4.96576	5.158244	6.616837	1.41513	2.093309	6.275699	6.616837	6.080144	6.473588	1.298021	2.849835	22.062419	20.050139	28.356131	11.668474	20.27563	18.710274	17.030777	12.200322	22.422974	73.850437	8.63962	14.727688	14.599836	75.965362	58.316751
mRNA::NW_021318471.1:483556-485948	133.205278	117.622562	129.419141	45.723677	75.123778	79.534048	86.635586	65.937644	65.934226	109.964873	67.563263	73.864147	82.060877	109.964873	107.38596	58.138739	48.925527	49.627533	56.187314	50.82925	74.270123	82.772783	87.363985	65.879352	161.88116	191.629896	65.574753	41.043731	38.364996	34.552156	31.488471	54.259037	55.201084
mRNA::NW_021318471.1:548915-550604	18.677063	51.958914	3.038122	0.725519	0.788723	2.758846	6.042523	4.456364	3.748474	6.266674	1.346664	1.293284	8.240308	6.266674	8.74651	7.512871	6.64466	9.045119	3.934805	5.91481	9.269941	6.591752	3.785241	7.70316	5.154677	8.12641	6.341567	5.312526	9.540256	7.260304	5.464686	10.414672	4.382988
mRNA::NW_021318471.1:551049-556381	9.701788	13.077616	0.395245	0.310396	0.367322	0.292329	1.290678	0.932493	0.639542	2.614532	0.311564	0.485794	1.353591	2.614532	2.286301	3.464232	4.170969	4.760582	1.502125	1.462414	3.869312	3.962448	3.071129	4.58953	5.395259	6.51033	10.195867	1.251444	3.260466	3.171783	2.002232	2.254197	1.80385
mRNA::NW_021318471.1:560661-566712	4.105824	3.955411	2.024391	38.876378	16.743267	21.036241	38.831949	55.075024	60.398932	4.934878	6.186404	6.438354	3.725863	4.934878	2.951122	2.425166	0.580105	0.694005	0.967962	0.517155	1.678461	0.833153	0.368325	0.790603	3.483885	3.321878	2.170978	1.871265	1.379358	0.75468	0.935138	1.237486	1.662995
mRNA::NW_021318471.1:569651-588735	3.747601	3.08048	3.868441	4.03809	6.594552	5.306196	5.071774	4.200417	5.426758	5.737698	5.962738	5.856549	6.721756	5.737698	4.843887	4.470635	2.678913	3.579869	5.738713	4.743015	4.586802	4.499144	4.307919	3.954954	2.375837	2.553011	3.609777	1.271833	3.134683	3.079116	3.730836	1.425593	1.288345
mRNA::NW_021318471.1:590070-604467	5.162019	3.170568	4.749869	5.596079	5.286672	6.055291	8.471397	7.351526	8.059167	8.507454	6.946749	8.405081	9.073581	8.507454	8.434443	5.01426	5.179957	4.422457	4.933663	4.360732	4.955027	3.918315	5.099445	4.138249	5.571014	6.071819	5.713711	3.888214	3.187882	3.315274	3.468091	3.813243	2.88285
mRNA::NW_021318471.1:617497-617923	0	0	0	0	0	0	0	0	0	0	0	0	0	0	0	0	0	0	0	0	0	0	0	0	0	0	0	0	0	0	0	0	0
mRNA::NW_021318471.1:624345-625376	71.92481	50.900272	67.237219	95.934272	42.094961	75.524783	82.148402	129.328096	106.709598	16.432552	20.785282	20.011423	31.41368	16.432552	20.778883	34.910027	27.881139	25.659113	2.25188	2.054459	136.194322	7.197126	1.033217	43.515545	5.286304	8.56995	14.113963	27.353604	1.218468	0.229614	0.662907	7.788212	36.892152
mRNA::NW_021318471.1:647665-674640	0.827525	1.448294	4.2611	2.06879	0	1.974374	5.219081	4.547519	4.126478	6.978755	2.939096	3.386268	7.175313	6.978755	7.879447	4.873738	1.911702	1.487929	0.834244	0	0	1.486873	0	0	2.307835	3.188899	1.126854	0	0.408803	0.690257	0	0	0
mRNA::NW_021318471.1:647848-672844	0	0	0	0	0	0.537116	0	0	0	0	0	0	0	0	0	0	0	0	0	0	0	0	0	0.3817	0	0	0	0	0.362874	0	0.430117	0	0
mRNA::NW_021318471.1:647849-674640	0	0	0	0	2.044586	0	0	0	0	0	0	0	0	0	0	0	0	0	0	0.581148	2.101648	0	1.200664	1.580397	0	0	0	0.551709	0	0	0.057455	0.89982	0.374606
mRNA::NW_021318471.1:678853-685991	6.354424	3.330945	8.08846	6.228047	8.463416	9.465461	10.717735	11.238261	11.210289	12.225248	8.197063	10.206408	13.321026	12.225248	9.77528	4.916773	3.698189	2.406834	2.888344	4.339505	5.654468	3.605748	2.905174	3.002378	5.774289	6.230067	6.541341	3.422198	5.076218	4.363909	4.454069	5.455674	3.506087
mRNA::NW_021318471.1:689078-691993	8.678312	1.310757	1.173372	0.737956	0.10787	0.499852	0.951512	1.191741	1.168426	2.531507	1.056752	1.290459	2.879647	2.531507	2.767487	1.33216	0.275366	0.095657	0.0542	0.107617	5.346833	0.148272	0.047734	1.667348	6.514838	6.354734	22.488666	1.341492	1.332117	0.79192	1.659258	2.444525	1.451225
mRNA::NW_021318471.1:697078-734308	3.985285	3.038633	1.800474	1.290234	1.326825	1.337836	1.746509	1.988493	1.813437	1.06527	1.005952	0.983899	0.80814	1.06527	1.258798	0.337428	0.27052	0.19475	0.149332	0.216836	0.4207	0.206059	0.092999	0.180511	1.021202	0.962259	2.485333	0.376811	0.357309	0.371439	0.388753	0.623987	0.48633
mRNA::NW_021318471.1:730385-734308	0	0	0	0	0	0	0	0	0	0	0	0	0	0	0	1.375331	1.376381	0	0.729672	0.714372	0.423014	1.149698	1.559899	1.172741	3.878991	5.019131	0	0	0	0	0	0	0
mRNA::NW_021318471.1:738293-741287	0.152515	0	0	0	0	0	0	0	0	0	0	0	0	0	0	0	0	0	0	0	0	0	0	0	0.134454	0	0.259396	0	0	0	0	0.062467	0
mRNA::NW_021318471.1:772743-786368	0.077858	0.015697	0.044919	0.097763	0.204593	0.044543	0.070158	0.176522	0.147752	0.05484	0.092045	0.032689	0.024458	0.05484	0.031644	0	0.017823	0	0	0	0.027982	0.009726	0.028029	0	0.097851	0.180634	0.185366	0.011581	0.013886	0.013066	0.012655	0.051042	0.05993
mRNA::NW_021318471.1:787500-813083	4.235707	2.214681	3.578027	3.319476	4.767877	4.368423	7.434605	7.621885	7.805347	7.333966	5.299709	5.378648	8.609134	7.333966	8.214531	4.208721	3.251794	2.434844	2.812993	2.981435	2.77857	3.481425	2.355376	2.101962	1.960093	2.370429	4.659949	2.267578	2.200986	1.640613	1.722824	2.578047	1.552671
mRNA::NW_021318471.1:813755-818523	3.670387	5.855441	2.82481	9.510763	3.589304	10.319734	5.494524	9.761836	8.540605	15.660256	6.892801	5.781688	6.16444	15.660256	5.235108	0.724489	1.869935	0.558677	0.701635	0.696268	0.663318	0.608423	0.725387	1.261527	6.773942	7.708253	8.094208	1.957556	8.410522	0.659598	6.120821	2.347233	1.459876
mRNA::NW_021318471.1:830007-835264	2.78985	0.273486	0.160478	0	0	0.118676	0.093569	0	0.056447	0	0	0	0.065424	0	0.21095	0.150711	0	0	0.086304	0.256916	0.074807	0	0.175998	0.146737	5.856483	5.918364	16.23249	0.371776	0.446225	0.314951	0.711312	1.195257	0.192729
mRNA::NW_021318471.1:839045-842238	14.319038	11.666391	19.574839	0	0	54.105113	92.233602	0	102.06957	37.756541	22.562408	28.290877	44.650755	37.756541	34.52877	20.817902	22.952936	11.580684	26.047025	23.421498	9.553922	10.103052	11.042097	7.160228	185.304577	0	38.425615	49.996468	56.083808	28.603221	56.774659	38.251923	38.204522
mRNA::NW_021318471.1:839047-842238	0	0	0	77.386642	34.204582	0	0	94.392869	0	0	0	0	0	0	0	0	0	0	0	0	0	0	0	0	65.03796	281.713014	0	0	0	0	0	0	0
mRNA::NW_021318471.1:849020-849887	0	1.772122	0	0	0	0	0	0	0	0	0	0	0	0	0	0	0	0	0.238176	0	0	0	0.221484	0	0.692518	0.243217	0	0.76496	0	0	0	0.56473	1.586205
mRNA::NW_021318471.1:851230-856171	0.022229	0.269556	0.064254	0.336187	0.611968	0.284929	0.166427	0.977016	0.421796	0.159595	0.412559	0	0.174605	0.159595	0.405211	0	0	0	0.030712	0.121907	0.039926	0.027894	0	0	5.822608	7.20621	0.643247	0.363808	0.079402	0.14945	0.108484	0.072916	0.274324
mRNA::NW_021318471.1:858582-868778	4.768942	1.658045	1.531259	4.287196	6.960734	5.941819	7.163507	6.103415	5.39437	11.22067	6.898001	7.436828	9.310804	11.22067	10.357926	0.453157	0.840697	0.8814	0.476865	0.81614	0.282266	0.723382	0.47586	0.165467	6.361984	6.016055	6.807506	0.482943	0.784459	0.457077	0.527769	0.90982	0.742196
mRNA::NW_021318471.1:887916-897204	3.418883	0.592908	2.894172	1.033958	0.286583	0.905685	2.006434	2.562732	2.562183	3.517677	1.634727	1.610834	3.801951	3.517677	3.089145	1.496741	1.296333	0.665539	2.164397	4.78383	5.135903	0.908141	0.692789	3.481527	5.036243	5.352335	8.469662	2.623313	4.400622	2.786427	5.246701	3.438697	3.359966
mRNA::NW_021318471.1:912150-912801	0.270432	0	3.931002	0	0	0	0	0	0	0	0	0	0	0	0	0	0	0	0	0	0	0	0	0	1.555719	4.878439	0	0	0	0	0	0	0
mRNA::NW_021318471.1:950408-959674	0	0	0	0	0	0	0	0	0.031322	0	0	0	0	0	0	0	0	0	0	0	0	0	0	0	0	0	0	0	0	0.019398	0	0	0
mRNA::NW_021318471.1:999921-1000644	0	0	0	0	0	0	0	0	0	0	0	0.221245	0	0	0	0	0	0	0	0	0	0	0	0	0.951009	0.943156	1.134302	0	0	0	0	0	0
mRNA::NW_021318471.1:1049103-1069421	3.23371	2.177086	3.589543	15.105103	20.331535	19.822133	19.047672	22.934651	21.01747	27.711649	17.698773	22.974295	21.820167	27.711649	25.881423	1.815201	1.31674	1.02988	1.263249	1.424831	2.954827	1.610655	0.977522	1.916357	1.766771	2.140909	2.137947	2.360746	1.753198	1.177367	0.981456	4.544077	3.589947
mRNA::NW_021318471.1:1091577-1126112	2.290024	1.926375	1.690376	5.615524	7.109899	7.96042	7.733843	6.297022	6.517631	9.494726	6.583673	8.331361	8.955386	9.494726	8.564112	1.570541	1.835409	1.927201	1.621496	1.916104	1.953311	1.813296	1.647419	2.550243	2.092307	2.183378	2.543736	1.224646	2.337388	1.665149	1.987685	1.234292	1.198862
mRNA::NW_021318471.1:1159506-1162777	0	0	0	0	0	0	0	0	0	0	0	0	0	0	0	0	0	0	0	0	0	0	0	0	0	0	0	0	0	0.058162	0	0	0
mRNA::NW_021318471.1:1206441-1225721	3.149943	4.548937	3.232281	11.389078	12.114287	10.708918	16.135207	16.796069	18.654081	10.299222	9.67658	10.878616	7.797125	10.299222	9.344687	8.58234	3.500224	3.479179	1.163895	1.689904	3.718338	1.185018	1.191162	0.976501	2.354233	2.735195	2.923274	1.285259	2.614573	1.59681	1.768704	1.785276	1.436114
mRNA::NW_021318471.1:1300719-1301419	142.155377	164.36828	108.833715	220.913755	248.005733	196.634276	184.322516	273.323194	281.066697	98.076629	172.013803	159.889192	85.933678	98.076629	67.20263	189.052941	88.071418	59.894602	141.007559	115.191432	162.973439	100.372562	116.833537	93.751375	107.845607	104.101181	69.535651	45.918815	183.09961	162.575991	171.198426	47.440857	41.10175
mRNA::NW_021318471.1:1311500-1313087	0	0	0	0	0	0	0	0	0	0.562296	0	0	0	0.562296	0.313558	0	0	0	0	0	0.140572	0	0	0	0	0	0	0.350286	0	0	0	0	0.363089
mRNA::NW_021318471.1:1319963-1349361	0.228291	0.111384	0.138501	0.145833	0.197266	0.215094	0.355869	0.410814	0.277092	0.61908	0.363366	0.447411	0.408678	0.61908	0.488035	0.205552	0.175156	0.145469	0.153728	0.112936	0.197813	0.12329	0.05161	0.133195	0.495785	0.523574	1.33639	0.138107	0.792097	1.126626	0.945912	0.327599	0.24195
mRNA::NW_021318471.1:1354318-1361912	6.165965	3.765494	7.455673	8.240996	12.825931	11.524852	10.703982	11.336667	9.404047	11.690836	9.125583	12.757168	10.586269	11.690836	11.448075	8.332798	5.188025	5.708537	4.97677	4.354387	7.825549	5.167931	5.755109	7.157505	6.084857	6.674251	6.131119	6.416522	7.216181	6.051922	7.636121	7.117845	4.595734
mRNA::NW_021318471.1:1375098-1383736	3.78376	4.535694	8.723917	17.305307	27.871155	29.199859	20.144832	19.522022	17.390584	18.885711	21.535767	28.023925	19.64589	18.885711	14.598447	6.841842	2.738564	4.006066	1.86938	2.126798	10.44357	5.06527	3.734256	8.181897	2.59451	2.739584	3.000174	4.711462	2.083132	1.68913	2.342392	4.764394	2.605357
mRNA::NW_021318471.1:1375098-1383476	0	0	0	0	0	0	0	0	0	0	0	0	0	0	0	0	0	0	0	0	0	0	0	0	0	0	0	0	0	0	0	0	0
mRNA::NW_021318471.1:1375299-1383736	0	0	0	0	0	0	0	0	0	0	0	0	0	0	0	0	0	0	0	0	0	0	0	0	0	0	0	0	0	0	0	0	0
mRNA::NW_021318471.1:1385281-1468731	2.688047	2.744426	2.87845	5.16427	7.141209	6.322676	6.602267	6.385906	6.243409	9.374554	6.661593	7.199163	7.725664	9.374554	8.070324	2.592739	3.277466	3.015198	1.785009	2.556114	3.037546	2.617269	1.900163	2.545566	1.733846	2.028648	2.944981	2.084076	2.668764	1.819129	1.229568	4.615558	3.217685
mRNA::NW_021318471.1:1479380-1482119	0.546908	0	9.408469	2.47482	7.462622	9.390509	9.201534	5.682711	5.915455	10.317135	6.860066	4.814129	8.441965	10.317135	11.509517	4.896403	8.570102	7.079249	9.405313	8.530993	9.718956	8.956797	6.808288	19.065673	13.662284	12.694627	12.734257	9.30791	26.964251	25.027709	19.003886	16.46847	10.750581
mRNA::NW_021318471.1:1492872-1496523	66.651841	22.017007	83.295765	33.540231	0	36.708599	52.013754	36.840919	44.748971	82.32765	53.398307	60.336217	92.080352	82.32765	80.018257	42.860897	58.564389	61.225713	0	40.794918	49.699507	58.631834	82.642708	26.561254	47.451575	51.63827	37.78421	16.118257	47.279778	47.596101	43.249832	20.329426	11.613742
mRNA::NW_021318471.1:1492873-1496523	0	0	0	0	32.232286	8.500345	0	0	0	0	0	0	0	0	0	0	0	0	38.397925	0	0	0	0	39.78366	0	0	0	0	0	0	0	0	0
mRNA::NW_021318471.1:1499991-1511678	4.191476	2.524814	2.049339	3.269526	0	4.374443	5.072427	4.515686	4.601799	7.452169	3.306262	4.330927	6.279319	7.452169	7.970641	3.085108	3.985264	2.472631	1.770739	2.506698	1.914459	2.435335	1.924469	2.125202	4.000421	3.818742	7.975951	6.840598	4.954023	5.395191	5.165985	10.671828	16.334315
mRNA::NW_021318471.1:1499991-1511663	0	0	0	0	2.672328	0	0	0	0	0	0	0	0	0	0	0	0	0	0	0	0	0	0	0	0	0	0	0	0	0	0	0	0
mRNA::NW_021318471.1:1514306-1522894	0	0	0	0	0	0	0	0	0	0	0	0	0	0	0	0	0	0	0	0	0	0	0	0	0	0	0	0	0	0	0	0	0
mRNA::NW_021318471.1:1514306-1522749	0	0	0	0	0	0	0	0	0	0	0	0	0	0	0	0	0	0	0	0	0	0	0	0	0	0	0	0	0	0	0	0	0
mRNA::NW_021318471.1:1514306-1522625	0.106884	0.021769	0.020774	0.17315	0	0.030935	0.119425	0.29354	0.06844	0	0.081164	0.152084	0.033957	0	0	0	0	0	0	0	0	0	0	0	0.255643	0.291723	0.185565	0.074766	0	0.038733	0.035731	0	0
mRNA::NW_021318471.1:1514306-1519022	15.878309	18.127924	17.677569	55.713558	82.830019	55.40586	48.183422	55.448378	27.463567	32.249408	59.527714	76.113268	56.763128	32.249408	19.061979	17.465029	17.785994	2.267991	4.822415	2.999623	34.012978	5.835726	1.547258	25.176524	24.429775	17.141489	1.991877	96.896565	6.29729	0.275212	0.879228	153.136516	151.207001
mRNA::NW_021318471.1:1514306-1518849	0	0	0	0	0	0	0	0	0	0	0	26.021938	0	0	0	0	0	0	8.394064	12.903413	0	0	0	0	0	0	0	0	8.921197	0	0	0	0
mRNA::NW_021318471.1:1514306-1518735	66.23223	51.937009	37.932958	8.890551	16.275793	31.674885	25.754872	7.629171	33.230193	24.48354	13.484496	0	0	24.48354	35.940825	26.487475	0	15.170439	27.091219	28.579663	95.031345	32.096544	36.541439	81.30528	56.93849	70.906662	48.941598	191.856821	45.054994	54.728644	51.579485	84.736849	167.619126
mRNA::NW_021318471.1:1532166-1534334	125.737278	116.210554	142.607389	125.784404	129.394016	124.422887	153.793521	146.185221	145.790039	147.02515	146.06433	152.091356	147.14863	147.02515	160.52487	220.041951	222.837541	192.553109	156.708136	184.050876	143.344186	131.905007	132.346204	96.302069	143.608716	164.812942	162.303733	165.848584	321.354605	246.143446	242.110966	277.158979	161.577063
mRNA::NW_021318471.1:1540683-1548723	45.344373	23.738786	28.381208	16.618038	23.877505	25.339071	27.699985	20.98299	21.31812	31.657125	26.337091	27.507643	32.707621	31.657125	33.456213	24.176577	23.997677	18.817544	36.354801	26.503805	39.484517	38.851647	37.594746	44.444867	13.192446	12.385563	2.930507	46.785295	71.428129	53.971037	39.225487	72.456494	43.91407
mRNA::NW_021318471.1:1540683-1543160	0	0	2.037603	0	0	4.417354	0	0	6.351387	0	2.093109	5.400805	0	0	0	6.830678	0	9.397219	14.063179	6.032811	14.70588	11.034124	37.432126	20.961061	26.767719	20.914534	3.934378	32.742738	8.33112	25.626045	39.185688	6.579071	23.945742
mRNA::NW_021318471.1:1558045-1560101	0.474777	0.465124	0.169283	5.44412	4.162817	7.728097	10.799065	2.045452	6.688921	6.497776	8.788089	10.024214	8.573777	6.497776	9.287713	0.710924	1.148471	0.297236	0.325944	0.080514	0.319147	0.148213	1.025174	0.728145	1.004819	1.976432	0.300077	3.094831	2.703618	1.064074	2.712602	3.344124	3.18913
mRNA::NW_021318471.1:1562264-1564645	0.8858	0.647461	2.894161	7.128765	3.888197	3.606252	7.782778	12.332202	9.850201	1.585918	0.743567	2.36812	2.701027	1.585918	0.888766	0	0	0	0.067884	0.539284	0.088036	0.124165	0.060033	0.087255	141.412049	159.274701	22.837046	1.752499	1.405555	3.225142	0.959159	1.450132	0.756997
mRNA::NW_021318471.1:1574942-1586499	0.207803	0.276152	0.143256	1.88526	1.230147	1.586103	0.912744	1.282692	2.468927	0.554932	0.410922	1.183894	0.379509	0.554932	0.256584	0	0.023911	0	0.078761	0.222679	0.060374	0.149428	0.053468	0.021731	1.398597	1.072456	0.551062	0.136005	0.018695	0.017755	0.035605	0.167658	0.033958
mRNA::NW_021318471.1:1574949-1576320	48.498846	10.362596	185.085107	222.64327	178.096884	183.937008	181.995449	285.873545	243.732243	70.945558	45.795853	106.043221	68.813185	70.945558	51.994644	12.222276	9.353576	8.705672	13.170914	13.590965	5.481795	6.880613	8.850946	17.039419	681.191746	747.09592	468.023129	17.15911	25.085439	13.154334	24.295337	35.439789	11.104001
mRNA::NW_021318471.1:1585128-1586499	40.21518	334.227734	47.619118	4600.318514	1670.907053	1927.872196	3687.278871	7060.813892	6622.351077	241.829087	596.766342	577.169113	189.549518	241.829087	71.594467	41.255684	2.040973	4.941057	4.08379	14.741832	31.832115	3.21941	2.87833	10.810286	269.063132	409.627099	137.179553	380.547992	5.546724	3.320088	8.69119	352.010218	208.894656
mRNA::NW_021318471.1:1654040-1654723	0	0	0	0	0	0	0	0	0	0	0	0	0	0	0	0	0	0	0	0	0	0	0	0	0	0	0	0	0	0	0	0	0
mRNA::NW_021318471.1:1672464-1673437	394.569014	322.356119	389.192395	297.227237	363.941744	345.437976	312.224874	338.629566	324.388397	343.927308	412.283385	388.257549	381.28541	343.927308	292.456113	312.052518	254.104167	231.356934	256.889814	320.6351	300.063737	284.687067	306.880743	263.831581	284.855855	311.274305	286.947337	187.196451	296.043367	268.781118	291.030156	218.247064	164.946416
mRNA::NW_021318471.1:1684130-1684831	19.077584	12.090664	20.248813	2.795852	12.40664	8.590312	6.312231	4.315495	11.633977	17.445143	6.036877	15.661366	16.170102	17.445143	10.369382	18.296314	35.405014	30.727632	29.491083	34.501098	45.455499	54.572994	25.583823	46.331215	12.724806	16.286139	29.541202	23.70409	44.100857	32.522989	25.660058	36.975121	20.727538
mRNA::NW_021318471.1:1699901-1732196	0.158311	0.098642	0.132541	4.031286	5.363086	7.938973	6.58633	6.415886	5.696177	8.089347	7.253714	10.424736	6.888831	8.089347	7.039435	0.989126	0.816892	0.808922	0.502771	0.70816	1.28215	0.725009	0.168889	0.995621	0.061066	0.099973	0.287712	0.057583	0.968666	0.509372	0.339779	0.229741	1.498096
mRNA::NW_021318471.1:1707029-1732197	0	0	0	0	7.268222	3.210203	3.119063	0	0	0	0	1.9511	0	0	0	0	0	0	0	0	0	0	0	0	0	0	0	0.909372	0	0	0	0	0
mRNA::NW_021318471.1:1707029-1732196	0.705765	1.055071	0.561608	4.693402	0	0	0	5.026451	2.959527	4.234927	3.117492	0	2.945659	4.234927	2.950233	0	0	0	0	0	0	0	0	0	0.496964	0.492437	0	0	0	0	0	1.340133	0
mRNA::NW_021318471.1:1707029-1731382	0	0	0	0	0	0	0	0	0	0	0	0	0	0	0	0	0	0	0	0	0	0	0.32848	0	0	0	0	0	0.679641	0.458894	0.503236	0	0
mRNA::NW_021318471.1:1731943-1740442	0	0	0	0.06557	0	0.058867	0	0	0	0.023044	0.087135	0.058124	0.020364	0.023044	0.108252	0	0	0	0	0	0.023463	0.031822	0.014139	0	0	0	0	0	0	0	0	0.020892	0
mRNA::NW_021318471.1:1760727-1776082	2.605952	2.897125	2.094104	2.817495	3.404703	3.708727	5.019696	3.937879	4.33466	5.297324	3.08415	3.400537	5.078522	5.297324	5.590296	1.688188	1.955529	2.448769	2.559738	2.973285	2.576861	2.883985	3.332367	2.65203	2.777476	2.985778	2.173743	2.409687	5.027914	5.135822	5.254663	3.445774	1.988165
mRNA::NW_021318471.1:1795426-1810132	6.313203	4.660954	3.296669	1.703624	2.799944	1.978408	3.527108	2.536512	2.284779	3.711702	2.177681	1.966225	4.095633	3.711702	4.936185	4.894859	9.79041	8.64591	7.686273	7.773098	10.458862	8.384718	7.509804	9.852604	4.462004	4.677055	5.757124	6.471609	11.895261	10.515926	9.248947	8.783179	5.110409
mRNA::NW_021318471.1:1830655-1833391	0.042121	0.213074	0.081206	0.843503	1.034521	1.438861	1.102081	1.278573	0.797301	2.303545	1.345348	0.75492	1.782885	2.303545	3.274233	0	0.29589	0	0.177429	0.346272	0	0.26809	0.102507	0	0	0	0.071624	0.187635	0.075201	0	0	0.068989	0.070056
mRNA::NW_021318471.1:1838639-1842244	25.689711	6.453962	13.114065	6.924814	2.903242	5.258313	7.764533	5.336336	5.775651	7.424578	4.563372	3.366405	8.308374	7.424578	12.638185	5.046094	20.930671	16.33094	30.186285	29.406362	25.160871	25.404445	28.910661	30.630373	17.496658	13.929895	14.835258	53.093471	60.999207	56.574077	71.439051	60.02366	41.36788
mRNA::NW_021318471.1:1874024-1877961	0.056637	0.057253	0.081867	0	0	0	0.042321	0.300565	0	0	0	0.039303	0	0	0.286183	0.34224	0	0.068679	0.23467	0	0.203271	0.071157	0.102867	0.099958	0.263984	0.422535	0	0	0.050571	0.09519	0	0.092852	0
mRNA::NW_021318471.1:1881982-1883112	0.604809	0	0.350438	0	0	0	0	0	0	0	0	0	0	0	0	0	0	0	0	0	0	0	0	0	0.153513	0.325084	0	0	0.215639	0.203147	0	0	0
mRNA::NW_021318471.1:1889683-1890130	0	1.761606	0	0	0	0	2.155017	1.708517	0	0.932841	1.719839	0	0	0.932841	3.850754	0	0	0	0	0	0	0	0	0	1.026303	0	3.745923	0.789273	0	0	0	1.745236	0.820278
mRNA::NW_021318471.1:1893165-1893869	0.237948	0	0	0.558807	0	3.124933	0.334115	0	0	2.492654	1.157331	2.106357	1.09666	2.492654	2.251186	0	0	0	0	0	0	0	0	0	0	0.349182	4.00658	19.198632	0.422957	2.791535	3.439001	10.211943	15.867172
mRNA::NW_021318471.1:1913952-1950156	2.444522	1.950247	2.717353	4.763609	8.412505	7.545494	6.93417	7.191529	6.150912	10.315554	9.077878	9.77104	8.626834	10.315554	9.318784	4.046888	1.927247	1.84932	1.223921	2.001749	4.674746	1.62447	1.330045	4.460978	1.167869	1.416972	1.828212	3.754702	2.749101	1.860503	1.578962	6.870556	6.422912
mRNA::NW_021318471.1:1961411-1996645	6.152672	4.956535	4.900242	5.235416	8.220408	7.814654	7.277512	5.968856	6.187443	11.41702	7.141506	9.511302	8.530161	11.41702	9.771877	8.225348	5.88488	6.998561	5.727939	6.996757	6.475385	6.984338	8.125838	5.892602	4.213758	4.433039	5.125526	1.986077	4.69896	5.205033	5.158541	2.65421	1.662299
mRNA::NW_021318471.1:2001915-2002442	0	0	0	0	0	0	0	0	0	0	0	0	0	0	0	0	0	0	0	0	0	0	0	0	0	0	0	6.689976	0	0	0.627139	4.748863	10.060147
mRNA::NW_021318471.1:2005799-2020192	11.310934	8.623407	12.306354	4.648143	7.504835	5.837981	6.300804	5.767385	5.594148	8.80735	9.27812	7.993451	7.688058	8.80735	8.404184	18.371234	7.828689	7.247253	16.038453	15.822257	26.251723	14.406415	14.573719	31.350543	5.655012	6.561926	4.583073	3.165097	8.976239	9.897997	7.450835	4.894756	4.053872
mRNA::NW_021318471.1:2049628-2091106	1.441477	1.32731	1.469519	3.118179	3.827926	4.120294	5.046642	4.551587	4.364431	5.941892	3.818006	4.458613	5.657457	5.941892	5.580101	1.551509	1.351806	1.592119	0.940678	1.063642	1.607964	1.064885	0.962393	1.584705	1.755185	1.624061	2.180035	0.890245	1.416705	1.027202	0.814345	1.162172	0.922801
mRNA::NW_021318471.1:2097576-2098020	0	0	0	0	0	0	0	0	0	0	0	0	0	0	0	0	0	0	0	0	0	0	0	0	4.807863	7.987796	0.95106	0	0	0	0	0	0
mRNA::NW_021318471.1:2127655-2129629	0	0	0	0	0	0	0	0	0	0	0	0	0	0	0	0	0	0	0	0	0	0	0	0	0	0	0	0	0	0	0	0	0
mRNA::NW_021318471.1:2132165-2132816	0	0	0	0	0	0	0	0	0	0	0	0	0	0	0	0	0	0	0	0	0	0	0	0	0	0	0	0	0	0	0	0	0
mRNA::NW_021318471.1:2155200-2160501	72.603134	18.767813	46.369731	36.435548	61.51842	42.55861	47.027494	36.278985	37.937003	33.086319	53.221506	60.864738	55.907379	33.086319	36.529684	30.076498	37.105319	31.635081	205.71823	118.318452	151.978827	72.439838	75.111756	136.745478	95.386685	75.317506	37.101284	75.373797	129.784719	118.877073	139.541811	61.53603	51.136032
mRNA::NW_021318471.1:2174480-2178005	15.090986	15.709825	14.543731	233.515081	196.12871	219.239648	158.927676	233.666595	270.287353	99.569136	316.56116	211.118306	47.617198	99.569136	50.300938	25.469588	4.231701	1.31732	2.90769	4.154253	4.863978	4.973972	2.659533	4.620996	12.158315	14.644313	16.556883	27.93256	16.749809	13.351792	8.403409	39.585801	13.422543
mRNA::NW_021318471.1:2217984-2239557	22.081672	17.609753	25.625907	23.465435	25.143338	28.620081	27.726223	25.416293	25.983159	33.802818	33.401795	32.21133	32.168993	33.802818	31.048027	29.894427	20.310245	20.872656	21.874148	21.816891	26.395956	21.55857	22.415065	24.972169	13.916848	15.894574	18.653042	11.45237	16.67878	14.456668	15.202196	15.425591	9.337103
mRNA::NW_021318471.1:2255077-2284062	3.259221	1.977339	0.835665	1.359067	0	1.654322	2.296527	0	1.872833	0.589677	1.804191	2.218266	2.351343	0.589677	2.746862	2.380439	1.982851	0	3.889713	1.078113	3.699135	3.28445	0.400359	4.819344	4.377594	5.310125	5.462498	2.465302	2.976599	2.720469	2.995281	2.924985	2.649577
mRNA::NW_021318471.1:2255283-2284062	0	0	0	0	0	0	0	0	0	0	0	0	0	0	0	0	0	0	0	0	0	0	0	0	0	0	0	0	0	0	0	0	0
mRNA::NW_021318471.1:2255284-2284062	0	0	1.913168	0	1.957792	0	0	1.62433	0	2.078631	0	0	0	2.078631	0	0	0	1.725556	0	2.170483	0	0	3.580924	0	0	0	0	0	0	0	0	0	0
mRNA::NW_021318471.1:2342555-2343419	0	0.178102	0.337887	1.463204	1.578167	0	8.734481	0.53454	2.266683	2.765435	0.572781	0.906595	1.620594	2.765435	10.097602	31.822857	7.993114	13.91761	5.983746	3.814783	31.94434	10.609077	4.675679	3.817244	0.232154	0	0	0	0	0	0	0	0
mRNA::NW_021318471.1:2358629-2363159	0.316868	0.073903	0.281838	0	0	0.069368	0	0.184739	0	0.218686	0	0	0.344547	0.218686	0.098665	0	0	0	0	0	0	0	0	0	0.028304	0.151057	1.534971	0	0	0.040968	0	0.122793	0.075184
mRNA::NW_021318471.1:2398930-2400091	0	0	0.225457	0	0	0	0	0	0	0	0	0	0	0	0	0	0	0	0	0	0	0	0	0	0	0.781501	0	0	0	0	0	0	0
mRNA::NW_021318471.1:2411544-2412489	0	0	0.148864	0	0	0	0	0	0	0	0	0.201563	0	0	0	0	0	0	0	0	0	0	0	0	0	0	0	0	0	0	0	0	0
mRNA::NW_021318471.1:2419822-2420703	20.559082	25.803166	48.628986	24.432805	19.771655	18.727518	35.970882	34.822098	37.290212	43.360487	15.613956	23.634046	45.994814	43.360487	39.666227	77.107524	31.873463	30.515069	50.293797	83.490266	74.427178	41.456649	58.59237	42.353817	51.31785	46.225012	60.846597	5.733984	39.02655	44.193381	45.758163	14.078312	6.977956
mRNA::NW_021318471.1:2440145-2441381	14.857249	14.102089	16.006273	42.553789	49.119017	47.703982	65.896283	57.620684	68.003904	54.571388	37.910842	49.349705	45.258799	54.571388	27.533497	41.612299	4.203351	4.315383	13.468291	17.221576	38.952244	7.832227	10.999657	14.311463	17.94262	23.885833	3.648973	2.06464	26.300747	20.252907	23.35258	4.03761	6.090326
mRNA::NW_021318471.1:2446876-2461156	3.246698	3.656673	7.496939	28.381905	55.390445	82.395486	51.98332	22.771294	32.222464	216.852833	92.457764	131.235964	164.835773	216.852833	139.091128	3.02911	3.841431	8.191927	9.381867	7.331388	5.521905	3.799286	3.853718	6.110261	3.098423	3.359487	3.346637	4.390764	4.763801	4.708623	6.530817	5.301843	5.272797
CDS::NW_021318471.1:2460974-2461156	113.887078	225.88082	280.146953	106.932923	323.045477	160.571271	240.344976	389.945924	233.377076	883.070237	333.986275	460.703463	481.422315	883.070237	288.165943	107.508943	435.830981	754.567158	672.975532	415.039834	496.844519	227.800154	307.693334	444.482057	177.744508	196.313286	63.459828	81.41277	125.654117	72.044934	105.396529	170.425311	113.814712
CDS::NW_021318471.1:2448559-2448906	128.165732	171.612386	324.866229	270.419767	483.068714	723.904888	434.607367	242.372016	298.009228	1975.684757	1093.177665	1158.119166	1694.285593	1975.684757	1031.847951	192.466256	341.652323	523.409933	308.180072	254.883107	216.09954	149.252579	179.257013	367.748552	318.246252	304.073565	119.433107	110.095717	140.764199	131.362462	179.161975	146.881041	131.726833
CDS::NW_021318471.1:2447198-2447444	25.698015	60.96583	91.519276	289.540844	486.429074	582.962663	324.691052	258.724823	155.609588	1365.09324	806.678757	808.24007	790.991039	1365.09324	1046.220063	105.034917	85.715946	69.495493	112.439099	175.414713	103.663708	67.990278	99.837992	181.181799	42.020276	73.492124	186.56791	91.384282	247.227578	221.342321	258.942918	97.144555	122.344778
mRNA::NW_021318471.1:2482808-2500091	2.377239	0.229614	0.50132	0.736126	2.32627	1.174182	1.375044	1.16309	1.154909	3.364062	1.04204	1.782221	2.71728	3.364062	1.937247	0.92443	0.843106	0.508193	0.651546	0.932447	0.65313	0.372564	0.413487	0.535838	3.073863	2.948011	3.715289	1.300374	0.757877	0.961471	1.033197	1.503719	1.069313
mRNA::NW_021318471.1:2505110-2509433	3.381836	4.188184	1.012182	0.419266	0.845121	0.072876	3.908172	3.184805	1.582115	2.344179	0.1728	0.178025	1.488656	2.344179	2.695217	1.91852	0.897925	0.070347	1.981871	2.737062	1.609791	1.811646	2.162093	2.621015	3.939535	4.068696	9.982917	1.905295	2.220227	0.904283	1.416774	1.050251	1.185228
mRNA::NW_021318471.1:2515515-2521212	69.530394	100.711327	85.651695	63.482173	64.608018	58.491652	122.616929	110.795891	113.019793	140.64509	62.753742	62.571147	135.259644	140.64509	140.794498	79.18446	110.075032	108.033443	122.111641	121.248251	57.308675	89.969311	86.816414	64.348511	115.343019	134.001841	107.420287	59.110723	110.883394	111.133545	112.55826	60.414311	50.422819
mRNA::NW_021318471.1:2522518-2602738	3.164947	2.49978	2.416454	7.64326	8.850906	8.309992	9.442352	10.321195	10.850501	13.605919	8.943892	10.282575	10.619001	13.605919	10.102733	3.489625	2.747459	2.592921	1.923082	2.216162	2.646655	1.846063	1.388478	1.933644	1.736439	2.071569	2.184131	1.631768	2.136609	1.58089	1.25983	2.681518	1.745052
mRNA::NW_021318471.1:2608991-2614163	0.052288	0.107014	0	0	0	0	0	0	0	0.038023	0	0	0	0.038023	0	0	0	0	0	0	0	0	0	0	0	0	0.036057	0.063035	0	0.035601	0.103377	0.069483	0.13071
mRNA::NW_021318471.1:2626045-2631675	98.653436	82.825697	63.040105	54.739981	52.086897	56.980032	73.189557	59.02682	66.420147	86.954326	64.908675	65.128297	81.151858	86.954326	91.052815	93.775806	69.510747	71.853268	114.056251	113.624473	153.986059	134.052467	116.31747	146.168119	52.443141	59.358386	46.292218	58.637633	76.876027	94.615695	82.44753	63.520189	43.220886
mRNA::NW_021318471.1:2633183-2656455	1.917799	1.430419	1.786252	3.347779	5.171323	5.87813	6.258875	6.311463	5.46761	6.974332	4.942199	5.778616	7.57807	6.974332	6.437346	1.497012	1.641986	1.571825	1.778725	1.671413	2.202294	2.104808	1.831311	1.893468	2.193887	2.174544	2.806211	1.412443	2.23318	1.934359	1.969368	2.000698	1.513348
mRNA::NW_021318471.1:2658128-2673891	1.132268	0.623164	0.750564	1.101642	2.489305	2.496904	3.66981	2.977679	2.694866	3.689855	2.176572	2.276935	3.73396	3.689855	2.905722	0.9024	0.967239	0.421354	0.491057	0.762808	0.456868	0.302156	0.442783	0.34314	1.532155	1.183735	2.22567	0.509184	1.280731	0.934793	0.992719	0.869016	0.434787
mRNA::NW_021318471.1:2662873-2673891	0	0	0.192492	1.555726	0	0	0	0.547485	1.072257	0	0.995677	1.341711	0.650059	0	0	0	0	0.554335	0	0	0.244659	0.374193	0	0.590923	0	0.679458	0	0	0	0	0	0	0
mRNA::NW_021318471.1:2664374-2673891	0	0.214021	0	0	1.163731	0	0	0	0	0	0	0	0	0	0	0	0	0	0	0	0	0	0	0	0	0	0	0	0	0	0	0	0
mRNA::NW_021318471.1:2730022-2738437	0.611784	1.364538	1.600354	2.583525	4.122732	4.264327	4.862835	3.069387	3.462535	5.549504	5.161815	6.529444	5.614714	5.549504	3.756089	1.2893	0.556965	0.583711	0.581447	0.734166	1.26089	0.878045	0.690657	0.941538	0.556711	0.594755	0.88976	0.759266	0.910709	1.00695	1.016535	0.845193	0.691691
mRNA::NW_021318471.1:2769734-2789417	5.935528	7.308908	10.696102	17.041914	20.637281	18.00512	17.033025	18.146761	18.002955	21.400568	18.949829	21.658424	21.322712	21.400568	17.60364	8.793559	6.157983	7.503664	4.85834	5.530435	6.845439	5.176015	5.330046	6.450245	6.698829	8.537594	9.792591	4.621926	4.652066	3.667195	4.362029	4.442457	3.614815
mRNA::NW_021318471.1:2793195-2794902	1.735792	30.205887	0.767429	2.056436	2.456373	4.945816	2.571591	3.080126	2.440858	5.557495	2.90181	4.528179	1.582336	5.557495	2.023857	2.295755	1.898232	3.035623	1.095955	0.791972	3.610387	1.466581	1.868261	2.191265	1.227588	1.118835	1.227906	2.248475	1.418338	0.36454	0.469255	2.955368	2.552661
mRNA::NW_021318471.1:2930664-2962623	0.690442	0.065371	0.056623	1.974773	0	1.963242	0.760406	0.428921	0	3.174432	0.097989	1.320734	0.090273	3.174432	0.792926	0	0	0.581811	0.097987	0	0.716874	0.210093	0.080558	0.277956	0.451267	0.874594	0	0	0.134615	0.385431	0	0	0
mRNA::NW_021318471.1:2931645-2962623	0.338647	0.369146	0.956407	0	2.000304	0.695463	2.002906	2.22089	2.248101	0	2.475835	1.871776	3.056774	0	2.647126	0.477269	0.456465	0	0.331482	0.604376	0	0.242689	0.35852	0	0.973898	0.672355	1.47536	0.35302	0.351122	0	0.270303	0.803806	1.003976
mRNA::NW_021318471.1:2967857-2975948	74.704173	58.279052	57.886109	42.54179	55.069391	55.151101	56.236647	58.179162	58.030848	63.865737	52.784766	53.930601	69.983664	63.865737	53.074725	58.447567	50.418918	54.717542	34.422968	43.398698	49.82451	48.685232	51.951696	38.187021	44.408097	51.312742	50.20576	37.419218	49.673546	48.060374	43.965329	43.087254	30.373383
mRNA::NW_021318471.1:2988516-3010779	0	0	0	0	0	0	18.171422	15.303138	0	0	0	0	0	0	12.971071	0	0	0	0	1.169299	0	0	0	0	0	0	0	0	2.20E-05	4.479259	2.44204	44.028362	0
mRNA::NW_021318471.1:2988525-3010779	30.525566	18.159711	21.563785	10.623711	17.998093	14.418599	5.262836	0	16.563104	26.80967	17.762648	18.788544	30.030812	26.80967	20.934644	18.184021	30.398704	30.966756	44.697087	37.564173	40.338403	32.737963	38.783101	41.084618	26.621566	27.496676	17.843189	44.814839	55.445073	49.152101	56.074919	0	36.741202
mRNA::NW_021318471.1:3054548-3081889	125.57674	98.077487	29.002508	20.137409	17.103298	17.745887	22.663521	17.366033	20.026637	23.116661	17.712355	19.251514	21.546081	23.116661	33.933424	34.892093	73.750136	72.017721	215.340479	112.67218	146.636701	123.760065	148.759465	202.172023	63.592605	68.57528	29.897734	169.485157	381.095908	249.679861	203.979573	322.379933	238.357999
mRNA::NW_021318471.1:3113884-3119162	0.248789	0.398032	0.419486	1.594744	1.713451	4.16593	1.335568	2.042228	2.613797	2.047127	4.898634	7.999965	1.791639	2.047127	1.218414	1.800914	0.287491	0.451159	0	0.284266	0.037247	0.182062	0.050073	0.109589	1.175893	0.999299	0.105881	0	0.037029	0	0	0	0
mRNA::NW_021318471.1:3123833-3146956	3.978324	2.430144	3.845149	4.529558	7.145703	8.095053	5.191907	3.953983	4.886266	7.689711	7.611781	8.953214	5.761029	7.689711	7.391806	2.380281	1.444832	1.058366	1.130596	0.928386	0.916104	2.868274	2.16511	1.39548	1.943978	2.321784	0.657436	1.806307	3.903115	2.817383	2.440776	3.207212	3.376664
mRNA::NW_021318471.1:3151953-3165190	25.743466	21.961572	27.943583	17.764615	20.526064	21.089428	24.517635	23.792518	22.99926	27.698868	20.96335	22.262846	28.79172	27.698868	29.630987	27.271581	14.136205	16.027137	19.24993	20.412888	25.90741	22.232995	18.305527	19.592971	18.109958	20.787819	27.168965	14.754465	18.419861	18.099299	16.148419	16.900891	11.526319
mRNA::NW_021318471.1:3206733-3207757	92.779809	160.310147	94.5311	46.357769	49.171278	39.970565	45.425079	50.825594	71.544123	51.942786	36.339353	35.825311	33.629709	51.942786	55.36394	166.30412	71.784179	81.937383	60.225795	72.545679	58.052182	96.761563	78.771023	46.928694	59.298739	66.251853	63.749694	28.416627	16.72502	26.650476	18.063772	29.194384	23.34803
mRNA::NW_021318471.1:3237617-3255189	2.552019	2.071456	1.906844	2.33555	3.095803	2.824821	3.492289	2.180959	3.387151	4.170732	3.572401	4.174997	4.170948	4.170732	4.252881	1.269573	1.618093	1.427613	1.850173	1.77089	2.12793	2.671643	2.766782	2.985751	4.140948	3.366897	2.923085	3.424262	1.976344	2.662423	2.871981	2.743205	2.353314
mRNA::NW_021318472.1:140212-143225	28.966273	37.569124	37.089833	21.215315	22.775332	25.988235	26.796719	32.172508	34.676174	33.36667	27.646702	26.521036	25.29854	33.36667	33.181562	55.492207	22.107668	26.180563	24.98355	30.665214	35.350838	30.12216	28.062406	27.992695	29.189981	31.411102	24.536577	4.949855	39.549814	24.944767	18.646915	17.990318	7.930754
mRNA::NW_021318472.1:205195-206124	5.59274	0	0	1.948336	0	0.740645	4.098569	0	0	0.965416	0	6.594327	7.580017	0.965416	1.733846	0	0	0	1.695512	0	2.235645	0	0	0	3.003439	5.121415	22.659821	0	0	0.822227	0.850835	0.512725	0.816035
mRNA::NW_021318472.1:205341-206124	33.410088	7.41945	12.30317	1.852377	10.571647	3.359726	8.842262	4.639989	4.547505	2.663734	3.29243	0	8.704898	2.663734	8.997993	8.600916	3.647001	5.756566	9.986164	6.332194	7.058376	8.64352	9.858208	2.953539	17.415801	19.169366	0	2.068367	5.027464	5.041845	3.78668	0	3.248464
mRNA::NW_021318474.1:1021-2166	412.874739	437.621602	269.436312	593.323004	479.701801	578.345224	518.101874	712.789952	651.811149	447.325072	399.050938	445.684171	399.52863	447.325072	399.032852	378.829178	140.547922	132.554425	97.993769	182.785272	315.535953	209.706547	166.434316	128.672292	368.862901	391.476154	114.769024	1030.21536	297.143506	244.783113	315.778588	1179.236931	1104.000493
mRNA::NW_021318474.1:6034-11332	2.168243	1.001548	0.795839	3.281047	2.787602	3.00176	6.465821	8.9187	4.982896	7.303342	3.520005	3.509629	5.288683	7.303342	7.36445	0.996508	0.906719	0.948625	0.542136	0.990971	1.075874	1.036198	0.79795	0.982357	1.959836	2.24564	3.831711	3.226554	4.352097	4.859271	3.359601	4.911442	5.256917
mRNA::NW_021318474.1:52458-54233	1.242945	1.399268	4.529134	0.684994	0	1.447428	2.139132	1.995063	1.581818	5.78831	0.924062	1.879568	7.124537	5.78831	4.541859	0	0	0.510778	0	0	0.123168	0	0.08484	0	5.091475	10.830582	2.345104	0.61355	0.12322	0	0.560137	1.467592	0.212
mRNA::NW_021318474.1:113575-113995	56.902305	34.236183	65.419466	78.081287	61.221464	58.045911	131.278399	65.600574	130.486379	96.654966	91.145899	70.135767	116.526376	96.654966	95.111252	78.215958	83.676276	97.045183	49.238941	70.114949	49.303146	67.354619	65.719449	73.219753	149.313334	146.210099	123.636415	35.137908	106.595079	73.401477	94.646579	59.615094	20.590634
mRNA::NW_021318474.1:150671-153899	23.389831	19.000124	24.094452	13.567953	10.331951	13.701701	28.325273	14.593309	20.153526	27.116305	14.833461	18.553659	35.438759	27.116305	37.519084	52.237552	61.621213	49.662263	31.475127	28.691034	40.221558	31.746024	27.533676	46.633142	20.712037	28.32763	30.771582	25.716014	39.060235	28.205466	33.778875	29.235543	18.315717
mRNA::NW_021318474.1:195833-235167	3.345705	2.633931	4.438028	4.556999	6.681971	6.580389	8.004039	6.038114	5.933012	9.876049	6.787852	7.411479	8.600297	9.876049	8.529659	5.407726	3.661332	4.349139	6.448862	6.311563	9.079208	6.314227	4.988508	8.183387	3.657364	3.992189	4.016405	5.786736	8.103338	5.445866	4.933072	9.860096	6.908277
mRNA::NW_021318474.1:1067536-1068387	0	0	0	0	0	0	0	0	1.186116	0	0	0	0	0	0	0	0	0	0	0	0	0	0	0	0	0	0	0	0	0	0	0	0
mRNA::NW_021318474.1:1088133-1089408	0	0	0	0	0	0	0	0	0	0	0	0	0	0	0	0	0	0	0	0	0	0	0	0	0	0	0	0	0	0	0	0	0
mRNA::NW_021318474.1:1387133-1398484	0	0	0	0	0	0	0	0	0	0	0	0	0	0	0.038118	0	0	0	0	0	0	0	0	0	0	0	0	0	0	0.015758	0	0	0.014489
mRNA::NW_021318475.1:10493-10838	10.833932	26.976082	20.187218	61.157281	135.052372	71.678206	96.550887	90.516347	56.844286	56.25952	89.552437	86.974475	66.325082	56.25952	40.767798	68.217159	14.218833	7.889869	8.24654	15.108861	35.51027	3.507202	0	0	3.631888	2.341498	2.022552	38.28012	30.384665	6.42157	7.9026	36.878007	101.388204
mRNA::NW_021318476.1:3291-10897	0.905593	0.253173	0.35535	0.774297	1.310041	0.889864	0.779312	1.312647	0.646771	0.904173	0.903244	0.593403	1.042038	0.904173	0.845076	0.319847	0.87294	0.604368	0.656602	0.751433	0.614871	0.433056	0.409664	0.916427	0.050857	0.195427	0.242155	0.122776	0.533737	0.265703	0.513998	0.353308	0.176102
mRNA::NW_021318477.1:93928-94933	0	0	0.410392	0.685147	0	1.345785	1.020845	1.731329	0.945451	0.250064	0.233735	1.676346	1.098362	0.250064	3.029369	0	0	0	0	0	0	0	0	0	0	0	0	0	0	0	0	0	0
mRNA::NW_021318478.1:19801-20705	48.006409	42.564899	16.15613	276.029976	230.62051	286.729216	133.783979	196.676813	205.241221	145.156717	298.847925	258.586613	112.347775	145.156717	146.294849	28.567266	16.555877	18.456418	6.063365	8.051201	38.068873	17.114048	12.276434	29.179527	47.270053	38.011256	20.487781	11.302906	39.970093	50.040177	33.831468	17.839017	13.211443
mRNA::NW_021318483.1:48952-76644	0.384202	0.308965	0.498921	1.706751	2.439056	2.143399	2.40198	1.936987	1.784325	3.024466	1.80867	2.744634	2.679284	3.024466	2.674327	0.446289	0.614201	0.363733	0.647093	0.590305	0.834207	0.698505	0.654617	0.672981	0.557701	0.458037	0.379629	0.835601	0.763952	0.681174	0.86998	0.765054	0.719161
CDS::NW_021318483.1:48952-49135	162.837252	150.707657	173.301498	25.48032	156.015465	72.02406	27.436053	169.788555	163.266919	127.930942	57.116783	32.37157	107.309314	127.930942	43.685481	448.073352	318.853946	303.950364	264.668322	278.734194	202.551728	221.337207	572.622835	379.833446	269.633575	226.578845	241.825094	344.237703	319.655923	461.616816	354.580244	260.382117	178.499394
CDS::NW_021318483.1:54618-54783	313.781891	172.212265	101.287868	16.850235	0	69.22857	353.476902	0	98.630515	352.259201	220.022569	75.489524	352.394172	352.259201	66.538517	250.637346	132.938373	0	424.104749	262.972977	581.323834	523.31389	703.531855	661.754474	233.792899	131.600367	285.161276	240.699572	309.970456	263.348112	300.480525	122.111826	88.962414
CDS::NW_021318483.1:76331-76460	0	0	0	0	0	0	0	0	0	0	0	0	0	0	0	0	0	0	0	0	0	0	0	0	0	0	0	0	0	0	0	0	0
mRNA::NW_021318483.1:153225-176457	0.00452	0.022817	0.008707	0.200698	0.269677	0.181507	0.249912	0.198432	0.202629	0.536796	0.175995	0.120176	0.178253	0.536796	0.248897	0.021734	0.02069	0	0	0.012402	0.024422	0	0	0	0	0.005515	0.007702	0	0	0.015198	0.022084	0.014846	0.048903
mRNA::NW_021318483.1:256163-269016	2.937539	2.340908	1.927033	5.446027	4.974272	7.314401	5.644601	5.775838	7.283728	8.871412	7.754645	7.775551	8.391125	8.871412	6.126005	4.664816	2.51698	2.506948	2.888902	2.667434	3.683824	2.572606	2.232272	3.562218	4.40289	4.361737	6.451235	2.560861	2.904118	2.496542	3.331496	3.84881	1.55722
mRNA::NW_021318484.1:2528-5706	6.392898	1.625309	5.197777	22.568596	16.175771	16.288632	25.612141	25.139838	30.396456	43.318883	37.688331	29.634608	33.616215	43.318883	28.580531	3.026522	3.331984	2.171888	1.08472	2.251442	4.481388	1.662637	1.30076	5.303405	4.06335	5.405631	6.986329	1.857314	6.313277	7.262733	7.198699	3.686879	0.660189
mRNA::NW_021318484.1:12363-39958	1.914262	1.153069	1.953334	3.021265	3.078751	3.702997	3.461731	3.198886	3.64356	6.632356	4.155306	4.684626	5.022918	6.632356	4.181306	2.533443	1.78131	1.605554	2.936327	2.559052	4.140109	3.187037	2.754058	4.727512	1.771965	1.92489	1.579399	0.911608	2.042829	1.698559	1.831055	1.602966	1.19479
mRNA::NW_021318484.1:43830-46416	94.950516	88.288068	84.659513	130.112592	109.170281	121.836632	124.215295	128.477908	150.820556	223.186778	127.056608	134.375909	154.704978	223.186778	172.475638	73.672935	88.789161	94.831003	66.651266	89.713231	75.632218	116.347055	104.669234	94.526274	100.156719	125.437233	116.367244	47.139332	110.978816	113.511117	94.071734	100.109222	46.936628
mRNA::NW_021318484.1:53183-54188	56.49414	14.720184	18.194048	3.254449	1.851023	3.8451	5.922712	6.059651	8.509062	7.00178	3.272294	0.745043	6.150828	7.00178	6.88493	7.027093	5.29793	2.878219	2.331091	5.220798	4.74747	2.183321	1.607678	5.382265	48.582107	50.666801	156.436204	4.16326	4.793976	4.754972	4.574853	13.359552	6.471443
mRNA::NW_021318485.1:138837-147878	0	0.084641	0.913789	0	0	0	0	0	0	0	0	0	0	0	0	0	0	0	0	0	0	0	0	0	3.262476	0	0	0.528846	0	0	0	0	0
mRNA::NW_021318485.1:138838-147878	0.877561	0.27399	0.28337	0	0	0.33861	0.098788	0	0	0.166692	0.260134	0.463717	0.107987	0.166692	0	0	0.217675	0.085557	0	0	0	0	0.056997	0	0	2.054254	2.975223	0	0.465194	0.457641	0.26975	0.951968	0.859151
mRNA::NW_021318485.1:139835-147878	0.625883	0	0	0.320814	0.29531	0	0.791114	1.03169	0.380559	1.492051	0	0	0.57121	1.492051	1.099644	0.353888	0	0	0.129237	0.293065	0.240205	0.117113	0	0.140963	0	1.715919	2.625148	0	0	0	0	0	0
mRNA::NW_021318485.1:149406-152825	2.671337	0.266775	0.317845	0.041414	0	0.419069	0.689931	0.450158	0.817232	0.709303	0.610891	0.776391	0.236887	0.709303	0.665561	1.117198	0	0.400671	0.273222	0.497203	0.177424	0.33178	0.399993	0.291328	2.508246	1.564265	4.881254	0.147047	0.824459	0.222311	0.375317	0.540508	0.152452
mRNA::NW_021318485.1:216165-218304	2.723899	0.393963	3.001761	1.038779	0.150809	1.17157	2.635375	1.351216	1.87581	3.675067	0.745745	2.741202	3.568001	3.675067	3.227938	0.676055	2.100122	1.49947	0.843197	1.903304	1.788357	0.912837	0.74766	0.394819	4.911758	5.654193	4.345199	2.060821	0.396888	0.28023	0.902568	1.45545	0.256363
mRNA::NW_021318485.1:283069-287485	1.25225	1.392204	0.265463	2.459634	4.200691	2.921532	2.472916	4.328114	2.409265	3.325286	1.604926	3.794901	4.248007	3.325286	2.888645	1.3308	1.160684	1.395202	0.657352	1.304716	1.933525	1.446499	0.878422	2.120168	0.087299	0.186356	0.809884	0.037253	0.089457	0	0	0.041069	0.11587
mRNA::NW_021318489.1:978-3644	6.751863	8.14961	2.706976	4.936343	4.729749	5.426902	6.189686	7.962239	4.10231	6.557218	4.729719	5.375723	5.164431	6.557218	4.96935	4.416296	3.758866	4.125466	1.375936	1.78191	2.872061	3.223089	2.691605	2.303041	6.032977	5.301665	3.117607	2.445899	5.3226	6.193213	3.649741	5.041037	2.792056
mRNA::NW_021318490.1:3517-6046	0.091968	0.139591	0.044331	2.622506	5.136327	4.252129	4.016301	4.051455	3.541451	4.823008	3.406369	4.687684	3.982548	4.823008	5.232217	0.1116	0.755529	1.347859	0.063445	0.064819	0.246908	0	0.056031	0	0	0	0.31271	0.273019	0.903009	0.077275	0.149405	0.451781	0.283035
mRNA::NW_021318490.1:276414-288319	4.731056	4.751852	9.735341	15.218815	16.555753	23.099134	26.508261	18.501056	17.686981	36.99955	25.800691	25.794956	29.863705	36.99955	42.590928	22.238414	26.593577	25.444578	14.408728	13.098115	18.400947	17.292443	13.638836	19.957071	8.901593	10.764768	7.141409	13.411753	26.387422	26.275471	22.97856	21.676063	11.618231
mRNA::NW_021318490.1:366601-380993	2.951515	1.644797	2.514187	3.669069	5.245312	5.99389	6.491481	4.685107	4.361672	6.690017	5.858074	7.802115	7.760321	6.690017	6.389993	3.410523	3.74074	4.306045	1.829577	2.056723	2.328774	2.442413	1.70918	2.09113	2.772717	2.78617	2.191261	1.176886	2.00165	1.47037	1.543714	1.315384	1.022074
mRNA::NW_021318490.1:521691-547692	1.315796	1.091883	1.896939	7.472232	0	9.901228	0	0	8.658835	0	0	10.632241	9.26113	0	0	0	0	2.137606	1.33371	1.66795	1.799934	1.525879	0.427073	0.90921	0	0	0	0	0	0.695533	0.452974	0	0
mRNA::NW_021318490.1:521691-547672	0	0	0	0	0	0	0	0	0	0	0	0	0	0	0	1.263218	0	0	0	0	0	0	0	0	0.412801	0	0.806783	0	0	0	0	0	0
mRNA::NW_021318490.1:521691-547662	0	0	0	0	0	0	7.733645	7.553375	0	9.239875	9.180508	0	0	9.239875	7.5882	0	2.886821	0	0	0	0	0	0	0	0	0.413112	0	0.23293	1.516388	0	0	0.889092	0.437659
mRNA::NW_021318490.1:521691-547633	0	0	0	0	0	0	0	0	0	0	0	0	0	0	0	0	0	0	0	0	0	0	0	0	0	0	0	0	0	0	0	0	0
mRNA::NW_021318490.1:521691-547618	0	0	0	0	8.359892	0	0	0	0	0	0	0	0	0	0	0	0	0	0	0	0	0	0	0	0	0	0	0	0	0	0	0	0
mRNA::NW_021318490.1:521691-546872	0	0	0	0	0	0	0	0	0	0	0	0	0	0	0	0	0	0	0	0	0	0	0	0	0	0	0	0	0	0	0	0	0
mRNA::NW_021318490.1:521691-529084	27.389338	24.77619	50.476072	24.225212	30.302192	30.931963	28.496857	31.103151	28.439639	39.04907	34.65462	34.942237	31.891095	39.04907	29.951112	32.383884	27.017166	30.175659	19.984088	27.795983	29.626623	26.964686	25.812772	24.868702	22.766889	28.159888	30.991731	12.595628	26.863952	23.536148	21.25423	19.084178	11.693144
mRNA::NW_021318490.1:584250-612347	0	0	0	0	3.2084	2.166758	3.009963	0	2.168892	3.800022	0	3.179717	0	3.800022	0	0	0	0	0	0	0	0	0	0	0	0	0	0	0	0	0	0	0
mRNA::NW_021318490.1:584322-612347	0.695577	0.597476	0.681018	1.867163	0	0	0	3.136839	0	0	2.785981	0	3.03437	0	3.317881	0.316526	0.590839	0.59274	0.491425	0.478038	0.451283	0.424564	0.269337	0.643222	0.482287	0.589112	0.503108	0.173952	0.34067	0.264187	0.261779	0.427389	0.403331
mRNA::NW_021318490.1:669612-672691	2.847007	16.710978	9.301368	2.318	0.707908	0.837489	7.108355	6.114525	9.304012	0.331159	0.55993	1.12424	0.985921	0.331159	0.59607	5.999697	2.502822	4.319292	0.357284	0.65869	7.819306	0.093065	0.179632	0.065381	3.473299	2.777825	4.087796	1.647922	0.198054	0.062139	0.480777	1.332775	0.626434
mRNA::NW_021318490.1:811172-846045	0.964484	1.554521	1.151594	5.626327	4.367121	5.155771	5.375113	6.267913	5.645939	7.240287	5.32007	6.180956	7.332562	7.240287	6.341274	1.078386	0	0	0.570285	1.095498	1.784533	0.940735	0.382208	1.46197	0.811698	1.027056	1.404813	0.070158	0.243008	0.697507	0	0	0.281688
mRNA::NW_021318490.1:811366-850636	0.50674	0.012403	0.785226	0.459038	1.686291	1.291217	1.123692	1.64025	1.385618	1.116504	1.734094	1.441917	0	1.116504	0.982046	0.6263	0.568029	0.805175	0.406277	0.691063	0.349373	0.703396	0.736497	0.389746	1.066122	1.088864	0.593592	1.283376	1.217486	0.908944	1.018676	1.777373	1.093936
mRNA::NW_021318490.1:811366-846045	0	0	0	0	0	0	0	0	0	0	0	0	0	0	0	0	0.630571	0	0	0	0	0	0	0	0	0	0	0	0	0	0	0	0
mRNA::NW_021318490.1:840968-849337	0	0.552244	0	1.784715	0.95984	0.999039	0.898558	2.067398	1.495616	1.194677	0	0	2.14571	1.194677	1.011653	0	0	0	0	0	0	0	0	0	0	0	0	0	0	0	0	0	0.578087
mRNA::NW_021318490.1:887853-888871	0.139122	0	0	0	0	0	0	0	0	0	0	0	0	0	0	0	0	0	0	0	0	0	0	0	0	0	0	0	0	0	0	0	0
mRNA::NW_021318490.1:938912-940259	0.464791	0.491103	0.093181	48.255966	62.151755	60.98034	42.364195	49.756292	46.831689	24.788967	35.688698	37.54678	24.423991	24.788967	30.268765	1.454674	1.871307	1.203755	13.679211	9.177231	55.185925	37.995662	15.356046	37.784999	0.15767	0	9.284294	0.71289	0	0	0.312759	0	0.295955
mRNA::NW_021318490.1:956692-1015737	0.888798	1.845458	0.823982	19.547074	20.679868	20.708525	21.238203	30.367851	25.727485	24.131232	16.081991	20.214012	18.520736	24.131232	20.026751	0.775786	0.837002	0.697555	0.769795	1.144555	1.781818	0.696037	0.240459	0.659515	0.305387	0.310677	0.706073	0.579455	0.682433	0.234431	0.16084	1.394948	2.343337
mRNA::NW_021318490.1:1024640-1025454	34.818427	64.573427	15.848415	147.682405	56.698463	89.745853	141.351299	196.936667	205.248955	29.095513	52.001019	34.866487	14.116464	29.095513	28.862235	30.979589	20.031729	14.271311	2.086401	4.678603	5.015169	3.207638	2.92776	1.391025	5.130939	6.74499	11.575087	3.628584	4.74666	4.473781	4.295729	7.111833	2.026127
mRNA::NW_021318491.1:16349-37216	3.541417	2.046044	3.482235	5.232185	8.009185	6.633192	7.013802	6.159263	6.510393	9.953322	7.637156	7.439964	8.488547	9.953322	7.793692	4.118238	4.404224	3.939812	2.830067	3.391893	3.689266	3.484257	3.805962	4.848165	4.5677	5.550867	4.698768	4.079933	4.990767	5.998362	5.16557	3.971786	2.901596
mRNA::NW_021318491.1:45422-79118	1.279325	0.657061	1.16932	2.742503	3.416377	3.63458	3.57017	2.686211	2.574531	3.559517	3.560623	3.680463	3.772045	3.559517	3.137114	2.081999	0.305339	1.021371	0.923439	0.805135	1.219334	0.912266	0.588785	1.111797	1.908887	2.393186	2.928705	0.263874	0.416093	0.313992	0.298366	0.73943	0.475171
mRNA::NW_021318491.1:45681-79118	0	0	0	0	0	0	0	0	0	0	0	0	0	0	0	0	0	0	0	0	0	0	0	0	0	0	0	0	0	0	0	0	0
mRNA::NW_021318491.1:46050-79121	0	0	0	0	0	0	0	0	0	0	0	0	0	0	0	0	0	0	0	0	0	0	0	0	0.049872	0	0	0	0	0	0	0	0
mRNA::NW_021318491.1:46050-79118	0	0	0	0	0	0	0	0	0	0	0	0	0	0	0	0	1.17228	0	0	0	0	0	0	0	0	0	0	0	0	0	0	0	0
mRNA::NW_021318491.1:91194-117555	1.698914	2.120603	1.796979	1.865031	2.303365	2.688153	4.70113	3.682835	3.733527	5.691286	3.31541	4.229372	5.062003	5.691286	5.390494	2.550884	2.507976	1.767608	2.388906	2.157611	3.231385	2.284514	2.29232	2.437304	3.38553	3.668068	3.614438	4.061964	3.980151	4.386346	4.437789	4.734755	3.185127
mRNA::NW_021318491.1:152084-159873	11.848352	6.912217	17.708358	9.403918	10.041621	13.995735	11.943484	8.804556	9.88317	12.847943	13.85156	14.476393	13.125768	12.847943	11.700328	22.08604	10.867245	11.252431	11.890401	13.250957	14.277732	11.65995	13.546171	13.675343	12.097347	13.211679	13.684298	7.412452	10.162627	10.443012	9.444884	10.587475	6.12832
mRNA::NW_021318491.1:186180-187318	3.380743	0.973885	0.693047	24.975007	5.534302	18.708654	16.279346	18.365739	25.026052	15.70281	18.239161	27.517689	17.396635	15.70281	9.425264	2.071167	0.589489	0.603519	1.529759	1.146487	1.909522	1.686632	1.511844	1.726644	1.063519	0.630491	3.247002	0.176576	0	0	0.193857	0	0.182998
mRNA::NW_021318491.1:242411-264651	10.464756	2.98096	8.399859	3.708645	4.58792	4.540829	6.738165	3.096633	3.36913	6.00121	5.846396	5.080911	7.896293	6.00121	12.232606	8.007437	15.690346	15.152753	33.265883	32.119904	39.748586	29.228124	20.427268	65.903745	22.100284	24.528854	22.586429	50.151233	71.611062	48.694657	48.776983	84.20503	59.893462
mRNA::NW_021318491.1:275418-278928	206.70743	161.619052	217.808127	409.305463	338.346047	424.343206	305.916262	264.405342	329.156334	349.666135	525.249126	447.164295	339.994127	349.666135	475.02242	322.026669	205.671621	211.137447	341.19734	261.3475	304.566578	244.482044	295.740678	161.323595	108.880212	120.763634	90.523457	246.836736	373.750621	307.651516	299.127161	287.417418	184.509278
mRNA::NW_021318491.1:281646-284370	4.23272	0.813604	0.244812	8.793538	13.455614	12.077768	14.735731	16.381826	14.478051	12.577088	10.24583	12.603411	16.654984	12.577088	12.345151	2.258047	1.090378	1.238834	0.759353	1.043892	2.42556	1.439794	0.669604	1.198962	0.948859	0.745236	2.519094	0.691347	0.98239	0.426793	0.825317	0.970564	0.65157
mRNA::NW_021318491.1:288777-299969	22.810303	16.786141	9.328879	16.159144	22.036263	20.233718	25.904185	19.054773	20.120933	20.096059	19.78686	20.767967	27.345391	20.096059	28.210567	14.593722	13.722578	11.713197	16.032482	21.622165	32.958582	20.557845	17.250585	22.534767	11.373193	11.490187	17.046964	8.198162	14.856486	13.004937	13.167401	9.751103	6.415604
mRNA::NW_021318491.1:301883-305601	2.981677	1.035253	0.435369	0.719223	0	1.239934	3.688716	2.557653	2.854656	3.13205	1.67449	1.754108	2.458313	3.13205	3.467662	0.509797	0.560046	1.681229	2.246015	2.476938	2.269376	2.384725	2.18949	2.765175	2.284815	2.269003	4.253404	1.388047	0.484048	0.354335	0.244864	1.135517	1.671186
mRNA::NW_021318491.1:309056-310160	19.210241	10.903422	18.910828	2.022749	13.960625	0	0	0	0	0	21.068424	0	0	0	0	0	0	0	34.94771	27.271906	41.250819	5.413894	1.792315	16.508707	9.155585	15.808476	16.051737	29.520897	7.050541	2.313655	0	10.584143	2.159004
mRNA::NW_021318491.1:309056-310118	0	0	0	16.692666	0	22.387267	25.27532	15.651145	15.283104	19.284246	0	19.968473	19.995886	19.284246	32.306183	21.789915	2.2787	5.31822	0	0	20.681869	14.507066	12.968424	53.764886	12.526058	0	0	71.980648	66.568444	64.409407	85.795186	101.138265	47.818522
mRNA::NW_021318491.1:313308-325545	19.404172	9.389088	18.924536	4.382804	0	8.914016	6.971763	1.878177	3.438781	7.604335	8.871054	9.668157	11.449416	7.604335	13.415598	14.10906	21.652473	22.896983	29.411416	61.227162	44.098109	65.342774	56.360731	41.293408	21.2148	21.726716	16.142998	32.683761	68.059246	54.432067	53.332396	41.513923	34.089535
mRNA::NW_021318491.1:313309-325545	0	0	0	0	9.571947	0	0	0	0	0	0	0	0	0	0	0	0	0	42.737418	0	0	0	14.19898	0	0	0	0	0	0	0	0	0	0
mRNA::NW_021318491.1:329421-332859	7.703666	5.005112	5.939561	7.985679	16.708085	14.318037	6.995685	8.452561	8.253322	8.166988	14.683883	15.344994	12.500364	8.166988	8.468041	4.283139	1.60275	2.469054	1.855832	2.965335	4.879408	3.627542	2.623924	4.11185	4.908812	4.193805	5.242402	3.605471	4.273181	3.691348	3.197736	3.653419	3.687467
mRNA::NW_021318491.1:340747-341326	0	0	0.322014	4.929333	9.700714	6.336261	2.269392	3.067058	1.731287	5.725832	2.117376	8.490153	4.560433	5.725832	4.88893	0.848856	0	0	1.35332	0.902656	1.718255	0.880876	0	0	0	1.041238	0	0	0.586904	0	0	1.601668	1.497323
mRNA::NW_021318491.1:348450-355601	10.382254	8.777515	11.935449	6.174308	7.346602	7.064311	6.215964	7.200192	5.301253	6.430223	5.601981	7.035444	6.141576	6.430223	7.173691	13.343374	8.079664	8.189431	6.695221	7.891754	11.909721	7.878142	5.927735	8.389954	8.95065	11.277005	10.816334	3.266129	6.333446	6.565465	6.078516	7.116289	2.967294
mRNA::NW_021318491.1:358628-359813	0.795726	0.346392	0.109758	0.138821	0	3.745274	3.306967	1.560649	3.199012	0.806079	0.377214	3.635693	1.238143	0.806079	1.785398	0.280245	0	0	0	0.155384	2.014298	0.290515	0	0.204477	2.082974	3.642894	2.503539	0.670357	0.608031	0.190921	0.551831	0.370556	0.694757
mRNA::NW_021318491.1:369785-394895	3.860979	2.303188	0	0	0	0	4.260725	0	0	0	2.164589	0	8.287439	0	7.508781	0	0	0.652384	0	0	0	0	0	0	0	0	1.722527	2.881152	3.374398	2.086248	0	8.625299	4.049236
mRNA::NW_021318491.1:369785-394894	0	0	2.736751	0.747308	1.50181	1.546898	0	1.07529	1.952711	6.834739	0	2.570414	0	6.834739	0	1.145109	1.01349	0	1.600962	1.828707	3.341484	0.49117	0.416391	2.530906	3.618964	4.044652	9.253536	3.210366	0	0	2.633542	0	0
mRNA::NW_021318491.1:400167-401406	13.093922	17.436372	52.065615	12.872465	14.094153	4.726686	10.793362	32.729666	20.727356	8.378898	3.387335	4.16013	7.519994	8.378898	6.334868	2.113629	0.261838	1.344187	0.295094	0.880428	1.332516	0.273944	0.802258	0.192784	107.018808	127.35603	20.371206	18.049738	8.994948	5.768609	9.034256	34.651514	46.439861
mRNA::NW_021318491.1:406777-408402	33.513696	29.081444	10.138263	9.676389	11.13469	15.17472	16.029284	14.238326	12.288625	15.443373	12.685223	15.914715	16.774644	15.443373	19.977191	7.499581	2.569423	3.604843	6.127312	9.028372	18.176884	5.740704	5.103327	6.705333	13.165898	13.200452	9.114189	25.993314	11.906937	8.763368	8.583034	41.488081	27.884882
mRNA::NW_021318491.1:409441-414107	69.442969	74.956284	72.549915	64.596975	59.787821	70.46948	134.991245	100.640038	107.772085	102.451459	83.172954	78.595225	127.553458	102.451459	134.812878	101.970753	48.560138	52.088157	50.514008	73.832476	57.316523	59.925043	55.73462	51.901964	71.588345	75.381426	126.202454	28.075585	34.971087	38.429965	37.918933	25.475105	18.361349
mRNA::NW_021318491.1:422723-427205	365.528662	191.674312	248.937401	51.594609	52.067337	69.659974	180.001281	74.627675	90.288242	151.976065	90.261076	87.027654	291.521775	151.976065	423.265025	273.275896	548.66091	551.385997	721.465694	752.866368	728.095919	663.185992	1011.973315	1182.518074	332.871973	303.674564	287.304412	578.858436	760.663213	1114.182278	1114.480562	734.421095	537.563658
mRNA::NW_021318491.1:429932-432828	12.656869	8.841801	9.531261	5.053961	7.18598	7.103716	11.308357	9.543132	8.184417	11.048862	9.446085	7.807449	12.061857	11.048862	17.758436	15.911028	14.887606	11.370611	15.01277	14.687528	12.370379	15.588353	12.50187	13.506196	13.080817	12.357787	16.872182	8.929453	9.46291	9.372415	7.199209	10.755827	7.917484
mRNA::NW_021318491.1:437752-444792	3.327675	4.414775	1.551188	3.797259	4.636997	4.993674	5.293122	4.92484	6.552739	4.132611	5.699468	5.22614	5.118371	4.132611	4.172013	2.069538	1.872214	2.330879	1.73807	1.955756	3.446518	1.402861	0.517522	1.565265	2.561643	3.207921	2.950732	0.525137	1.588731	1.288827	1.397567	1.157496	1.302011
mRNA::NW_021318491.1:448884-459909	1.364324	7.692735	14.401336	18.840705	15.747321	24.982147	26.294838	24.203247	0	27.352037	0	8.336936	26.584019	27.352037	33.352109	19.327528	16.861703	17.797247	10.16916	0	0	0	0	0	10.666547	12.580075	0	7.175051	11.809682	0	0	0	0
mRNA::NW_021318491.1:448885-459909	14.842814	21.607672	0	0	8.81011	0	0	0	23.062407	0	24.225577	18.796584	0	0	0	0	0	0	0	13.863018	20.67081	13.460604	9.92743	15.846657	0	0	11.328415	0	6.899054	13.419063	12.194439	13.151666	8.200595
mRNA::NW_021318491.1:460838-507164	0.609379	0.435342	0.573745	1.636635	2.560608	2.247284	2.653203	2.495271	1.822452	3.264538	2.367504	2.919626	3.192622	3.264538	3.35542	0.618356	0.551116	0.411482	0.566711	0.562763	1.028171	0.676025	0.460906	0.801851	0.507605	0.57503	0.664906	0.640234	1.384831	0.914477	0.656713	1.072487	0.815426
mRNA::NW_021318491.1:506886-514865	0	0	0.817313	0	0	2.943009	3.37323	2.40689	0	0	0	2.033233	0	0	0	0	0	0	0	0	0	0.606295	0	0	0	0	0.949538	0	1.427217	0	0	0	0
mRNA::NW_021318491.1:506886-514864	0	0	0	1.987981	0	0	0	0	0	3.303644	0	0	0	3.303644	0	0	0	0	0	0	0	0	0	0	0	1.347421	0	0	0	0	0	0	0
mRNA::NW_021318491.1:506886-514859	0.848678	0.70261	0	0	1.36333	0	0	0	1.601987	0	2.611955	0	4.814481	0	3.395632	0.681764	0.775254	1.199733	0.58695	0.959004	0.611361	0	0.770592	0.806074	0.976511	0	0	0.280975	0	0.87568	0.57032	0.597151	0.603459
mRNA::NW_021318491.1:523996-525368	25.097245	9.094463	12.292948	18.093228	15.605405	22.971545	38.24651	29.320841	22.559639	28.676518	27.177688	28.420838	45.308399	28.676518	54.999683	37.280867	27.849898	29.853406	37.643821	55.104928	42.754306	33.267605	29.715017	31.261702	27.903657	27.63164	11.520157	9.616404	18.342883	17.116945	21.398274	20.479896	13.86746
mRNA::NW_021318491.1:525539-528273	0.590174	0.255881	0.406361	2.901861	3.796267	4.823731	3.888695	2.367287	4.103588	6.112229	4.39362	6.218514	6.410361	6.112229	6.359863	1.431046	0.789697	0.925288	1.861603	1.906039	2.717741	1.115254	0.820731	1.268675	0.248647	0.265037	0.071682	0.187787	0.225785	0.070843	0.136996	0.690453	0.324467
mRNA::NW_021318491.1:567653-614803	2.441259	4.181342	4.824426	3.843801	5.965963	5.95563	5.070408	3.788629	3.956393	6.15335	5.222183	6.533485	6.570482	6.15335	6.203356	4.119008	3.767714	3.385745	1.969981	2.729991	3.377778	4.049168	2.135388	3.308072	1.973096	2.191703	2.624356	1.275385	3.017684	1.426775	1.139654	2.298869	1.44234
mRNA::NW_021318491.1:569944-621255	0	0	0.012745	0	0	0	0	0	0	0	0	0	0	0	0	0	0	0	0	0	0	0	0	0	0.05811	0	0.039259	0	0	0	0	0	0
mRNA::NW_021318491.1:577337-621255	0.593276	0.484807	0.084533	0.620444	0.557555	1.259955	0.624445	1.048646	0.629325	0.876315	0.902791	1.967628	0.914263	0.876315	1.299814	0.249631	0.253076	0.019041	0.67447	0.875094	1.322031	0.261299	0.235274	0.37792	0	0.075595	0.134993	0.204216	0.045442	0.034593	0.030767	0.140081	0.234165
mRNA::NW_021318492.1:11935-18187	7.914163	5.575696	7.206616	7.340236	6.96714	8.767734	16.007928	13.33169	16.052631	14.806963	9.554892	9.856341	15.549162	14.806963	16.830988	8.78748	6.964987	5.699389	5.684719	7.353941	4.211456	6.854133	5.672962	3.422395	8.592786	7.413849	10.78587	2.686882	5.828044	3.850795	3.191325	3.274602	2.116148
mRNA::NW_021318492.1:21066-46751	1.23337	1.326479	1.69734	0.298309	0	0.65553	1.042263	0	0.314714	1.222464	0	0	0.650058	1.222464	0.84911	0.115391	0	0.336301	0.903789	0.561666	1.303087	1.64946	1.113021	0.238695	2.169785	1.745748	1.166359	1.077496	0.234677	0.709469	0.21493	1.012606	1.401276
mRNA::NW_021318492.1:21066-45589	0	0	0	0	0	0	2.491679	0	2.576577	0	1.26782	1.412361	3.556383	0	3.323956	0	0	0	0	0	0	0	0	0	0.580256	1.77741	4.385131	0	0	1.803364	0	1.342415	0
mRNA::NW_021318492.1:21083-45589	0	0	0	0	0	0	0	0	0	0	0	0	0	0	0	0	0	0	0	0	0	0	0	0	0	0	0	0	0	0	0	0	0
mRNA::NW_021318492.1:21096-45589	0	0	0	0.888041	0	0	0	0	0	2.255147	0	0	0	2.255147	0	0	1.902456	0	0	0	0	0	0	0	0	0	0	0	0	0	0	0	0
mRNA::NW_021318492.1:21142-45589	0	0	0	0	0.692638	0	0	2.820349	0	0	0	0	0	0	0	1.520762	0	1.182995	0	0.787738	0	0	0	1.309273	0	0	0	0	3.59011	0	2.675463	0	0
mRNA::NW_021318492.1:23286-45589	0	0	0	0	0	0	0	0	0	0	0	0	0	0	0	0	0	0	0	0	0	0	0	0	0	0	0	0	0	0	0	0	0
mRNA::NW_021318492.1:23290-45589	0	0	0	0	0.450312	0	0	0	0	0	0	0	0	0	0	0	0	0	0	0	0	0	0	0	0	0	0	0	0	0	0	0	0
mRNA::NW_021318492.1:46708-50679	57.8275	58.689943	60.943922	124.644814	159.753748	114.772722	219.866839	156.513291	185.636293	116.184465	104.935451	157.695936	135.80447	116.184465	162.916061	49.165784	31.913841	30.006053	26.429383	31.922912	19.536791	26.860113	28.09379	13.617129	54.480778	52.113091	90.335258	14.769533	13.178003	12.308201	14.281774	13.156007	9.775877
mRNA::NW_021318492.1:52067-64562	0	0.147041	0.06483	0	0	0	0	0	0	0	0.062346	0	0	0	0	0.594396	1.605211	1.82499	0.701782	0.757542	1.707947	1.093736	0.62544	2.010749	0	0	0	0.260025	1.431997	1.014428	0.360625	0.585038	0
mRNA::NW_021318492.1:52068-86219	0.967351	0.958242	0.561524	2.86851	3.588474	1.856717	3.503107	5.676839	3.896838	3.56296	1.989963	4.080387	3.632622	3.56296	3.026767	0.799722	1.002421	0.909408	0.519375	0.810726	1.436671	0.964772	0.809397	1.15923	0.595952	0.56331	1.123909	0.353683	1.852745	0.880876	0.712644	1.004013	0.799369
mRNA::NW_021318492.1:52068-83657	0	0	0	0	0	1.985118	0	0	0	1.67978	0	0	1.756417	1.67978	1.362957	0	0	0	0	0	0	0	0	0	0	0	0	0	0	0	0	0	0
mRNA::NW_021318492.1:52069-83657	0	0	0	0	0	0	0.59766	0	0.904717	0	1.858745	0	0	0	0	0	0	0	0.35221	0	0	0	0	0	0	0	0	0	0	0	0	0	0
mRNA::NW_021318492.1:86371-90307	8.696083	4.695998	6.469286	6.839792	5.910687	3.782737	16.890566	13.443206	19.872039	5.232437	2.816594	1.729807	3.513199	5.232437	4.465656	7.120555	2.170361	2.129647	7.433241	5.125348	17.84186	4.804391	3.18976	12.248234	5.776273	7.150057	6.89279	1.769009	4.249128	4.141915	3.823296	3.436455	2.48908
mRNA::NW_021318492.1:99970-104781	5.076143	1.38643	1.98286	1.123651	0.220261	1.139494	1.163881	0.242597	1.208561	1.84671	1.002951	1.113686	1.616342	1.84671	1.898412	0.993586	0.211654	0.166001	0.631815	0.532933	3.531674	1.119176	0.801359	3.063328	1.914275	1.86825	3.152559	1.80298	0.857591	0.999242	0.297566	4.275058	3.738645
mRNA::NW_021318492.1:131221-136297	0.41048	0.043662	0.187343	0.108937	0	0	0.064713	0	0	0.077562	0.036456	0	0.237593	0.077562	0.087535	0	0	0	0	0	0	0	0.026097	0	1.126171	0.454211	2.758197	0.064292	0	0.036313	0	0.106305	0.266633
mRNA::NW_021318492.1:137386-144237	13.235596	6.406302	22.460424	9.744427	14.394928	10.92204	13.540004	14.530274	13.930602	14.141912	11.165821	10.61806	17.03737	14.141912	17.012878	15.436742	8.978278	10.011793	10.466073	10.578756	14.607274	8.837663	7.283464	10.884001	12.022778	11.789177	14.989051	9.747066	3.465966	3.288102	3.260451	7.765518	9.740749
mRNA::NW_021318492.1:146882-153432	56.887345	36.707883	27.886005	117.826796	140.077663	145.776826	101.110449	106.919785	109.086063	83.119728	84.54934	119.076424	89.030149	83.119728	64.374474	5.419786	3.010655	8.260311	1.325225	3.037793	13.492353	0.70455	0.956831	1.309561	16.624947	20.647539	7.628343	50.255889	1.771752	0.833644	1.237517	48.092115	55.500341
mRNA::NW_021318492.1:158232-191269	3.13611	6.404726	3.217997	4.411032	5.767856	5.958365	7.721078	7.134035	5.69887	9.643937	4.738937	6.643609	7.946295	9.643937	8.701317	2.966321	2.590806	2.23702	3.443436	3.585612	4.938217	3.662979	3.084166	4.486654	2.5228	3.062156	2.979039	1.719391	2.043051	1.752829	1.294845	3.318916	2.241243
mRNA::NW_021318492.1:194046-197659	5.715865	1.601768	6.825726	0.234183	0.851878	0.969827	2.272816	2.025768	1.261724	0.835362	1.674486	1.72229	1.023879	0.835362	1.505462	1.277265	0.144496	0.377114	0.514772	1.362508	3.844888	1.21054	1.12953	5.321334	4.82605	3.909872	2.431273	6.742061	2.274369	2.558274	2.070872	3.869811	2.824685
mRNA::NW_021318492.1:207383-214924	0.552051	0.551868	0.312583	0.181248	0	0.093845	0.829886	0.678983	1.311647	0.793883	0.045696	0	1.05011	0.793883	1.052759	0.153152	0	0.444161	0.325134	0.173385	0.987893	0.079599	0.300304	0.948777	0.458363	0.666994	0.365013	1.233118	0.663355	0.298104	0.999231	1.585528	0.853068
mRNA::NW_021318492.1:210182-214924	5.278199	5.702028	2.802644	0.583764	0.802967	0.740428	2.859853	0.830747	1.959955	2.002472	1.414193	1.421429	1.795242	2.002472	2.430363	4.739406	1.934708	0.736216	1.68492	1.882741	5.651055	2.784513	2.625111	8.380462	1.295758	1.639001	2.291732	0	1.036307	1.739722	0	2.33536	2.308363
mRNA::NW_021318492.1:220503-222439	76.966316	196.208736	29.353898	54.417813	35.93467	35.219595	49.789705	68.918854	74.525942	7.459827	8.252334	8.089889	2.927144	7.459827	3.987132	71.413423	2.957873	8.281825	17.624122	6.234254	49.215126	1.656696	2.369855	3.881959	41.887171	51.194313	7.310351	9.797185	5.565613	1.047995	0.911049	36.419554	15.04235
mRNA::NW_021318492.1:232440-243959	0.442941	0.05591	0.293327	0.163568	0.562148	0.409602	0.402404	0.925498	0.225497	0.431413	0.280869	0.349042	0.551636	0.431413	0.22513	0.644024	0.127072	0.199888	0.063798	0.038018	0.016607	0.046201	0.044393	0.032436	1.015164	0.983123	2.137718	0.041244	0.082426	0	0.015023	0.48475	0.042764
mRNA::NW_021318492.1:246701-251557	16.437398	2.951526	3.1196	0	0	0.193442	0.779659	0.892214	0.276169	0.812728	0.038198	0.063021	0.711339	0.812728	1.008739	2.186182	2.200252	1.862707	6.035773	4.749343	3.212472	3.608561	2.571804	1.692029	10.146856	10.593094	30.145593	3.772753	2.668837	1.369986	1.915219	6.758197	2.060564
mRNA::NW_021318492.1:260090-265233	8.90634	1.830079	2.586704	0	0	1.001791	0	0	0	0	0	0	0	0	0	2.005326	0	0	4.739888	2.512385	0	3.207926	0	6.45805	9.055941	0	0	0	0	0	0	0	0
mRNA::NW_021318492.1:260103-265233	0	0	0	0.861883	0.382451	0	2.143963	1.424611	1.158372	1.994258	2.415485	1.457845	3.255847	1.994258	1.904531	0	0.839695	1.343395	0	0	4.298334	0	3.715892	0	0	8.341772	17.868358	1.84379	7.936683	7.074108	7.507378	3.539208	2.241241
mRNA::NW_021318492.1:287595-310306	5.48337	3.164833	5.760066	8.557105	13.925173	11.383877	8.805907	10.089465	8.689063	14.057198	10.000153	12.665679	12.611272	14.057198	9.697503	5.234072	2.752324	3.677952	4.436552	5.222121	6.201982	4.438662	4.785659	5.340901	5.189965	5.652335	4.885612	6.38384	6.511668	6.355409	7.10273	7.395145	4.904278
mRNA::NW_021318492.1:315133-323954	12.018811	8.570457	9.577948	14.280053	15.980578	23.595017	20.517752	15.922878	16.046849	23.806743	21.178419	23.912123	24.132585	23.806743	21.541585	9.647788	8.094358	8.366345	8.542762	9.490684	22.525418	7.723758	7.088718	18.617289	10.158901	12.114549	9.014738	13.958764	11.103596	10.387219	9.208668	11.53668	9.205014
mRNA::NW_021318492.1:330334-334558	2.573653	2.946425	4.909394	3.338222	3.319843	2.651195	3.063323	2.866595	2.454778	3.439147	2.966548	2.335068	3.134168	3.439147	2.018473	2.601343	0.791685	2.291009	3.627573	2.916102	2.451369	3.792842	3.749534	1.065556	1.985503	2.37981	2.324062	0.976449	2.391917	2.07456	1.793908	1.076512	0.647913
mRNA::NW_021318492.1:341206-389827	5.01582	7.983396	3.858507	13.068536	13.00585	13.089394	15.517373	16.460838	16.396373	12.685089	10.32595	11.673079	10.733352	12.685089	10.139604	7.225539	3.016094	3.625431	4.657616	3.732966	6.172966	4.209332	4.377134	4.59695	3.697414	4.180064	3.076426	2.354439	4.788178	4.627022	3.684511	3.76869	2.728775
mRNA::NW_021318492.1:392057-394328	396.121657	276.516648	160.521292	132.848807	97.005348	104.081928	142.749018	195.173453	164.855777	110.097291	84.616576	75.382266	66.579061	110.097291	90.505606	338.962943	112.677542	121.385531	195.086654	180.273932	284.257487	348.524589	245.434488	194.676991	152.362561	190.048449	86.6333	68.785761	112.989541	103.749649	77.913825	147.985512	68.46743
mRNA::NW_021318492.1:409093-421103	0.123787	0.090945	0.116616	1.074839	0.318338	0.601072	0.338912	0.809798	0.804014	0.174895	0.403815	0.384061	0.111281	0.174895	0.107954	0.042554	0.060864	0	0.012226	0.06064	0	0	0	0	0.162063	0.855119	0.015061	0.250293	0.174756	0.178015	0.216796	0.18908	0.218542
mRNA::NW_021318492.1:431542-432660	48.45764	90.760799	55.32753	95.29053	138.386338	94.815621	51.603194	54.304807	65.193616	9.991902	52.834919	62.026954	10.870261	9.991902	3.121604	7.273841	11.486134	21.957386	7.582401	1.173481	0.868378	58.891529	19.365658	1.105593	51.04744	84.19939	1.661874	51.860669	2.842983	10.5073	4.166553	14.987151	27.528598
mRNA::NW_021318492.1:437396-443848	6.297732	0.387053	0.377102	2.417511	1.019613	0.683922	1.045758	1.895888	1.230482	0.99548	0.907614	1.312627	1.874256	0.99548	1.05648	0.445343	0.46464	0.283794	0.301739	0.276353	0.030189	0.378931	0.020252	0.620855	6.74148	7.303427	34.592518	2.825082	2.487873	1.666149	3.277798	6.750089	1.062774
mRNA::NW_021318492.1:452210-455727	0.895538	0.032338	1.541185	2.450514	5.391854	1.497216	6.254218	2.473896	5.152313	7.96903	3.501329	2.126942	12.197065	7.96903	10.00724	4.410218	2.828226	1.475976	0.397479	1.139753	0.860455	0.321893	0.193888	0.734416	2.65469	2.153868	9.957902	0.285241	3.141188	2.042645	2.236023	0.891168	0.591452
mRNA::NW_021318492.1:471235-486356	6.932864	5.272976	10.617009	3.693078	5.724783	5.265506	5.195721	4.825355	4.309079	6.952129	5.216136	5.381181	5.872898	6.952129	6.326649	2.269902	5.382579	0.808272	3.518296	4.458286	5.494691	1.822383	0.359147	1.52819	3.009676	1.048872	5.661353	3.367077	8.915637	7.296425	0.49123	12.060812	6.868368
mRNA::NW_021318492.1:471427-486356	0	2.250746	0	0	0	0	0	0	0	0	0	0	0	0	0	4.78559	0	3.693528	0	0	2.617546	4.90458	4.717399	7.843251	3.867459	6.448879	4.409413	2.49779	0	0	5.866609	0	0
mRNA::NW_021318492.1:487348-490160	6.496859	4.340099	1.929965	1.841902	1.785108	2.021385	10.461041	7.007166	7.072381	7.315527	1.855037	1.747392	13.133428	7.315527	10.607769	8.617275	7.074739	6.573631	6.767152	9.46188	7.099296	7.616574	6.361277	8.460915	4.236901	6.569672	6.948585	1.881117	7.805901	5.836824	4.382356	3.413477	2.264732
mRNA::NW_021318492.1:498398-501726	17.212553	9.753071	15.711112	17.093585	23.113807	19.784412	23.659425	3.750685	26.153015	23.978994	19.325863	21.811075	30.160352	23.978994	22.333924	14.219672	9.178594	10.236574	10.503405	11.310366	15.77139	11.618688	10.795642	12.122747	13.24411	14.115319	16.061201	2.826339	13.220042	12.499928	11.042033	3.951753	3.819724
mRNA::NW_021318492.1:498398-501652	0	0	0	0	0	0	0	15.5851	0	0	0	0	0	0	0	0	0	0	0	0	0	0	0	0	0	0	0	0	0	0	0	0	0
mRNA::NW_021318492.1:503340-520763	3.830599	3.762455	4.417979	4.128452	5.863276	6.540032	6.559481	6.288345	5.17755	9.248173	6.307895	5.757488	8.367232	9.248173	9.995806	4.334838	4.629775	3.796835	3.565101	4.945065	5.131739	4.592997	4.258559	6.346831	4.633473	4.804156	4.00618	2.784218	5.74241	5.167654	3.832242	4.693372	2.636817
mRNA::NW_021318492.1:524219-526396	6.374266	7.00461	2.363954	0.950553	0	1.072134	7.99338	2.979357	5.148209	5.257415	1.736167	1.045315	6.482681	5.257415	7.748183	3.709438	2.699567	3.47192	2.854945	3.835695	3.700719	2.545692	1.931018	3.965192	4.678983	5.548068	6.480736	6.221409	3.500811	2.746425	3.626946	7.845893	5.276837
mRNA::NW_021318492.1:527639-538906	0.066076	0	0.009092	0.047801	0.378963	0.040544	0.113545	0.185817	0.025629	0.203671	0.127715	0.039667	0.059396	0.203671	0.057613	0.090871	0.390003	0.772504	0.443761	0.479053	0.407214	0.10634	0.329253	0.862712	0.086552	0.28903	0.080393	0.225003	0.640796	1.761305	0.922042	0.619816	0.583239
mRNA::NW_021318492.1:542505-545975	33.19997	59.328004	10.102486	17.586523	9.294486	19.331991	15.554537	13.880686	14.560119	52.417331	13.554063	17.980872	19.394091	52.417331	21.007406	12.641368	83.398988	81.52008	16.177183	21.217068	23.97949	24.973856	26.406547	12.612542	7.437996	7.81419	7.619411	8.779069	29.86224	32.726161	36.006268	11.359966	6.901488
mRNA::NW_021318492.1:548038-567246	20.790359	19.680008	21.026331	16.745462	16.394756	18.235504	28.059223	22.165944	23.933196	29.904609	18.942871	18.22186	29.481406	29.904609	30.825022	25.48831	25.380881	29.926209	18.632017	24.919116	20.339424	19.105683	17.354414	16.87224	13.207746	16.446085	27.407053	3.056903	8.705439	5.842022	5.578111	7.336941	4.337209
mRNA::NW_021318492.1:572489-591696	2.937939	1.278297	2.101145	3.460545	0	4.607068	4.855602	0	0	4.850412	5.426955	4.538754	4.796123	4.850412	4.911445	0	2.830967	0	0	1.579021	2.418085	2.173241	2.034298	4.389143	0	3.580353	0	1.298879	2.898612	0	2.615156	0	0
mRNA::NW_021318492.1:572489-591694	0	0	0	0	0	0	0	0	0	0	0	0	0	0	0	0	0	0	0	0	0	0	0	0	0	0	0	0	0	0	0	0	0
mRNA::NW_021318492.1:572489-591693	0	0	0	0	4.873296	0	0	4.132838	2.546463	0	0	0	0	0	0	3.282258	0	2.832525	1.796879	0	0	0	0	0	3.073308	0	4.034786	0	0	2.534297	0	2.493445	1.186026
mRNA::NW_021318492.1:595274-604538	4.028198	1.527028	3.624594	2.482254	4.374021	4.540455	2.029112	2.237455	2.302712	4.854882	5.287986	4.263887	3.485336	4.854882	3.35547	3.835241	4.801367	4.448822	6.622211	6.601253	5.108059	4.364957	5.696094	3.73439	3.710881	3.425602	2.850409	6.395255	5.030921	4.598234	5.674035	4.906581	5.240547
mRNA::NW_021318492.1:620786-632931	0.317854	3.085386	0.823842	7.430632	14.51005	12.151087	7.945321	2.840711	4.553915	8.726418	10.759822	16.091814	7.63544	8.726418	7.947595	2.243667	2.071456	1.036329	2.901799	2.001582	1.787221	0.958682	2.070512	3.452437	1.360897	0.277899	0	1.194137	1.26915	0.707366	0.803246	1.563514	2.656402
mRNA::NW_021318492.1:620786-632044	0.914015	5.215019	0	2.031055	0	0	0	3.087228	0	5.016043	0	5.230159	4.216809	5.016043	0	7.742192	4.829828	5.424881	1.700331	2.804451	6.31717	4.986314	4.692884	6.144665	0	0.334312	0.768525	1.966279	0	0	0	2.406126	9.764931
mRNA::NW_021318492.1:620786-630059	13.29765	10.447842	10.298231	19.812019	37.099584	33.771259	32.337243	17.891665	24.933444	36.203026	45.387023	38.881163	34.003748	36.203026	33.138689	17.18062	9.372627	7.782192	7.007084	10.176098	15.283846	9.193412	6.530844	19.123652	10.011947	11.431442	14.444927	10.211921	23.064086	23.798937	23.30344	15.216374	2.902998
mRNA::NW_021318492.1:646931-648322	42.66433	14.396882	23.540994	6.045995	15.846199	8.345079	23.221477	19.354421	10.716656	20.281133	11.585569	8.113208	16.48801	20.281133	27.873559	30.263044	24.883222	23.092214	48.876268	28.925643	77.812086	27.027215	48.157723	190.29721	30.254149	33.086724	79.59307	44.121649	52.276189	35.67849	44.928817	55.407349	56.951507
mRNA::NW_021318492.1:658926-660554	5.204599	0.775805	0.590703	0	0	0.533175	0.78847	1.16448	0.412158	1.363678	0	0	1.195559	1.363678	0.760811	1.122404	2.929674	0.378591	0.421643	0.837995	1.909171	0.776652	0.188582	1.365356	23.088809	18.616218	12.861664	0.113259	7.101068	4.371996	4.095888	0.375197	1.878392
mRNA::NW_021318492.1:664326-666766	1.675515	3.100525	2.861466	0.298985	0	0.472299	1.421926	0.436118	0.45274	2.140647	0.08039	0.987247	1.425056	2.140647	0.768868	1.27855	2.474883	0.936176	0.858544	0.786947	1.113546	2.354711	0.291854	0.339422	0.624396	0.907163	0	0.142086	0.427293	0.402232	1.166411	0.313511	0.220948
mRNA::NW_021318492.1:672856-682671	9.62601	6.106688	11.440082	1.444973	3.987278	3.657001	5.295838	3.277544	2.657066	6.217287	2.629554	5.556584	7.372632	6.217287	7.297991	4.503471	6.221313	5.107584	3.849314	5.713077	5.870251	5.48773	4.883461	4.512546	4.230953	4.280468	5.909009	1.895402	3.574805	3.491804	2.956582	3.605968	2.015637
mRNA::NW_021318492.1:685537-691087	0.019664	0	0	0	0	0	0	0	0	0	0	0	0	0	0	0	0	0	0	0	0	0	0	0	0	0	0.033477	0	0	0	0	0	0
mRNA::NW_021318492.1:697971-723913	10.369868	10.349061	6.649575	3.389761	5.41588	5.201168	8.233604	5.985302	6.828193	10.05155	5.312371	6.543075	8.724816	10.05155	9.498323	8.630532	5.902183	6.069302	9.860741	9.029905	11.544236	11.17775	9.982856	13.201711	3.671832	4.395561	3.914968	3.097856	5.097429	4.356994	4.398276	2.735654	2.202826
mRNA::NW_021318492.1:734528-736869	1.6052	0.152311	0.483636	0.81391	0	0.84761	1.339987	0.609414	1.422804	1.43512	0.084201	0.206669	0.314292	1.43512	1.106909	0	0.354134	0.368206	0.968696	0.274846	0.089725	1.012717	0.489712	2.579865	2.384083	2.730088	1.364202	0	0.089544	0.252882	0	0	0
mRNA::NW_021318493.1:291165-292167	0	0	0	0	0	0	0	0	0	0	0	0	0	0	0	0	0	0	0	0	0	0	0	0	0	0	0	0	0	0	0	0	0
mRNA::NW_021318495.1:30136-31413	0	0	0	0	0	0	0	0	0	0	0	0	0	0	0	0	0	0	0	0	0	0	0	0	0	0	0	0	0	0	0	0	0
mRNA::NW_021318495.1:141203-142105	0	0	0	0	0	0	0.470569	0	0	0	0.27004	0	0	0	0	0	0	0	0	0	0	0	0	0	0	0	0	0	0	0	0	0	0
mRNA::NW_021318495.1:385682-386396	29.096124	40.566935	45.557159	98.537542	83.258608	87.818022	145.320956	141.22115	159.937633	89.033039	114.020071	128.949848	133.309869	89.033039	99.525873	131.857962	54.996512	78.080272	27.654919	45.222263	26.589114	41.390422	39.841163	54.831429	51.509266	67.353532	33.040606	22.39089	41.319369	30.036243	40.349221	30.129848	22.919648
mRNA::NW_021318496.1:3788-6821	7.292485	3.193578	4.893217	17.011136	21.636611	19.791062	21.507979	13.45994	19.984465	19.79493	15.621228	18.489825	22.339316	19.79493	22.114329	5.827361	5.529844	4.849881	3.320901	2.575578	5.591141	1.987168	2.19198	2.79212	4.858017	5.79235	7.416446	4.523238	8.725229	7.959899	9.225521	5.419688	2.952574
mRNA::NW_021318496.1:13115-14970	76.577399	284.454507	38.572669	140.89477	103.953927	128.079262	226.66218	335.496545	279.382031	107.863788	63.539839	60.151183	69.515154	107.863788	103.946882	134.422022	43.304436	45.360336	32.3465	42.367236	48.673816	46.717402	37.811933	34.88467	17.063162	20.726604	20.711054	14.374422	15.093116	11.566692	10.106814	19.619815	14.699287
mRNA::NW_021318496.1:14870-20995	0.248251	0.449605	0.305056	1.812863	4.169278	2.128362	2.538051	1.773179	2.374369	2.940775	1.524798	1.609262	2.314954	2.940775	3.207335	1.385363	6.708622	4.578006	2.162079	1.906843	1.754115	2.804918	2.00588	1.660649	0.245654	0.284205	0.543437	4.781435	3.04003	1.221179	0.519286	7.36083	7.086521
mRNA::NW_021318496.1:26788-31082	15.792476	12.362735	19.61885	9.80946	15.072365	9.688206	10.266408	11.540291	10.97722	13.425418	12.617873	12.407009	13.980525	13.425418	12.274288	11.78162	14.237703	18.130819	3.885342	8.277801	9.774448	4.763434	4.276813	8.92145	9.570856	10.887132	14.404675	6.025652	5.806644	4.380523	4.113044	7.870105	3.740419
mRNA::NW_021318496.1:40005-43436	10.184801	8.105685	17.1616	19.6779	14.854055	14.256161	14.855525	28.204561	35.443084	6.536227	9.405105	5.414308	7.011537	6.536227	10.852387	10.254787	5.278083	5.348325	7.212924	14.184062	13.609983	12.022374	11.355981	10.446709	5.958163	5.899065	7.433849	202.401111	15.663918	14.301149	15.596735	190.559354	204.726684
mRNA::NW_021318496.1:58605-77478	19.445024	12.928072	15.079628	8.608286	11.173087	11.285518	16.801633	14.680201	17.209195	20.845902	10.697901	12.739795	20.195793	20.845902	20.187212	19.105272	16.521201	16.118212	24.331549	26.83463	23.712411	27.866697	30.653988	28.434833	18.047839	20.32048	25.324258	15.042792	25.220121	26.6196	24.85837	13.724629	11.209971
mRNA::NW_021318496.1:89962-95300	44.292651	0	15.021235	0	48.457803	58.922797	0	0	0	0	0	73.268813	43.295923	0	0	0	0	0	88.715763	87.950854	136.07584	81.596175	96.278822	128.679271	31.533244	30.970792	26.536116	0	136.155407	115.805597	15.850385	0	0
mRNA::NW_021318496.1:89963-95300	0	10.062504	0	39.640084	0	0	37.761372	15.898817	23.723095	42.306367	69.92926	0	0	42.306367	39.99181	50.972579	29.830502	32.993667	13.987011	0	0	0	0	0	0	0	0	59.339311	0	23.592233	103.29518	68.298709	66.557914
mRNA::NW_021318496.1:98053-111462	0.213309	0.159543	0.022829	0.060043	0	0.033955	0.011885	0	0.085816	0.042625	0	0	0.09944	0.042625	0.160815	0.019007	0	0.057013	0.032774	0.086695	0	0.039544	0.028492	0	0.207985	0.270601	0.511406	0.188345	0.098797	0.039842	0.038589	0.142673	0.401549
mRNA::NW_021318496.1:113429-129387	0	0	0	0	0	0	0	0	0	0	0	0	0	0	0	0	0	0	0	0	0	0	0	0	0	0	0	0	0	0	0	0	0
mRNA::NW_021318496.1:113429-129384	1.363264	1.149243	1.599904	0.368899	0.919867	0.388919	1.324575	1.062006	1.006549	2.095056	0.862255	0.769954	2.540892	2.095056	2.520408	2.021421	1.046336	1.288796	1.894432	1.42524	1.787142	1.705488	1.606266	1.731991	2.48933	3.379455	1.713649	0.532539	1.052241	1.123594	1.325386	0.695398	0.409017
mRNA::NW_021318496.1:146553-162305	24.604324	18.817724	33.179925	12.497838	16.885269	15.922555	15.558566	13.38834	13.02897	17.770786	13.057843	17.228339	14.041264	17.770786	16.124669	16.254528	15.471499	14.745589	34.908368	20.592043	33.543588	24.827811	26.311992	45.103001	23.212808	26.318692	16.847152	18.283673	19.763629	22.21429	16.180863	27.266856	18.046122
mRNA::NW_021318496.1:165748-166277	1.180357	2.03003	1.147916	1.326095	0	1.964508	1.586675	0	0	0.672976	0	0	1.773922	0.672976	0	0	0	3.237519	0	0	0	0	0	0	3.088936	1.92491	4.605205	1.131919	0	1.957357	1.867039	0.628589	1.176296
mRNA::NW_021318496.1:172948-182209	14.559464	9.654974	12.178743	7.522268	13.972771	12.040333	15.058595	11.2085	11.06297	17.910937	13.273166	14.2823	17.904617	17.910937	21.477454	29.385552	20.273355	15.631726	25.619742	24.291847	29.619994	19.706712	22.940547	18.224405	26.108371	23.759622	22.944366	53.586712	58.617405	54.28503	68.562199	63.389915	35.198714
mRNA::NW_021318496.1:202140-206674	4.651156	0.762941	7.743277	7.759044	8.10431	6.445243	22.118583	17.386006	21.876792	16.342417	10.431991	7.923968	14.227954	16.342417	19.517546	24.169587	2.086933	2.122742	2.287587	3.538788	13.161308	2.231672	2.620562	2.189975	10.182285	10.292231	12.807067	0.760704	5.001417	4.1339	4.277859	1.437613	1.201814
mRNA::NW_021318496.1:210316-211577	0	0.106539	0	0	0	0	0	0	0.281559	0.558761	0	0	0	0.558761	0	0	0	0	0	0	0	0.133861	0	0	0	0.139072	0	0.154846	0	0	0	0	0.481464
mRNA::NW_021318496.1:232025-252854	8.904278	7.81762	9.201356	9.417597	8.30749	10.270025	13.420005	15.166504	13.308805	16.435221	11.224256	9.633803	14.049656	16.435221	16.102594	13.087051	8.549177	8.639168	8.641672	11.568412	11.146456	13.082955	11.449206	12.804502	7.873199	8.604074	15.036479	8.853315	10.333499	10.381895	9.625922	13.92757	7.800439
mRNA::NW_021318496.1:269894-271476	107.192442	126.741417	20.713983	7.048493	18.507883	16.649369	7.106178	4.701837	11.941675	16.368159	15.476579	15.559044	9.650099	16.368159	9.913774	84.090422	30.566727	30.796925	19.967202	43.800864	95.384778	28.051812	18.464742	42.424416	50.647609	40.243373	45.043727	48.053705	40.707939	33.0089	21.965983	88.662007	69.734005
mRNA::NW_021318496.1:283907-291746	5.609719	2.715296	3.065376	7.368632	11.124498	10.154084	10.415925	8.351596	8.876776	12.003147	8.552733	10.985671	12.206545	12.003147	9.869298	3.304164	1.925396	2.744813	2.881875	2.990809	3.774015	3.041333	3.320896	3.860663	3.613343	3.775713	4.578029	2.246699	4.557066	4.172976	3.281556	3.826447	2.689467
mRNA::NW_021318496.1:303886-306172	101.570272	83.514627	123.76749	111.667666	94.74411	119.006909	102.892634	103.152693	114.61633	128.701827	133.350159	120.933255	100.238082	128.701827	117.997293	74.508816	38.493379	42.262658	27.506558	44.6802	75.292267	33.626149	33.660364	43.972081	36.907619	37.727275	48.076952	52.289967	48.56907	49.272553	47.702632	61.57521	35.504287
mRNA::NW_021318496.1:315051-343857	5.411604	6.520631	6.864112	9.336423	16.052428	15.128135	14.384876	12.531638	11.753951	20.049568	15.069534	17.824123	17.052982	20.049568	17.870086	5.533711	3.088851	3.109615	3.058582	3.333109	7.297469	2.724349	2.270254	7.150788	2.468072	2.660681	2.644408	4.3091	5.538324	5.509226	4.37126	5.512454	4.216458
mRNA::NW_021318496.1:349851-351661	10.999422	1.093844	2.928909	0.167442	0	1.321024	0.697165	0.718217	0.363794	0.963029	1.129118	0.183817	0.422034	0.963029	0.941994	0.822927	1.926259	0.498834	0.650905	1.662867	0.963148	1.367036	1.822965	1.321496	7.493411	7.971025	14.782916	4.29772	3.733015	2.834506	2.627713	5.40639	3.108151
mRNA::NW_021318496.1:405772-408129	20.012442	7.002766	10.078323	2.485452	1.827702	1.542267	1.92092	4.913355	2.823907	1.691216	0.919169	0.54699	2.339192	1.691216	4.394238	8.463826	3.747549	4.140332	6.385672	10.909729	8.81516	4.710324	4.130043	8.827067	22.799158	21.159587	55.250346	1.477142	2.665723	3.513192	2.66796	7.985733	3.292339
mRNA::NW_021318496.1:430614-432696	2.694998	0	0	0.285558	0	0.080507	0.084902	0.784091	0	0.512148	0.480614	0.392383	0.538491	0.512148	0.114745	0	0	0	0	0	0	0	0	0	1.37148	3.13923	4.676481	0	0	0	0.186179	0.093819	0
mRNA::NW_021318497.1:27992-36915	16.975859	0.726989	11.834125	0.030349	0	0.171583	0.125051	0.036339	0.016281	0.366585	0.040576	0.067136	0.50942	0.366585	0.170701	0.14445	7.060506	4.017989	0.281956	0.016454	0	0.180295	0.173314	0.46415	24.43734	27.767387	21.708863	0.160815	0.021431	0	0.097641	1.811521	0.129687
mRNA::NW_021318497.1:99438-107434	20.33004	15.919659	19.95992	12.672455	16.990213	19.820836	18.805473	17.238512	19.208846	25.223227	18.847796	22.110023	23.368224	25.223227	18.535961	11.037476	11.037394	8.746444	10.736138	10.227513	13.99234	11.61442	11.847016	13.827786	15.009235	16.906691	17.162142	13.386653	18.889951	16.804389	17.386739	14.88471	10.643247
mRNA::NW_021318497.1:121634-161894	1.793501	1.123184	1.587644	0	2.99133	0	2.429396	2.061259	0	0	2.423507	0	3.348545	0	3.436591	0	0	0	2.029773	1.776585	2.730127	0	0	0	0	1.87531	0	1.999535	0	0	1.958658	1.864758	0
mRNA::NW_021318497.1:121634-161891	0	0	0	1.630387	0	2.526577	0	0	1.910401	3.347264	0	3.060322	0	3.347264	0	1.406119	1.585538	1.264865	0	0	0	1.585942	1.528259	4.24712	1.957301	0	1.951221	0	2.005321	1.623194	0	0	1.694962
mRNA::NW_021318497.1:179688-181042	9.975693	15.281177	3.517927	2.828363	1.662146	3.049998	4.910559	3.945697	3.993511	5.624934	0.798321	1.933413	2.990557	5.624934	5.304495	12.7168	8.363074	4.543502	4.750327	10.626505	16.189299	9.03805	6.902138	19.247615	8.083088	9.334441	13.987957	3.116617	9.751434	9.667483	3.573586	7.669923	4.99228
mRNA::NW_021318497.1:182418-191416	21.203501	16.901459	15.066473	3.828378	6.052179	4.286921	13.447658	11.25839	9.959807	13.941484	3.880556	5.857481	16.089339	13.941484	15.739069	23.225443	19.986522	13.759718	24.418186	28.182405	18.486406	25.455762	20.961998	19.069511	13.71805	14.918126	13.917428	5.541919	17.826115	15.69609	13.279634	9.390387	4.893253
mRNA::NW_021318497.1:182757-191418	0	0	0	0	0	0	0	0	0	0.155338	0	0	0	0.155338	0	0	0	0	0	0.057114	0	0	0	0	0	0.037797	0	0	0	0	0	0	0
mRNA::NW_021318497.1:183938-191417	0	0	0	0	0	0	0	0	0	0	0	0	0	0	0	0	0	2.842546	0	0	0	0	0	0	0	0	0	0	0	0	0	0	0
mRNA::NW_021318497.1:340382-341416	0	0	0	0	0	0	0	0	0	0	0	0	0	0	0	0	0	0	0.560771	0.744148	0.240548	0	0	0	0	0	0	0.400697	0	0	0	0.443305	0.622864
mRNA::NW_021318497.1:345490-347437	38.909766	17.571162	12.907264	5.930546	4.522267	6.59938	31.055498	15.538659	8.523825	25.552128	6.123122	5.669142	43.911463	25.552128	57.936967	103.991698	66.515777	57.896113	393.405032	462.946211	474.752342	164.019665	160.828375	916.598474	110.695634	92.735547	55.041908	299.82419	1019.925084	727.039609	794.482278	698.099018	424.44322
mRNA::NW_021318497.1:350851-352720	5.394012	1.184946	1.065538	1.775344	7.378473	2.00121	6.815555	1.383122	8.060627	8.465948	1.305481	2.658554	6.40317	8.465948	9.98761	15.049303	7.717571	4.789716	10.645476	36.946629	26.568691	11.925207	10.682902	16.632741	2.198853	1.562945	3.206932	12.397015	50.581327	26.070854	40.159522	36.016261	19.850017
mRNA::NW_021318497.1:380942-381906	0	8.236994	0	0	0	0	0.215593	0	0	1.057731	0.246983	0	0.2323	1.057731	1.454059	0	0	0	0	0	0	0	0	0	6.443692	4.94825	3.547619	4.183345	4.805571	4.779844	4.355424	9.503734	3.194677
mRNA::NW_021318497.1:392518-393858	73.884501	79.385229	55.338021	22.913671	37.544418	36.658383	50.440048	29.020886	36.276589	73.043319	40.753434	43.328189	71.644382	73.043319	104.557239	81.142064	174.065231	194.156243	149.179462	180.220037	69.218818	110.895989	122.667991	37.269277	48.7098	47.742074	47.289563	9.471224	133.973473	116.549869	128.909403	56.291384	19.930761
mRNA::NW_021318497.1:486669-487565	11.613313	3.718992	11.548503	60.921292	61.450568	70.353618	79.589265	87.785551	104.658298	63.977362	73.02916	91.380821	86.778226	63.977362	61.209023	11.987803	6.294042	5.525398	7.958348	15.852093	18.102005	0.64206	0.843346	8.144046	9.630834	8.083685	4.765354	36.765983	21.860425	14.198281	23.816377	26.957936	37.605555
mRNA::NW_021318497.1:550555-551924	0	0	0	0	0	0	0	0	0	0	0	0	0	0	0	0	0	0	0	0	0	0	0	0	0	0	0	0	0	0	0	0	0
mRNA::NW_021318497.1:601460-616001	8.447746	9.672098	12.477464	11.826921	13.956868	17.468886	13.858408	12.397413	14.17323	19.351953	18.572584	18.868883	16.741454	19.351953	14.945506	16.36427	8.436842	9.270948	8.211278	6.634928	11.535508	6.434163	6.643614	10.451973	6.118819	7.768132	6.293246	3.142336	9.641828	7.360675	7.460899	4.594963	2.90332
mRNA::NW_021318497.1:651156-658429	93.918472	56.693472	81.932426	16.334612	21.49713	16.285771	38.357348	30.922522	35.096104	30.311412	20.262905	20.524695	35.450177	30.311412	43.620079	84.053742	37.040368	41.087604	62.16376	69.569559	60.483704	62.615945	49.520646	47.085861	87.167309	81.060803	115.263547	25.804548	28.069375	29.030386	30.930432	23.328992	13.502917
mRNA::NW_021318497.1:659115-677083	5.561741	2.502625	2.383853	1.917726	2.21369	2.18847	2.770832	2.948574	2.046089	3.076113	2.466848	3.069955	3.04116	3.076113	3.949052	5.678516	6.434495	6.174433	7.876478	7.313494	7.846711	6.869118	7.433308	8.404886	3.142916	3.395945	4.136659	5.768849	10.394346	9.879161	8.586072	5.589534	5.425595
mRNA::NW_021318497.1:680002-689245	0	0	0	0	0	0	4.928764	0	4.719092	0	0	0	5.239521	0	0	0	0	0	0	0	0	0	0	0	0	0	0	0	0	0	0	0	0
mRNA::NW_021318497.1:680002-689228	3.652784	3.653956	3.396966	3.262431	4.344395	4.960966	0	2.953247	0	5.029872	3.906687	4.649115	0	5.029872	4.458091	2.539797	2.053642	2.066353	2.96459	2.114411	4.900323	2.409487	2.413716	7.500558	3.527262	3.936756	2.921723	15.831888	6.62592	5.494534	5.830174	18.113318	12.959022
mRNA::NW_021318497.1:736887-749145	17.465196	11.473683	11.393208	4.463014	6.739192	7.361095	7.418015	7.171759	6.229483	8.955622	7.073049	8.984343	9.42068	8.955622	10.011994	10.834613	6.755428	7.063291	8.500987	11.17644	11.922533	12.094112	11.317799	7.927685	11.195113	10.35085	12.564903	4.902406	7.719051	10.145375	8.526925	6.183533	4.133592
mRNA::NW_021318497.1:769449-778642	13.908892	6.587548	10.32515	9.524907	10.292322	11.419757	0	10.920399	0	0	12.12207	12.529518	11.621549	0	15.142284	0	0	8.21356	15.525323	0	15.956494	9.583759	0	0	0	0	0	16.334708	13.478343	10.776223	12.998988	12.463328	0
mRNA::NW_021318497.1:769449-778641	0	0	0	0	0	0	0	0	0	0	0	0	0	0	0	0	0	0	0	0	0	0	0	14.686018	0	0	0	0	0	0	0	0	0
mRNA::NW_021318497.1:769449-778638	0	0	0	0	0	0	13.495867	0	12.909905	13.206915	0	0	0	13.206915	0	15.022778	7.407852	0	0	11.337461	0	0	9.569602	0	9.729706	11.008944	9.091409	0	0	0	0	0	11.12742
mRNA::NW_021318497.1:786968-787772	234.371491	178.813885	30.032366	39.16139	38.529254	33.620635	55.417254	56.469802	58.935849	67.751369	44.051691	59.182413	74.552369	67.751369	72.854317	94.709159	62.823623	42.652206	11.41921	22.498912	220.570114	20.115214	23.629738	184.287509	50.837504	42.98333	42.890218	118.793291	133.276627	132.126953	130.277765	161.836048	96.669814
mRNA::NW_021318497.1:812055-838649	0	0	0	0	0	0	0	0	0	0	0	0	0	0	0	0	0	0	0	0	0	0	0	0	0.576387	0.49091	0	0	0	0.762769	0	0	0
mRNA::NW_021318497.1:812057-838649	0	0	0	0	0	0	0	0	0	0	0	0	0	0	0	0	0	0	0	0	0	0	0	0	0	0	0	0	0	0	0	0	0
mRNA::NW_021318497.1:812057-838366	0	0	0	0.161796	0.525185	0.383295	0.509744	0.283581	0.25403	0.452561	0.195753	0.333665	0.476842	0.452561	0	0.047907	0.100315	0.07659	0	0	0	0	0	0	0	0	0	0	0	0	0	0	0
mRNA::NW_021318497.1:812067-838649	0.273361	0.095997	0.379914	0	0	0	0	0	0	0	0	0	0	0	0.807166	0	0	0	0.141862	0.584468	0.710477	0.399528	0.364633	0.505517	0	0	0.291392	0.248216	0.500398	0	0.320489	0.608933	0.280459
mRNA::NW_021318497.1:858967-868518	7.617064	16.854798	4.0835	8.207954	10.149821	8.385268	9.799277	14.161032	10.869507	10.314698	6.145939	7.561014	8.426561	10.314698	9.255946	5.68219	3.906531	4.606959	3.448451	4.14204	8.129811	5.182025	5.209603	4.11026	9.369225	11.133624	3.962468	5.514596	3.676491	3.854367	2.967815	7.343532	5.234116
mRNA::NW_021318497.1:899611-917565	0.898183	1.051239	0.93351	2.861679	2.729197	3.080898	4.082414	4.785981	3.589447	2.765977	2.210263	2.659298	3.464108	2.765977	3.449032	0.651413	0.495471	0.475472	0.722875	0.813353	0.88926	0.750685	0.659636	1.040472	2.282236	2.938913	1.702837	2.241384	3.424513	3.211709	2.94547	2.577552	1.746788
mRNA::NW_021318497.1:942197-951330	6.428928	4.102816	4.073655	2.252028	4.247922	2.754667	2.80373	2.097502	2.913132	4.187783	3.284531	4.395488	3.39949	4.187783	3.270124	1.570639	0.887909	0.531583	2.183528	2.065181	2.0707	2.876318	1.90959	3.450928	6.444472	5.294402	3.713573	1.799942	2.848527	4.009568	2.649063	1.918533	1.353442
mRNA::NW_021318497.1:961007-967921	1.437575	2.209599	0.662357	0.236871	0	0.136541	0.398615	0.544446	0.381532	0.398256	0.131984	0.218218	0.491297	0.398256	0.5866	0.941539	1.204657	1.092968	3.134313	3.557108	3.455558	2.390475	1.852728	5.061055	2.556883	2.865651	3.203054	4.542092	4.446927	4.921992	4.958857	4.925218	3.79252
mRNA::NW_021318497.1:976077-978768	8.53802	4.644529	2.35747	1.771605	1.170448	2.181326	4.595076	2.474617	3.944136	4.070036	1.153833	0.946058	3.833572	4.070036	5.867264	6.971517	6.13131	7.326828	25.896737	26.805505	17.362661	16.920575	20.83636	36.768086	8.204874	8.097408	8.535593	13.122903	33.779944	32.445956	24.538748	20.940161	16.642542
mRNA::NW_021318497.1:981823-984563	4.962229	2.680208	2.634918	9.000537	4.361028	9.564999	9.260427	6.06335	6.595348	7.979385	8.34188	12.929212	10.086716	7.979385	6.005654	2.345233	2.560115	2.768999	6.615879	4.724719	5.648281	4.873897	5.270415	4.46669	5.010005	3.331075	3.360901	2.310428	2.552683	3.109529	3.27992	2.041135	2.071565
mRNA::NW_021318497.1:983051-984563	0	0	0	0	0	0	0	0	0	0	0	0	0	0	0	0	0	0	0	0	0	0	0	0	0	0	0	0	0	0	0	0	0
mRNA::NW_021318499.1:97351-112399	2.96911	3.335899	2.618616	3.847905	5.578282	6.206944	6.092235	3.041399	5.070486	7.0381	5.062715	6.918729	5.730484	7.0381	7.168945	3.356451	2.264716	1.807699	1.790573	2.370997	3.907573	2.829004	1.911916	2.676537	1.253448	1.494027	1.208453	0.927884	1.91891	1.794934	1.48973	1.698031	1.303481
mRNA::NW_021318499.1:133907-135233	0.393873	0	0.190084	0	0	0	0.43174	0	0	0.17492	0.163829	0	0	0.17492	0	0	0	0.982972	0	3.0973	0	1.003553	0.489108	0.17652	8.073085	9.733045	1.669494	0.145391	0.175614	0.330803	0	0.803297	0
mRNA::NW_021318499.1:234402-250195	1.649382	0.172292	0.398717	0.360602	0.29787	0.280838	0.552859	0.597242	0.462403	0.529587	0.242642	0.512151	0.691137	0.529587	0.671617	0.064549	0.107263	0.112543	0.073989	0.194949	0.170137	0.133458	0.056349	0.258376	1.690818	1.899235	6.755324	0.20021	0.406691	0.365471	0.359387	0.611423	0.248197
mRNA::NW_021318499.1:303778-315772	2.479123	2.306666	2.08094	2.89256	2.623731	2.409104	2.982637	3.284603	3.317692	2.117527	2.336236	2.381936	2.145072	2.117527	1.549446	1.129218	0.731371	0.490051	1.040633	0.7894	1.577557	0.95301	0.851777	0.700185	1.845994	2.018305	4.94685	3.245058	2.435875	2.113467	1.643285	3.997116	2.79021
mRNA::NW_021318500.1:148957-150173	127.977376	92.575863	145.311638	25.407717	41.807575	43.833872	62.281036	41.916647	45.104204	70.005104	40.523332	58.707297	83.343124	70.005104	62.162056	48.745073	30.440446	36.390653	40.197541	50.350538	81.087643	42.816701	44.145694	50.387169	63.648352	61.382672	72.675207	81.397438	44.892038	46.164276	44.307459	70.620393	37.307286
mRNA::NW_021318502.1:45851-49134	24.115128	13.10101	15.387953	15.890429	15.889453	17.786646	25.354296	23.83329	25.501006	30.242085	19.609538	19.571602	24.966375	30.242085	30.161249	15.531406	12.55199	14.238762	16.137943	16.777897	22.067841	15.789048	16.845603	21.829781	18.520721	22.040601	19.80366	13.375224	23.532539	24.853503	23.998816	14.517931	11.963606
mRNA::NW_021318502.1:46253-77231	0.340528	0.270027	0.409606	3.074563	3.680567	4.394745	4.068684	4.768639	4.242754	4.855051	3.735467	4.974684	4.363377	4.855051	4.222025	0.169334	0.152677	0.349756	0.324976	0.454275	0.29776	0.371244	0.183609	0.199632	0.136339	0.178087	0.237213	0.119057	0.312856	0.141906	0.047928	0.358268	0.380023
mRNA::NW_021318502.1:112539-127373	3.32129	0	0	0	0	0	4.771618	5.480903	0	0	4.723816	6.027035	5.789812	0	0	0	0	0	0	1.065653	0	0	0	1.502441	0	0	2.722022	0	0	2.575922	0	1.392494	0
mRNA::NW_021318502.1:112539-127352	0	0	0	0	0	0	0	0	0	0	0	0	0	0	0	0	0	0	0	0	0	0	0	0	0	2.705033	0	0	0	0	0	0	0
mRNA::NW_021318502.1:112539-127347	0	0	2.457872	0	0	5.606049	0	0	0	0	0	0	0	0	0	0	1.057446	1.439157	0	0	0	0	0	0	2.972865	0	0	0	0	0	0	0	0
mRNA::NW_021318502.1:112539-127337	0	2.559745	0	4.290996	0	0	0	0	0	0	0	0	0	0	4.761695	1.025008	0	0	0.721358	0	1.594918	2.145461	0	0	0	0	0	0	2.820956	0	2.175448	0	0
mRNA::NW_021318502.1:112539-127330	0	0	0	0	4.844376	0	0	0	5.994485	5.743884	0	0	0	5.743884	0	0	0	0	0	0	0	0	1.847048	0	0	0	0	0.615844	0	0	0	0	0.93879
mRNA::NW_021318502.1:157415-209217	0.819075	0.683109	0.734902	8.313761	13.892323	12.723372	10.453703	10.105615	9.213588	14.536418	9.815385	14.272787	11.934068	14.536418	13.380902	0.777154	0.506222	0.600163	0.657605	0.605034	1.057557	0.692165	0.63093	0.862573	0.604977	0.699094	0.693806	0.442646	0.774648	0.599352	0.518487	0.658022	1.270218
mRNA::NW_021318503.1:65144-111364	0.149381	0.118772	0.203261	2.059136	3.324557	3.19193	3.438837	3.354931	3.272361	3.552475	3.029454	3.239019	3.442471	3.552475	3.683416	0.144236	0.304975	0.276397	0.212564	0.351134	0.476825	0.363814	0.358922	0.137216	0.406511	0.399441	0.232882	0.177923	0.489999	0.565257	0.222548	0.454298	0.46476
mRNA::NW_021318503.1:165466-168285	14.506503	22.794996	10.408853	2.704342	0.945779	3.225474	12.070352	10.883735	11.681601	10.943299	6.166591	4.159956	12.841927	10.943299	19.048296	11.556602	15.062968	11.720022	10.235375	12.897605	19.852923	13.959248	6.78957	19.038353	4.321146	5.88568	10.186407	4.054513	8.075473	5.06751	4.966296	8.410184	4.391595
mRNA::NW_021318503.1:179358-206477	3.247165	3.062358	2.17769	6.283044	5.982206	6.09386	5.428985	7.297132	6.757485	7.780499	5.23732	5.855149	5.311469	7.780499	6.091533	3.111369	2.242556	2.395617	1.79131	1.805441	3.253976	2.101731	1.989597	3.655639	1.799241	1.929897	1.939793	1.092358	2.40569	2.35908	2.17196	2.45465	1.526833
mRNA::NW_021318505.1:33444-34032	0	0	0	3.696975	6.704053	7.416323	5.31026	10.934486	7.586985	8.362471	5.671706	6.312901	6.868282	8.362471	10.725342	0	0	0.868375	0	0	0	0	0	0	0	0	0.5412	0	0.571098	0	0	0	0
mRNA::NW_021318505.1:382969-385332	0	0.401877	0	1.572126	3.780149	2.189086	2.159342	1.023499	1.861134	2.341095	2.333052	2.244577	2.000753	2.341095	2.72753	0	0.467058	3.278287	0.273867	0.202003	0.088788	0	0	0	0	0	0	0.147292	0.354411	0.250223	0.161232	0	0.229045
mRNA::NW_021318505.1:519639-522936	19.762301	9.887906	7.043308	2.023773	4.932484	4.716495	2.712331	1.7695	2.785928	4.549606	3.927635	4.748034	3.445181	4.549606	4.913394	5.314789	4.797225	4.337357	6.631766	6.206793	7.628022	10.87543	7.035835	5.517628	10.209395	12.092015	10.155529	3.925904	10.169733	9.456576	6.24678	5.172713	5.920239
mRNA::NW_021318505.1:780618-781104	0	0	0	1.029748	0	1.318606	1.229605	0	0	5.461954	0	1.07728	5.359243	5.461954	0.828046	0	0	0	0	0	0	0	0	0	1.526858	0	0	1.332368	0.81413	0.767288	1.463258	2.213893	2.078127
mRNA::NW_021318505.1:962581-963879	1.862144	5.869494	2.899088	126.60643	212.735573	174.021925	170.471628	209.261232	157.102189	253.432038	143.572986	200.952816	198.864545	253.432038	220.056041	5.720224	5.157384	4.617263	4.481724	8.39942	16.208176	4.359786	1.627477	4.193891	0.251953	1.2026	5.090915	2.185421	5.953011	1.019469	0	4.460192	24.39077
mRNA::NW_021318505.1:1006953-1012188	10.048943	73.294296	50.70313	68.293193	93.623362	83.647126	85.591625	67.142197	59.022755	72.013443	81.54981	98.348269	80.079753	72.013443	72.004262	9.523542	9.814561	8.882838	8.591542	9.45154	19.72362	10.868564	7.844797	15.020453	49.898646	59.19531	11.689339	211.606445	53.996401	33.98798	46.419078	186.336311	193.207902
mRNA::NW_021318505.1:1336713-1420292	1.971754	2.800931	1.751931	3.243435	5.465615	5.428734	4.834787	5.253847	5.00223	6.507666	4.92859	6.113109	6.566806	6.507666	6.024973	1.937741	1.756765	2.215078	1.14511	0.80211	2.627477	1.275052	1.023973	1.968051	1.859519	2.103178	2.164743	1.597677	1.600632	0.965469	0.799906	2.702398	2.013105
mRNA::NW_021318505.1:1420952-1434226	0	0	1.151273	0.344352	0	0	0	0	0	0	0	0	0	0	0	0	0	0	0	0	0.609784	0	0.771499	0	0	0	0	0	0.626785	0	0	0	0
mRNA::NW_021318505.1:1420952-1434225	0.253887	0.110016	0	0	0	0.121687	0.199345	0	0	0.036723	0	0.075311	0.425476	0.036723	0.171316	0	0.04666	0.699422	1.178343	2.246481	0	0.87544	0	0.350279	0.196828	0.308381	0.7643	0.436238	0	0.398159	0.106507	0.404346	0.418952
mRNA::NW_021318505.1:1420952-1427741	0.185008	0.970909	0	2.354677	1.648741	1.838812	1.812464	4.029057	4.21238	1.600511	3.120576	1.997741	2.031568	1.600511	1.256883	0.383846	0.694915	0	0	0	0	1.217901	2.859244	0	1.587106	1.635607	0	0	0	0	0	0	0
mRNA::NW_021318505.1:1430867-1434221	0	0	0	0	0.922403	0	0	0	0	0	0	0	0	0	0	0	0	0	0	0	15.733191	0	0	0	0	0	0	0	0	0	0	0	0
mRNA::NW_021318505.1:1430867-1434218	0	0	0	0	0	0	0	0	0	0	0	0	0	0	0	0	0	0	0	9.238241	0	0	0	0	0	0	0	0	50.638264	0	0	0	26.696417
mRNA::NW_021318505.1:1430867-1434211	6.265929	0	36.346541	1.521854	0	1.652082	2.346201	1.947347	3.886603	3.965618	1.023861	1.002275	2.437191	3.965618	4.128683	0.981159	19.165927	22.794014	29.632424	49.121104	0	93.156799	99.299499	14.329292	0	0	47.185084	16.886315	94.757394	121.017123	110.220136	62.628157	0
mRNA::NW_021318505.1:1454761-1455611	2.012477	0.364773	1.209576	0	0	0	0.255199	0.273697	0.950474	0	0	1.158176	0	0	0	0	0	0	0	0	0	0	0	0	1.192492	0.251164	0	0	0.318388	0	0	0	0
mRNA::NW_021318505.1:1462778-1463639	5.925522	1.790021	3.369537	2.310196	0	0.471023	0.501485	2.148921	1.166722	6.175413	0.863308	3.187748	5.157055	6.175413	1.690913	0	0	0	0	0	0	0	0	0	2.101336	3.935293	0	0	0	0	0	0	0
mRNA::NW_021318505.1:1470753-1473830	0.074001	0	1.604829	0.046393	0	0	0	0	0.050057	0	0	0	0.17411	0	0.074561	0.537673	0.863671	0.09005	0.204308	0.101409	2.851429	1.72294	1.078571	1.177699	1.346895	1.853241	0.818141	0	0	0	0.18042	0.060624	0
mRNA::NW_021318505.1:1476166-1476640	0	0	3.371963	0	0	0	0	0	0	0	0	0	0	0	0	0	8.914568	0	0	0	0.838545	2.692786	1.387627	1.899644	0.813716	2.531421	0	0	0	0	0	0	0
mRNA::NW_021318505.1:1481211-1482064	0.888849	0	0.716174	0.2127	0	1.192497	0.507932	1.63373	0	0.625722	0.291527	0	1.100119	0.625722	1.370093	0	0	0	0	0	0	0	0	0	0.237105	0.499448	1.791631	0	0	0	0.573647	0	0
mRNA::NW_021318505.1:1543511-1544346	1708.547172	719.240995	1857.065451	1160.272493	1171.309843	1431.818112	1521.574968	1227.111942	1344.591328	1569.559785	1432.13353	1426.953163	1412.125343	1569.559785	1536.219009	1923.543499	858.41398	701.470361	1227.267153	612.346386	2010.317575	878.748374	1232.918967	3540.63535	1802.733542	1710.804871	2875.18235	2288.667548	850.983896	970.44545	1006.035055	1505.418947	1099.668821
mRNA::NW_021318505.1:1564680-1573316	13.686837	20.891741	16.588084	57.892561	49.287919	51.706328	58.044285	73.013673	76.061979	48.115149	50.353271	58.126583	42.559999	48.115149	47.205636	21.81547	10.528892	10.376409	8.422798	9.836666	22.164402	10.537044	8.082887	15.756657	11.136274	13.786734	14.289783	14.747625	14.65191	10.470937	9.472796	20.569178	12.761632
mRNA::NW_021318505.1:1573933-1580737	1.550135	0.627686	0.627538	0.541886	0.021482	0.794408	1.119742	0.601767	0.366391	1.027662	0.695354	1.026179	1.124001	1.027662	1.032099	0.344665	0.21968	0.575141	0.351377	0.245636	0.228528	0.378668	0.402244	0.447453	1.080454	0.972199	1.001058	0.402152	0.056763	0.105699	0.206615	0.625266	0.171688
transcript::NW_021318505.1:1582019-1644505	2.145617	1.919213	0.779883	0	0	0	0	0	0	2.903395	5.348539	0	0	2.903395	0	0	0	0	0	0.533039	1.93568	0	0.966089	0	1.01091	0	1.452688	0	0	1.92658	0	0	0
transcript::NW_021318505.1:1582019-1644490	0.354679	0	0	0	0	1.424962	2.710717	2.8253	0	4.476259	0	2.49959	3.435213	4.476259	1.340521	0	0	0	1.436054	0.555511	0	0.581088	0	0	0	0	0	0	0	0	0	0.409161	0
transcript::NW_021318505.1:1582019-1644488	0	0	0	0	0	3.69337	0	0	0	0	0	0	0	0	0	0	0.65957	0.791193	0	0	0	0	0	0.83223	0	0	0	0	1.112486	0	0	0	0
mRNA::NW_021318505.1:1582019-1645065	0.503824	0.271677	0.889421	5.902823	6.829773	3.072435	4.82768	4.569655	7.311741	2.401519	1.734366	0.988467	6.069649	2.401519	7.458007	2.319685	0	0	0	0.296868	0.212362	1.027135	0.314478	0.586755	0.385358	1.501048	0	1.956297	0	0	1.844117	1.736857	1.74232
mRNA::NW_021318505.1:1582019-1644488	0.297432	0	0	0	0	0	0	0	0	0	0	5.661145	0	0	0	0	0.65957	0.791193	0	0	0	0	0	0.83223	0	0	0	0	1.112486	0	0	0	0
mRNA::NW_021318505.1:1582019-1642807	0	0	0	0.151323	0	0.127725	0.212221	0	0	0.340196	0.19482	0	0.20981	0.340196	0.239304	0	0	0	0	0	0.040881	0	0	0	0	0	0	0	0	0	0	0	0
mRNA::NW_021318505.1:1644938-1645658	2.755449	0.469649	17.785506	2.973171	1.742111	4.536022	2.585292	7.050121	5.15743	8.025586	1.863993	2.03939	3.177656	8.025586	2.613105	6.940478	0	0	1.568788	3.130086	8.423729	1.19759	4.465897	2.954961	2.875137	1.674431	1.160394	7.380065	0.408249	0	0	1.992831	5.916906
mRNA::NW_021318505.1:1656700-1657525	0.186767	0	0	0	0	0	0	0	0	0	0	0	0.5769	0	0	0	0	0	0	0	0	0	0	0	8.274991	7.650671	10.089398	0	0	0	0	0.606446	0
mRNA::NW_021318505.1:1669203-1676474	9.911753	10.525717	8.157001	9.891449	8.765136	9.754976	10.88693	10.423887	12.980562	10.578003	8.769709	8.963203	10.131396	10.578003	10.884881	12.077489	7.546803	6.223932	7.358431	9.415674	13.22543	7.460266	4.324472	7.619358	4.845364	5.857724	4.873514	3.201542	6.913366	8.624364	6.014734	5.280388	3.250774
mRNA::NW_021318505.1:1677803-1681032	0.666872	0.887345	0.778049	1.849557	3.074533	2.734921	1.988907	2.289488	2.042295	6.163047	1.004343	4.952471	3.579179	6.163047	6.157414	0	0	0	0	0	0	0	0	0	0.123436	0.043882	0.059705	0.052154	0.125343	0	0	0	0.378493
mRNA::NW_021318505.1:1683558-1684280	20.804409	46.757996	13.280803	819.150241	320.141089	329.198537	346.625781	871.76192	700.554678	87.50713	160.004443	122.459993	37.969917	87.50713	29.49433	12.666635	1.198587	10.765994	4.373712	8.10305	7.988595	2.980399	2.963344	7.564141	154.769077	155.92714	25.803762	45.761928	10.568561	9.197782	11.388599	14.447676	22.873094
mRNA::NW_021318505.1:1707547-1708273	4.306321	12.514612	3.94957	119.89375	41.887896	18.226098	28.73125	153.070696	97.056501	8.320731	6.626872	0.575815	3.137544	8.320731	3.011633	1.141143	0.593449	2.370271	0.61949	2.471839	2.772504	1.181458	0.880764	4.997411	12.620364	13.192616	1.527375	0.331195	0.805984	1.899754	0.728496	0	1.030843
mRNA::NW_021318505.1:1725848-1728090	0	0	0	0	0	0	0	0	0	0	0	0	0	0	0	0	0	0	0	0	0	0	0	0	0	0.066819	0.179071	0	0	0	0	0	0
mRNA::NW_021318505.1:1732787-1768953	0.869595	0.890706	1.047494	0.884744	1.541502	1.065008	1.372048	1.244878	1.233676	1.850838	1.347614	1.553538	2.100862	1.850838	1.47922	0.574339	0.533697	0.71967	0.540767	0.769071	1.067117	0.750086	0.587195	1.00813	0.898369	1.124497	0.97316	0.750261	1.059101	0.845188	0.953274	1.253671	0.834819
mRNA::NW_021318505.1:1764914-1767208	2.92427	0	0	0	0	0	0	0	0	0	0	82.599682	0	0	0	0	35.986294	0	0	6.101841	0	110.795499	106.989305	93.599498	0	0	17.586716	0	7.124076	0	0	5.826283	6.512658
mRNA::NW_021318505.1:1764914-1767196	245.140504	124.102593	280.682218	103.758477	103.345843	105.668898	133.633839	120.133535	123.228624	129.197915	136.572699	54.598491	167.478895	129.197915	135.775879	133.173279	45.593282	84.485397	162.811865	187.201555	184.190615	0	0	0	146.388622	139.716502	192.11016	85.797877	58.023316	64.117693	72.49929	59.552064	37.387405
mRNA::NW_021318505.1:1768751-1770897	12.350215	7.401189	2.616717	3.242917	2.329027	2.023306	15.001983	12.804627	9.867536	10.588498	5.479531	2.03318	13.497911	10.588498	19.159095	8.755462	5.622271	9.098202	6.188644	9.703006	14.441194	10.414794	10.233954	22.616243	5.355295	5.491072	6.104089	9.10172	9.786318	8.003262	7.283579	22.958045	11.651231
mRNA::NW_021318505.1:1771433-1772156	0	0	0	0	0	0	0.321188	0	0	0	0	0	0	0	0	0	0	0	0.311737	0	0.398586	0.297365	0.295644	0	0	0	0	0	0	0	0	0	0.345821
mRNA::NW_021318505.1:1774744-1775472	333.099057	152.292326	330.560001	596.530802	379.218816	476.161693	418.422424	618.617675	592.422906	344.432081	466.363852	349.585011	283.620382	344.432081	375.362881	352.167714	83.270556	83.756038	50.274573	59.070507	183.797233	44.694957	49.094991	130.594655	585.487935	587.09726	1278.293212	377.616899	61.795978	59.018514	45.337633	308.671941	236.774263
mRNA::NW_021318505.1:1775803-1779544	0	0	1.326272	0	0	0	0	0	0	0	0	2.530988	0	0	0	0	0	0	0	0	0	0	1.486126	0	0	6.257296	0	4.270054	0	0	0	3.580185	0
mRNA::NW_021318505.1:1775803-1779543	2.843054	0.514338	0	1.88081	0.86215	2.039444	3.039717	1.588371	3.525507	1.878089	1.462238	0	1.315336	1.878089	1.450902	0.361815	2.156161	2.687222	3.347688	2.666343	1.39598	1.542061	0	0.369858	5.957775	0	6.874368	0	1.282611	1.156859	1.508542	0	2.675441
mRNA::NW_021318505.1:1789600-1790866	0	0	0	0	0	0	0	0	0	0	0	0	0	0	0	0	0	0	0	0	0	0	0	0	0.130433	0	0	2.002978	0.558581	0.175377	0	6.30065	4.950376
mRNA::NW_021318505.1:1798378-1812467	83.981436	82.810649	76.512521	20.564489	26.59784	27.430251	28.657946	23.186112	21.776179	40.151489	30.560856	33.203371	32.678534	40.151489	37.227294	58.20331	57.209893	57.395131	98.003802	100.326572	140.907618	133.562225	142.638034	183.691318	45.964098	48.749215	28.043959	48.071236	66.546836	84.613502	63.65767	54.927815	45.631878
mRNA::NW_021318505.1:1817958-1822194	16.730467	31.518501	22.328109	41.322512	64.291393	91.210942	121.538496	45.011946	61.787243	206.76051	112.962708	179.881253	242.282978	206.76051	233.68055	36.11813	25.316723	53.927788	53.055645	112.759079	78.395257	26.107418	29.963441	38.844844	22.260117	22.482751	12.610024	41.743712	29.317538	20.462778	27.25311	47.008765	52.928093
mRNA::NW_021318505.1:1831694-1844217	0.855641	1.197606	2.17059	0.654457	0.610117	1.007114	1.94952	1.539276	2.288901	2.772692	1.619316	1.875848	3.318702	2.772692	1.931008	2.874176	1.749073	1.732593	2.577159	2.742403	2.653104	2.046227	2.016846	1.979909	1.891819	2.788979	2.3811	0.416532	0.968607	1.125034	1.227546	1.098709	0.56276
mRNA::NW_021318505.1:1851135-1852417	78.404219	80.840914	45.231548	22.042182	34.279282	31.877242	31.046006	38.217821	27.302158	23.716519	22.891602	23.949319	20.009096	23.716519	33.004822	58.875854	40.493103	26.974977	18.793328	35.54951	30.092339	30.265857	36.935272	34.48036	34.219998	36.020253	25.60498	37.308234	24.005718	24.164122	20.465138	112.633356	43.697956
mRNA::NW_021318505.1:1857720-1858457	0	0.452642	0	0	0	0	0	0	0	0	0	0	0.340699	0	0.841763	0	0	0	0	0	0	0	0	0	21.105989	17.979952	0	0	0	0	0	0	0
mRNA::NW_021318505.1:1878689-1889188	26.913303	15.556855	24.849151	25.599152	30.785682	32.100826	33.195779	36.529106	36.876902	39.811495	30.786767	32.118921	32.979619	39.811495	40.42932	38.009586	26.706259	21.648369	22.562433	36.051073	54.197998	41.620512	27.849214	34.982576	18.121998	18.668322	24.75774	25.110403	24.236647	16.717909	18.668395	28.318992	16.67795
mRNA::NW_021318505.1:1945256-1957223	15.386864	5.824744	3.606537	3.002195	4.150506	4.816413	5.070602	6.073757	4.993445	7.164152	3.628243	4.433947	6.603619	7.164152	6.647488	4.933048	4.230271	2.94712	2.649089	3.663962	6.78461	5.426567	5.131805	7.066035	5.096096	5.70823	7.724601	6.091677	7.358802	6.026337	6.038638	8.599084	6.469919
mRNA::NW_021318505.1:1961103-1962018	14.658675	3.117503	4.983072	0	0	0	0.461982	0.738931	1.287163	0	0	0.210184	1.247059	0	0.311592	2.406282	2.437733	4.532263	7.28669	2.638641	4.821756	8.305366	4.905627	4.38894	10.162394	9.60359	3.266907	4.020348	3.442405	4.866088	4.418423	2.879899	2.941355
mRNA::NW_021318505.1:1964834-1973257	102.583104	8.732296	48.075487	13.386192	16.077977	13.541477	16.008105	16.741089	16.202732	18.928519	14.294933	15.658059	14.776835	18.928519	17.800268	36.128169	30.367748	32.440279	62.741492	56.922488	61.388991	69.438878	68.27877	69.15083	16.388708	14.692325	15.325624	16.419527	19.394454	20.850882	13.768795	16.408875	8.65412
mRNA::NW_021318505.1:1964834-1970333	0	54.732034	3.362306	6.580185	16.863069	13.705574	12.111763	11.877986	12.237916	18.178022	14.485574	20.421895	19.498802	18.178022	15.609307	0	0	4.815494	0	0	0	0	5.98899	0	52.407621	55.537923	9.494083	29.234787	41.065658	50.60314	42.589533	21.946488	24.442751
mRNA::NW_021318505.1:1978495-1989745	0.867718	0.709937	0.60967	2.530564	0.95028	3.43297	4.086609	5.292513	4.906983	12.193958	2.315444	3.570102	3.125317	12.193958	4.433232	0.73435	0.495914	0.156646	0.28348	0.078262	0.463163	17.607309	17.285837	2.604467	0.532737	0.414195	0.366959	0.174256	0.760592	0.24658	0.112366	0.566219	0.45691
mRNA::NW_021318505.1:1978495-1984871	0	0	1.49093	0	1.596876	0	0	0	0	0	0	0	0	0	0	0	0	0	0	0.341199	0	8.257694	11.620202	0	1.352713	3.075185	1.766289	0	0	0	0	0	0
mRNA::NW_021318505.1:1978495-1983652	6.932884	5.390343	6.567712	3.653786	8.321162	3.247858	4.617711	7.129348	11.649695	16.153031	7.04437	5.125459	8.046037	16.153031	6.236651	3.321636	2.013803	3.347163	4.795484	5.918417	4.886716	76.509289	159.4392	18.433691	17.261813	14.949208	7.395589	2.865863	10.554342	12.116734	11.059259	4.80601	1.742151
mRNA::NW_021318505.1:2004247-2008126	6.675481	7.126402	9.233492	5.608087	1.69819	5.967069	10.10383	10.689259	11.534252	10.474797	6.698096	7.625937	9.3505	10.474797	13.664718	12.937408	9.823438	6.90985	10.093834	13.567841	7.796331	17.281445	12.649111	7.364234	10.155257	11.417194	14.101024	4.449423	13.102867	12.622057	10.995771	9.528538	4.524317
mRNA::NW_021318505.1:2011397-2014800	11.46921	10.356954	9.264584	10.654237	14.803313	15.509922	22.950331	15.837587	19.247801	24.951838	21.489111	19.736454	23.250644	24.951838	24.948732	7.058549	5.171859	5.074596	9.519992	11.403183	9.629598	10.838328	8.72472	8.08204	11.055547	13.530636	10.770983	2.906659	7.990741	8.189436	6.897948	4.291751	3.575317
mRNA::NW_021318505.1:2016138-2024595	2.231633	0.397011	1.038268	0.978683	0.560916	1.329303	1.752209	2.976792	2.185254	2.760388	1.478823	0.673877	1.395812	2.760388	2.49956	0.82457	0.262461	0.397286	0.946579	0.782572	1.094777	0.698812	0.626021	1.092809	5.581946	6.21442	3.563157	3.512494	2.378347	1.470704	1.217715	6.159912	4.327202
mRNA::NW_021318505.1:2026226-2030429	0.739258	0.053373	0	0	0	0.112614	0	0	0	0.047362	0.133537	0	0	0.047362	0.160197	0	0	0	0	0	0	0	0	0	0.67569	0.721116	14.108626	0	0	0	0	0	0.04071
mRNA::NW_021318505.1:2044581-2049943	2.38666	0.041206	0.019646	0.05143	0	0.078385	0.289503	0	0.08293	0.320884	0.127652	0.255684	0.096116	0.320884	0.165303	0.83856	0.753833	0.788716	0.479803	0.531196	0.472393	0.461267	0.295444	0.502937	9.645626	9.773831	5.066214	0.030344	0.036419	0	0.099522	0.267574	0
mRNA::NW_021318505.1:2060222-2063123	0.866576	0.039932	0.114157	2.373873	1.56394	4.857219	2.029553	2.815546	3.417065	0.778468	3.339114	1.852853	0.804774	0.778468	0.397424	17.215478	14.304867	11.252466	15.473024	19.257671	21.578713	20.62697	22.987857	22.560277	0.185837	0.099064	1.812736	0.11727	0.281938	0.597102	0.256627	0.323356	0
mRNA::NW_021318505.1:2063008-2065594	0.089703	0	0.086475	1.289909	2.017144	2.107796	0.533399	1.634059	0.78805	0.178368	0.452159	0.988058	0.351465	0.178368	0.180276	0	0.1052	0	0	0	0	0	0	0	0.150644	0.058267	0.461284	0	0.080071	0.226118	0.072867	0	0
mRNA::NW_021318505.1:2074950-2083408	19.741601	22.242813	30.950974	23.183369	26.184575	29.767643	28.603232	24.674297	26.523675	37.894866	29.115833	36.580088	34.587454	37.894866	30.632683	25.301717	14.717022	15.858936	27.907934	19.283686	33.865539	21.152228	18.732539	29.793989	12.860929	14.794528	13.171995	18.297929	18.617089	15.706904	15.25054	17.603546	14.97695
mRNA::NW_021318505.1:2097779-2099318	4.013814	2.242489	2.291994	2.022495	1.318191	2.277604	6.739377	10.597395	12.453046	7.000344	3.964313	4.210558	6.394101	7.000344	6.663333	4.410063	2.359587	2.436481	1.015015	1.120875	2.041655	0.52006	1.92111	3.803848	3.707194	6.280667	3.05806	4.361372	1.899777	2.614675	2.655897	3.345043	2.88824
mRNA::NW_021318505.1:2103750-2105446	4.373001	0.738606	3.163775	0	0	0.508459	0.859072	0	0.294491	0.649601	0.487321	1.089124	0.569452	0.649601	1.305687	0.210634	5.392778	3.599732	2.610364	2.693504	1.429204	3.325629	4.035155	2.078557	9.813243	5.922021	4.949421	13.054671	37.843648	31.714927	40.784525	21.323081	12.190131
mRNA::NW_021318505.1:2105869-2115717	2.698714	1.313446	2.328154	0.864008	1.1396	1.674898	1.433421	1.477194	1.250408	3.195367	1.575971	2.123987	2.488861	3.195367	3.107527	0.960637	1.842491	1.017981	1.813137	2.140598	2.16452	2.36121	1.082519	2.743907	0.982545	1.435225	2.473615	1.969599	5.285648	2.623493	2.522965	3.362282	2.59457
mRNA::NW_021318505.1:2126745-2129619	14.198801	7.060755	15.10994	2.947743	2.887373	3.327602	4.513588	6.113388	3.560235	7.999221	4.293122	6.330781	5.441447	7.999221	8.190427	15.853453	8.860709	9.42733	8.863433	14.101031	29.082204	15.319369	12.70607	21.26373	28.691672	32.346345	18.043737	3.73219	17.020472	14.277998	12.834531	14.897628	5.711735
mRNA::NW_021318505.1:2176546-2242291	0	0.265157	0	0	0	0	1.835099	1.290532	1.941721	0	1.972517	0	0	0	1.972217	0	0	0	0	0	0.514625	0	0	0	0	0	0.417335	0	0.393681	0.285139	0	0	0.455818
mRNA::NW_021318505.1:2176546-2242290	0.185388	0	0.416766	1.387826	1.185154	2.032825	0	0	0	3.289488	0	2.370075	2.661178	3.289488	0	0.213264	0.275228	0.314744	0.267703	0.36236	0	0.320726	0.28556	0.426651	0.361264	0.302795	0	0.302526	0	0	0.250446	0.546268	0
mRNA::NW_021318505.1:2176546-2241387	0	0	0	0	0	0	0	0	0	0	0	0	0	0	0	0	0	0	0	0	0	0	0	0	0	0	0	0	0	0	0	0	0
mRNA::NW_021318505.1:2177698-2242199	0	0	0	0	0	0	0	0	0	0	0	0	0	0	0	0	0	0	0	0	0	0	0	0	0	0	0	0	0	0	0	0	0
mRNA::NW_021318505.1:2178794-2242199	0	0	0	0	0	0	0	0	0	0	0	0	0	0	0	0	0	0	0	0	0	0	0	0	0	0	0	0	0	0	0	0	0
mRNA::NW_021318505.1:2179471-2242199	0	0	0	0	0	0	0	0.503053	0	0	0	0	0	0	0	0	0	0	0	0	0	0	0	0	0	0	0	0	0	0	0	0	0
mRNA::NW_021318505.1:2180626-2242199	0	0	0	0	0.851121	0	0.357812	0	0	0	0	0	0	0	0.893251	0	0	0	0	0	0	0	0	0	0	0	0	0	0	0	0	0	0
mRNA::NW_021318505.1:2244296-2244926	0	0	0	0	0	0	0	0	0	0	0	0	0	0	0	0	0	0	0	0	0	0	0	0	0	0	0	0	0	0	0	0	0
mRNA::NW_021318505.1:2251978-2255093	0.073012	0	0.035186	0	0	0	0.326483	0.830766	0.098782	0.130795	0.430024	0	0.45811	0.130795	0.294308	0	0	0	0.050396	0.200111	0.261723	0.045939	0.088664	1.097284	0.085697	0.091387	0.248377	0	0.195548	0	0	0.059815	0
mRNA::NW_021318505.1:2265484-2279409	8.423683	0	2.167302	0	0	0	27.116567	0	0	0	0	0	19.509503	0	0	0	0	0	0	3.488801	7.877276	4.04732	2.860127	0	2.122515	0	3.115954	0	0	0	0	0	0
mRNA::NW_021318505.1:2265496-2279409	0	6.880864	0	33.289652	35.711496	34.295388	0	30.5715	31.72524	20.519865	31.152709	32.028933	0	20.519865	18.153475	6.516028	4.560471	5.909112	2.777765	0	0	0	0	3.055935	0	2.274267	0	5.030224	3.085503	2.123124	1.895337	6.480523	6.056734
mRNA::NW_021318505.1:2282975-2295078	5.38629	4.287348	4.123529	10.631125	8.734348	11.843324	9.182338	11.463188	11.833433	8.471039	10.74274	13.988422	8.281701	8.471039	7.909477	2.322024	1.107024	1.414343	2.287794	2.286223	2.905049	1.416322	1.761652	1.680347	2.48202	3.251785	2.98916	3.228332	1.50448	1.41566	1.25682	3.096244	2.529122
mRNA::NW_021318505.1:2313949-2315775	19.100891	2.435713	12.561064	5.055615	1.171966	6.632355	6.309846	3.858557	4.771048	22.281131	12.182219	13.557876	25.480841	22.281131	43.561813	0.162865	0.635199	1.480673	0.368131	4.205894	0.476665	2.705549	1.47579	0.832165	109.459126	100.319276	170.692177	3.858068	28.007665	20.310652	30.775701	13.104443	4.922197
mRNA::NW_021318505.1:2324504-2324939	11.414515	11.916605	17.636234	801.62969	57.254613	20.391078	144.526073	872.424264	545.625919	3.946458	14.556288	2.650185	30.122898	3.946458	4.090673	0	0	0	9.707004	0	0	0	6.926571	31.652764	50.650115	65.127666	20.940711	4.178474	6.121454	0.960403	1.83084	10.152742	3.473762
mRNA::NW_021318505.1:2327051-2328775	9.720993	7.315494	8.411673	4.693556	0.577726	4.490423	5.26801	4.239692	3.755207	4.078056	5.975585	5.247016	7.708035	4.078056	5.551528	5.758328	5.454576	5.821672	11.619544	11.838665	16.185987	8.966622	9.932287	13.373303	9.611588	9.300969	12.985342	7.830994	5.739412	5.764395	8.811886	3.621961	5.484778
mRNA::NW_021318506.1:119881-124653	1.82203	0.046615	0.222228	0	0	0	0	0.349575	0	0	0	0	0	0	0	0	0.053379	0	0.127457	0	0.124262	0.028947	0.027875	0.040658	12.921009	13.281739	24.889183	0	0.082383	0.038765	0.037518	0.07565	0.07115
mRNA::NW_021318506.1:168260-169343	0	0	0	0	0	0	0	0	0	0	0	0	0	0	0	0	0	0	0	0	0	0	0	0	0	0	0	0	0	0	0	0	0
mRNA::NW_021318506.1:221122-231771	3.030488	2.86841	4.528026	4.888638	7.629005	8.525285	6.036396	6.330793	6.831724	18.728835	20.020927	18.431305	12.592233	18.728835	10.878462	3.948111	4.914522	3.587804	5.158077	5.92626	3.455474	4.332141	4.608296	2.390995	3.520927	4.448634	4.497413	1.013155	2.501398	1.529939	2.7191	1.23132	0.834215
mRNA::NW_021318506.1:351872-353070	7.28515	0.341499	0.108213	6.710355	4.005915	6.774209	12.559354	3.589985	8.412595	7.750603	10.044723	11.808276	13.779453	7.750603	11.888622	2.209662	4.936828	2.250364	4.004955	2.604585	3.377027	5.297386	3.496818	4.634649	0.846209	0.8967	0.379784	0.661051	0	0	0	1.278879	1.027676
mRNA::NW_021318506.1:454433-457362	5.742036	10.944314	3.04974	1.272482	3.308966	2.4863	3.37417	1.89671	4.860523	1.748777	0.854119	1.18651	1.5314	1.748777	1.651828	27.731992	1.734577	5.328144	11.753563	2.890364	13.29706	9.338075	4.890295	2.764145	0.689331	0.342956	0.199297	1.102373	1.53433	0.656457	0.571339	1.087856	2.225565
mRNA::NW_021318506.1:458758-467335	0.598498	0.176703	0.120385	0.441776	1.240121	1.328571	0.907489	0.757095	0.557312	1.373305	0.554436	0.887827	0.904482	1.373305	1.166268	0	0.086213	0	0.450072	0.359928	0.476415	0.031493	0.015047	0	0.459618	0.153431	0.063849	0.396134	0.111585	0.06302	0.081365	0.502708	0.450224
mRNA::NW_021318506.1:522412-535492	11.071534	7.053011	8.062749	11.064167	14.053218	11.445409	11.896741	14.318063	12.671572	13.276148	12.118069	14.113664	13.817102	13.276148	12.379267	13.140378	12.396094	10.448861	15.507948	9.358946	12.032977	9.988303	9.361915	11.162588	5.441842	5.929235	6.151689	7.582288	8.584511	8.527165	7.810325	9.019586	5.358031
mRNA::NW_021318506.1:649110-676000	2.210801	0.976164	1.442044	2.695529	4.323544	4.803	4.844448	3.918861	4.158035	6.489912	5.132828	5.460235	5.945113	6.489912	6.304638	3.533295	2.354877	2.49241	1.817444	1.925679	2.612409	2.154896	1.923738	2.313506	1.738992	1.763968	1.993035	2.150549	1.995662	1.448585	1.339878	2.317912	1.862164
mRNA::NW_021318506.1:877310-889285	1.918363	1.82978	1.749773	5.61539	8.238807	9.340885	8.56207	7.449717	5.561073	11.733685	9.659642	11.674517	10.612636	11.733685	9.911117	2.368813	2.218099	1.819735	1.654898	1.16966	2.319776	2.519075	0.895061	2.016665	1.119475	1.129113	1.70701	0.766646	1.156968	1.088319	0.563089	1.350424	1.243966
mRNA::NW_021318506.1:905891-1006284	1.005827	1.008454	0.998411	5.558596	7.661423	8.151858	7.698856	6.902421	6.573777	10.91719	7.907109	9.575315	10.051186	10.91719	10.692751	1.136711	1.215825	1.214703	1.026795	1.068266	1.971538	1.024183	0.827848	1.509883	0.911636	1.093266	1.571431	0.924816	1.273085	0.845158	0.739731	1.536812	1.622049
mRNA::NW_021318507.1:4473-5413	83.725759	55.715785	43.904106	56.268442	55.490324	54.600058	106.097198	102.646504	74.462404	90.83525	66.529934	69.408782	99.022513	90.83525	63.317271	41.88478	24.463806	21.745217	35.576307	43.267829	30.433152	89.71493	90.614058	63.042054	140.598837	122.012239	64.26303	28.93994	44.706167	47.978317	41.383269	25.223536	13.934465
mRNA::NW_021318507.1:6862-20410	2.251456	3.654731	0	2.868732	3.422381	3.102561	3.608793	3.479905	4.385865	4.808494	3.20058	2.930612	4.26406	4.808494	4.848769	4.325752	4.517506	0	6.151298	6.036261	4.868867	3.570575	4.125496	3.610816	3.849844	3.327755	2.463682	9.446889	6.717727	5.887719	5.87785	12.461551	7.7662
mRNA::NW_021318507.1:6862-20409	0	0	4.284884	0	0	0	0	0	0	0	0	0	0	0	0	0	0	4.494687	0	0	0	0	0	0	0	0	0	0	0	0	0	0	0
mRNA::NW_021318507.1:6866-20408	0	0	0	0	0	0	0	0	0	0	0	0	0	0	0	0	0	0	0	0	0	0	0	0	0	0	0	0	0	0	0	0	0
mRNA::NW_021318507.1:33039-36375	3.184047	4.212992	1.273192	29.209462	9.09186	13.683792	18.545149	47.629355	38.160231	1.760364	2.965495	3.516443	2.391669	1.760364	1.981633	0.737805	0.394575	0.247004	0.280608	0.27854	0.850293	0.596449	0.082192	0.359134	2.465468	3.00802	0.921976	1.963221	0.060484	0.056928	0.165199	2.997602	7.567383
mRNA::NW_021318507.1:62116-63523	17.835275	34.415436	57.359283	48.495076	57.519431	77.251572	0	61.974589	88.961876	106.927053	80.567993	95.429553	73.283234	106.927053	85.780154	38.573734	36.216019	26.850202	0	44.905091	70.065316	95.156899	88.884141	53.35469	35.997088	37.495362	16.594811	0	65.404279	81.872342	64.596288	0	51.534983
mRNA::NW_021318507.1:62122-63523	45.315747	0	0	0	0	0	54.525201	0	0	0	0	0	0	0	0	0	0	0	35.923179	0	0	0	0	0	0	0	0	86.246496	0	0	0	69.174776	0
mRNA::NW_021318507.1:81879-82616	0.221399	0.905284	0.642909	34.743523	8.985267	11.402874	13.116038	28.536079	16.395738	1.161829	4.319229	3.945512	1.362797	1.161829	1.262645	0.556836	0	0	0.605319	0.603716	0.77425	0.288259	0	1.21921	3.976491	2.888034	0.746162	3.883721	0.393703	0.742382	1.067712	3.229737	1.678803
mRNA::NW_021318507.1:84102-84642	0	3.344589	0	74.077168	46.453409	50.780215	84.894866	98.140971	89.028938	10.998025	24.271053	14.613115	9.523291	10.998025	8.239659	0	0	0	0	0	0	0	0	0	1.971554	5.877373	1.258021	1.895613	0.964987	0	0	0.615894	0.568845
mRNA::NW_021318507.1:94839-135212	5.667611	0.872522	8.132076	0	2.029995	1.880054	0	0	0	4.677819	1.878314	0	4.473485	4.677819	0	1.786289	0	0	19.448852	12.425347	3.259627	6.984105	5.265247	7.808499	3.364605	3.336825	4.904156	0	0	0	14.348391	0	8.781613
mRNA::NW_021318507.1:94839-135211	0	0	0	0	0	0	0	0	0	0	0	0	0	0	0	0	0	0	0	0	6.110012	7.937488	5.898975	0	0	0	0	0	0	0	0	0	0
mRNA::NW_021318507.1:94839-135191	0	0	0	1.056944	0	0	2.598696	2.782337	2.900818	0	0	2.335579	0	0	6.571478	0	4.341286	4.883715	0	0	0	0	0	0	0	0	0	5.611645	20.837734	15.688617	0	11.053036	0
mRNA::NW_021318507.1:110236-135209	0	1.257609	0	0.876375	0	0.666844	1.719024	0.204278	0	1.193853	0.511479	0.921838	2.608726	1.193853	3.254375	1.421815	1.841918	1.769395	0	0	1.525391	0	0	1.348643	0	0.442532	0	1.405282	0	0	0	0	0
mRNA::NW_021318507.1:141623-146019	0.226498	0	0.606253	0	0.276776	0.035799	0.414135	0.03815	0.340974	0.948223	0.127316	0	0.592855	0.948223	0.661981	0.243144	0	0.243832	0.62577	0.207006	0.316281	3.159888	3.683072	3.19576	0.116976	0.218491	0.21416	0.187165	0.898904	0.465289	0.818666	0.412677	0.03881
mRNA::NW_021318507.1:151666-153108	307.841432	111.119339	195.42466	121.490355	72.825527	96.422218	119.510712	156.688661	179.456407	104.77712	82.500274	77.743693	90.919441	104.77712	76.748294	93.272703	50.255132	91.061738	374.29933	214.999618	248.636551	477.16295	531.738858	255.293464	86.792664	64.678589	48.001091	12.979295	31.488163	49.174956	41.54302	11.586189	8.696976
mRNA::NW_021318507.1:155451-220184	3.053935	3.529236	3.381735	5.035316	7.163761	6.523984	7.186114	8.638357	8.046375	10.366765	5.798901	7.731847	8.606927	10.366765	7.81707	2.491992	2.331293	2.229568	1.826578	2.183384	3.277087	2.528375	1.728226	2.360948	1.76229	1.962132	2.240582	1.904057	2.614882	1.702627	1.635791	3.061338	2.339567
mRNA::NW_021318507.1:155792-220184	0	0	0	0	0	0	0	0	0	0	0	0	0	0	0	0	0.031677	0	0	0	0	0	0.005813	0	0	0	0	0	0	0	0	0.011338	0.00976
mRNA::NW_021318507.1:155792-219991	0	0	0	0	0	0	0	0	0	0	0	0	0	0	0	0	0	0	0	0	0	0	0	0	0	0	0	0	0	0	0	0	0
mRNA::NW_021318507.1:234494-238128	86.745951	77.870605	106.178697	77.889138	140.455882	101.533487	57.944102	57.162312	62.359321	110.286033	165.004535	157.689747	108.182704	110.286033	76.767541	74.436602	153.769779	113.692984	67.09978	97.067767	66.894884	32.479032	31.36698	42.521008	97.488753	97.532379	117.502677	114.86505	56.394013	43.737902	63.646179	92.195377	50.194731
mRNA::NW_021318507.1:247449-253132	61.493154	32.131014	61.021014	25.433927	36.881383	35.639115	49.670568	37.434545	42.599094	90.587927	42.353841	49.629031	71.492781	90.587927	87.564966	29.146764	25.775021	26.279275	31.488636	39.423999	56.905045	25.666509	25.297373	33.747902	24.767312	28.406759	28.992432	48.957935	26.961766	24.373351	20.472635	69.349194	44.189492
mRNA::NW_021318507.1:292245-293140	0	0.507945	0.160649	0	0	0	0.475873	0.762351	0.66341	2.04809	0.272911	1.73077	3.085665	2.04809	0.962844	1.242123	0	0	0	0	1.754521	0	0	0	0.219273	0.231223	0.842252	0.243862	1.775247	1.115344	0	0.540005	0.758343
mRNA::NW_021318508.1:620-2188	19.780162	22.141202	22.811616	15.728943	20.635464	27.964822	24.368306	18.036706	27.369146	37.260542	29.945761	35.995071	31.386164	37.260542	22.583545	66.386609	37.340519	41.055056	31.617956	38.792129	46.764903	42.845442	41.878498	56.47172	79.285981	78.768565	62.762405	31.391924	23.859557	24.889159	27.655326	32.444383	31.802404
mRNA::NW_021318509.1:10979-11663	0	0.853667	1.421128	2.333535	4.067218	0.978285	5.838996	6.511778	4.271011	6.518671	2.823271	0	7.881991	6.518671	1.880342	0	0	0	0	0	0.430778	0	0	0	3.47657	5.367851	0.862796	0.363567	0	1.909284	0.399595	1.614605	0
mRNA::NW_021318509.1:25031-38036	0.097794	0.186452	0.056781	0.294911	0.564524	0.180852	0.512226	0.42862	0.462753	0.351477	0.182499	0.276791	0.365676	0.351477	0.490787	0.215723	0.03739	0	0.056356	0.055903	0.117492	0.153004	0.107793	0.14322	0.176151	0.147757	0.332445	0.103834	0.537909	0.270808	0.265429	0.217056	0.335717
mRNA::NW_021318509.1:43219-65740	1.34538	1.507907	1.163647	1.311203	1.322995	1.924752	2.344663	2.25197	2.205216	3.565263	1.620629	2.099732	2.807138	3.565263	3.399558	1.133652	1.782951	1.483008	1.453344	1.0257	1.651974	1.750504	1.338711	2.188276	1.996341	2.339355	2.081347	0.723087	1.25807	0.868358	0.75204	1.256233	1.242994
mRNA::NW_021318509.1:101302-130038	2.704312	1.720916	2.563601	2.86952	3.793699	3.756017	3.151202	3.067846	2.574446	4.603368	3.173991	3.117137	3.981699	4.603368	3.375165	1.165846	0.41566	0.660468	1.289499	1.182469	1.729297	0.986395	1.068826	1.01773	1.825955	2.294086	1.795745	1.146813	1.639387	1.415092	1.105928	1.173997	0.876473
mRNA::NW_021318509.1:103072-130039	0	0	0	0.101733	0	0	0	0	0.199372	0	0.117412	1.592658	0	0	0.564026	0	0.056731	0	0	0	0	0	0	0	0	0	0	0	0	0.014389	0	0	0
mRNA::NW_021318509.1:146010-155769	0	0	0.021076	0	0	0.156532	0.213735	0.049702	0.089091	0.078666	0.092484	0.030626	0.086034	0.078666	0.133471	0	0	0	0	0.015005	0.039366	0	0	0.038468	0.062775	0.05366	0.037266	0.081478	0.019543	0.01839	0.017809	0.10774	0.016896
mRNA::NW_021318509.1:186324-194175	2.131546	4.799564	2.677955	0.692425	0.946081	1.115582	0.925284	1.659375	0.929009	1.771788	1.064511	1.416512	1.765643	1.771788	1.863853	13.030717	3.308915	3.995104	2.233706	1.352185	2.142618	2.144424	1.501098	2.192265	0.85069	1.245337	2.12215	1.060397	3.522466	1.519229	2.34026	2.202345	0.866881
mRNA::NW_021318509.1:203755-212801	0.307545	0.071679	0.102552	0.104744	0	0.152278	0.537649	0.250816	0.372946	0.485917	0.288044	0.166794	0.465084	0.485917	0.461284	0.256356	0.108763	0.088349	0.429234	0.859858	1.269643	0.325899	0.213592	0.294884	0.190202	0.101607	0.221607	0.299542	0.549398	0.278374	0.635405	0.430651	0.219205
mRNA::NW_021318510.1:2681-3651	513.302898	635.30463	757.146321	457.710809	431.646783	360.152306	414.221055	480.008319	445.534079	521.533784	494.839727	378.480301	435.501696	521.533784	500.95632	904.980401	847.648338	856.512463	554.849539	602.663984	604.891528	601.002556	513.83567	505.028859	319.856122	315.532192	291.394496	156.409186	282.744926	265.423287	205.656854	181.80957	121.070086
mRNA::NW_021318510.1:11241-11815	24.604246	93.581624	246.063324	150.397405	113.533781	145.709536	114.192858	226.441762	169.189494	144.152623	130.01654	100.426743	91.033173	144.152623	112.827553	192.418383	95.692634	61.924036	77.894972	96.746451	92.466939	95.849482	82.34717	87.198057	156.573789	160.847454	130.521388	13.660014	14.900838	11.805555	15.569419	20.601076	8.616243
mRNA::NW_021318513.1:35486-36827	0	0	0	0	0	0.134159	0	0	0.782224	0	0	0	0	0	0	0	0	0	0	0	0	0	0	0	0	0	0	0	0	0	0	0	0
mRNA::NW_021318513.1:54426-60198	0	0	0	0	0.026014	0	0	0	0	0.067772	0.031858	0	0.088966	0.067772	0	0.045513	0.130686	0	0	0	0	0	0	0.06647	0.087227	0.209576	0	0	0	0	0	0.061913	0.02912
mRNA::NW_021318513.1:62067-83400	1.263994	0.741622	1.552096	2.857178	5.265778	4.187616	3.956488	2.840381	3.58045	5.408435	0	3.924031	4.635765	5.408435	6.17905	1.303924	0	0	0.846405	1.306888	1.69426	0	1.05115	0	1.304599	1.171775	2.6012	2.770191	0	0	0	0	0
mRNA::NW_021318513.1:62077-83400	0	0	0	0	0	0	0	0	0	0	3.606365	0	0	0	0	0	0.599569	0.798494	0	0	0	1.248273	0	1.43679	0	0	0	0	2.6958	2.445127	2.243145	3.122012	2.416111
mRNA::NW_021318513.1:62151-83400	0	0	0	0	0	0	0	0	0	0	0	0	0	0	0	0	0	0	0	0	0	0	0	0	0	0	0	0	0	0	0	0	0
mRNA::NW_021318513.1:72589-83400	5.098895	3.037797	4.003852	1.119227	1.485527	2.314637	2.521139	1.729374	1.567938	1.643861	4.084588	4.595715	5.483725	1.643861	2.3425	3.058277	2.500866	2.748814	2.3816	2.082625	3.604583	2.06728	2.222525	3.826509	6.137633	5.684452	3.233554	0.772401	1.908225	2.622335	1.581242	0.796346	0
mRNA::NW_021318513.1:95663-99752	3.888254	4.782324	3.39872	7.218217	13.220539	10.086807	18.292611	9.64657	10.054724	17.752901	15.125533	15.518863	20.748999	17.752901	25.486936	5.979189	3.911487	5.141332	4.844811	3.988254	4.489807	5.182403	5.002382	6.572832	2.120716	2.330829	1.434431	1.698294	2.962054	2.330717	2.299457	3.298966	1.71883
mRNA::NW_021318513.1:113165-124107	22.323384	11.335205	23.601446	14.160036	25.783535	22.752817	33.297458	23.964498	27.702453	37.661102	31.369658	27.464437	44.464569	37.661102	48.771238	30.598577	18.266486	19.528476	16.757586	16.810432	27.428342	14.637181	12.262195	29.368994	11.583115	12.955955	10.129589	15.69332	29.314299	24.820643	30.910276	15.775467	11.779319
mRNA::NW_021318513.1:132468-140260	1.490312	8.307716	1.789487	2.206025	1.651237	2.341613	3.956793	2.861102	2.91514	5.081924	2.986603	2.733819	4.345741	5.081924	1.79296	4.070356	2.363517	1.704571	2.534198	3.177816	3.321043	1.803975	2.195627	2.543536	3.109394	3.895384	3.020812	1.698125	2.201334	1.859964	1.898075	2.129512	1.315539
mRNA::NW_021318513.1:160196-212671	0.965305	0.41608	0.33423	1.067755	2.034556	1.151265	1.162502	2.289021	1.549957	1.843182	1.187648	2.222929	1.584063	1.843182	2.134155	0.646643	0.590352	0.36428	0.425827	0.633924	1.180993	0.603351	0.275819	0.663727	0.08897	0.108561	0.521444	0.26801	0.503074	0.141494	0.139641	0.861473	0.533644
mRNA::NW_021318513.1:160196-210265	0	0	0	0	0	0	0	0	0	0	0	0	0	0	0	0	0	0	0	0	0	0	0	0	0	0	0	0	0	0	0	0	0
mRNA::NW_021318513.1:172575-212671	0	0.479767	0	0	0	0	0	0	0	0	0	0	0	0	0	0	0	0	0	0	0	0	0	0	0	0	0	0	0	0	0	0	0
mRNA::NW_021318513.1:172591-212671	0	0	0	0	0	1.59017	0	0	0	0	0	0	0	0	0	0	0	0	0	0	0	0	0	0	0	0	0	0	0	0	0	0	0
mRNA::NW_021318513.1:172618-212671	0	0	0	0	0	0	0	0	0	0	0	0	0	0	0	0	0	0	0	0	0	0	0	0	0	0	0	0	0	0	0	0	0
mRNA::NW_021318513.1:173017-212671	0.285441	0	0.279816	1.180433	0.768406	0	1.44493	0	0.622958	1.404364	0.930934	0.958324	1.454476	1.404364	0.811539	0	0	0.324875	0	0	0	0.148195	0.147154	0	0.601266	0.716766	0.278451	0	0.248852	0.413905	0.337287	0	0
mRNA::NW_021318513.1:214619-223617	4.330032	4.612872	3.10402	8.039956	6.15016	8.104951	9.007591	13.342045	12.369221	8.431376	7.969538	7.239745	7.549008	8.431376	8.795286	4.668477	3.362913	4.06926	2.943785	2.363908	4.088215	3.747084	3.966388	2.944083	3.333365	4.130393	3.92076	3.436807	4.738046	3.418584	4.190365	4.989052	3.585791
mRNA::NW_021318513.1:224388-226380	5.65533	4.484288	3.665644	1.125706	0	0.089016	10.210201	4.219935	5.735457	9.192885	1.415353	1.236964	4.565141	9.192885	8.942506	7.052524	6.775237	8.598115	9.150267	13.08853	14.380135	10.528067	10.729653	15.101283	4.591808	4.86633	3.176471	6.424291	10.379534	9.184728	7.674202	9.985881	7.728945
mRNA::NW_021318513.1:228002-230595	0	0.045244	0.344879	0	0	0.126209	0.641877	0.485676	0.483505	0.480096	0.150269	0.274606	0.280328	0.480096	0.777251	0.557564	0	0.109168	0.0617	0.061262	0.160097	0.169086	0	0.231405	0.052872	0.112691	0	0.06681	0.39915	0.979808	0.580193	0.146454	0.068817
mRNA::NW_021318513.1:235778-239152	2.07439	0.101495	1.96699	0	0	0.142299	0.499194	0.202997	0.407559	0.479696	0.056334	0	0.419995	0.479696	0.337524	0.728698	0.701355	0.243937	0.461962	0.366842	0.839929	0.67325	0.852315	0.886756	28.90458	25.816933	0.853783	0.248622	0.358462	0.224925	0.815896	0.328996	0.721725
mRNA::NW_021318513.1:249664-287859	0.922294	1.239471	0.67706	2.176397	3.526473	2.929853	5.326422	4.944166	4.778126	5.921484	2.537501	3.213645	6.424918	5.921484	6.582052	0.920712	0.882184	0.716112	0.43913	0.585357	0.886329	0.807406	0.626287	0.74648	0.673614	0.481546	1.37515	0.718068	0.800047	0.489397	0.659666	1.027901	0.837626
mRNA::NW_021318513.1:251308-287859	0	0	0	0	0	0	0	0	0	0	0	0	0	0	0	0	0	0	0	0	0	0	0	0	0	0.354047	0	0	0.191068	0.190118	0	0	0
mRNA::NW_021318513.1:290648-296487	3.192869	1.720091	3.541961	3.432416	1.105252	2.180006	2.732583	3.80752	1.39049	2.176152	2.132599	1.474405	1.289157	2.176152	3.35742	2.111953	0.947723	1.257004	0.929119	0.834829	1.684956	1.171615	1.10432	1.603147	1.081884	2.166722	1.885203	1.723564	1.082747	0.942909	0.833264	3.283124	1.34762
mRNA::NW_021318513.1:304486-304957	1.502385	0	0.488561	0	0	0	0	0	0	0	0	0	0	0	0	0	0	0	0	0	0	0	0	0	3.308124	2.572906	0	0	0	0	0	0	0
mRNA::NW_021318513.1:308673-316620	9.57585	5.818037	9.410361	4.192663	5.726356	4.405388	5.568398	5.552986	4.281581	7.151119	3.381259	5.723787	6.544886	7.151119	4.636229	4.27673	3.898396	4.981804	8.446954	8.702004	9.440701	8.103498	9.587604	8.702472	12.041011	11.394185	6.150035	5.398067	4.872229	5.60866	5.37276	3.195823	3.426382
mRNA::NW_021318513.1:312913-322795	0.527769	0.709304	0.422554	0.392836	1.323175	1.314712	1.375991	1.502894	1.24083	1.664391	0.986833	1.031368	1.260382	1.664391	1.191201	0.720519	0.687591	0.759319	0.47968	0.529949	0.734874	0.3873	0.446803	0.307114	0.545249	0.321365	0.113132	0.304689	0.526672	0.258816	0.507916	0.797582	0.498666
mRNA::NW_021318513.1:312913-316623	0	0	0	0	0	0	0	0	0	0	0	0	0	0	0	0	0	0	0	0	0	0	0	0	0	0	0	0	0	0	0	0	0
mRNA::NW_021318513.1:338381-388998	0.704885	0.656915	0.559866	1.673705	2.554078	2.468345	2.970934	2.798639	2.507009	3.684434	2.216605	2.805106	2.953609	3.684434	3.271539	0.638947	0.578761	0.484836	0.42773	0.611307	1.036875	0.618053	0.375916	0.593229	0.323939	0.35973	0.294819	0.553175	0.808753	0.496877	0.484387	0.727456	0.713049
mRNA::NW_021318513.1:390590-392450	0.130713	0.595843	1.701931	10.705201	9.357247	14.085771	12.741174	15.996461	13.426002	22.174457	17.941398	17.554926	16.966713	22.174457	19.69462	4.620427	1.242087	3.057154	4.646392	6.621452	6.415153	6.619637	4.971883	6.512713	0.236198	0.418827	4.218013	4.163289	3.848888	4.172868	1.802915	5.739244	6.122278
mRNA::NW_021318513.1:401247-404795	2.217659	1.985952	0.915955	1.034707	4.037815	0.764089	5.249739	7.687634	3.988645	5.451962	0.907332	1.594453	6.563079	5.451962	8.277666	4.904625	2.800944	3.077539	2.231106	3.430361	4.261756	2.628734	2.61164	4.812147	1.666182	2.05432	3.126241	2.401683	2.998337	3.673773	3.760185	3.790646	2.050557
mRNA::NW_021318513.1:410255-412920	0.997528	0.351037	0	0.271297	0	0	0.322521	0.065831	0.527659	0	0	0.179273	0	0	0.174414	0	0.101635	0	0.059848	0	0.232967	0.054652	0	0.0768	1.843884	1.85606	4.053985	0.51514	0.15486	0.072885	0.070468	0	0.066756
mRNA::NW_021318513.1:420274-440032	5.76444	0	5.327411	0	0	0	0	0	4.421073	0	3.771229	0	7.276162	0	0	3.829155	0	0	0	3.368355	0	3.290907	0	0	0	0	1.576863	0	3.040864	0	0	0	0
mRNA::NW_021318513.1:420274-440029	0	6.631267	0	4.385867	7.506328	4.792682	3.398965	8.81344	0	2.118197	0	8.149005	0	2.118197	1.751223	0	3.305421	3.532426	3.440583	0	4.840334	0	1.463359	3.657755	2.219168	4.729148	0	1.399867	0	2.722372	3.154668	2.042187	0.829518
mRNA::NW_021318513.1:420274-439705	0	0	0	2.469336	0	2.699674	4.729288	0	2.966405	6.705242	3.732519	0	0	6.705242	5.354205	0	0	0	0	0	0	0	2.396149	0	1.874055	0	1.945252	1.6627	0	0	0	2.755811	2.592501
mRNA::NW_021318513.1:441013-465705	0	0	0	0	2.009091	0	0	0	0	0	0	0	0	0	0	0	0	0	0	0.517627	0	0	0	0	0	0	0	0.088983	0	0	0	0	0
mRNA::NW_021318513.1:441015-465705	0	0	0	0	0	0	0	0	0	0	0	0	0	0	0	0	0	0	0	0	0	0	0	0	0	0	0	0	0	0	0	0	0
mRNA::NW_021318513.1:441017-465705	0	0	0	0	0	0	0	1.794361	0	0	0.260413	0	0	0	0	0	0	0	0	0	0	0	0	0	0	0	0	0	0	0	0	0	0
mRNA::NW_021318513.1:441023-465705	0	0	0	0	0	0	0	0	0	0	0	0	1.43548	0	0	0	0	0	0	0	0	0	0	0	0	0	0	0	0	0	0	0	0
mRNA::NW_021318513.1:441024-466685	0.759997	0.367271	0.346467	2.042887	1.193081	2.727499	3.984101	2.741925	3.996498	4.523682	2.842985	3.619487	3.644974	4.523682	4.728748	2.26003	1.372951	2.032841	3.036208	2.81085	4.100823	2.980015	2.414503	2.088309	0.256498	0.493568	0.759182	0.127054	0.460087	0.481037	0.193056	0	0.316183
mRNA::NW_021318513.1:441430-465705	0	0	0	0	0	0	0	0	0	0	0	0	0	0	0	0	0	0	0	0	0	0	0	0	0	0	0	0	0	0	0	0	0
mRNA::NW_021318513.1:441433-465705	0.605789	0	0	0	0	0	0	0	0	0	0	0	0	0	0	0	2.436332	1.547335	0	0	0	0	0	0	0	0	0	0	0	0	0	0.433181	0
mRNA::NW_021318513.1:474279-475180	249.058479	303.388361	138.768294	86.160873	39.885044	43.233056	68.620923	76.020798	75.812646	64.358448	77.61787	53.186684	45.603274	64.358448	90.333509	129.98728	92.773027	97.795335	76.483597	86.731069	106.331265	88.104987	79.843555	99.631931	186.512866	209.883877	167.168673	222.51535	366.686134	331.469764	405.727523	370.208044	237.158416
mRNA::NW_021318513.1:483035-488057	30.266596	15.080277	16.126301	28.753364	19.462857	17.678259	20.255304	39.837114	40.307303	5.059443	11.650417	10.312782	4.050568	5.059443	3.983534	6.802811	18.797834	16.701897	2.173628	4.853103	6.907601	0.740249	0.422337	1.501807	15.01228	20.962512	9.819102	30.104885	1.756095	1.13849	1.528462	48.057685	24.774713
mRNA::NW_021318513.1:505678-517328	2.554077	2.210643	1.941782	4.873826	4.142507	6.112737	6.995531	6.312146	7.417729	6.741227	6.371716	5.495106	6.801728	6.741227	6.607291	2.392713	1.44441	1.90992	0.529733	1.326238	2.232581	1.084629	0.921493	2.356561	2.132444	2.41255	2.786536	1.08718	2.819123	2.683367	2.183003	1.722026	1.099069
mRNA::NW_021318513.1:528511-529860	85.572505	37.258904	60.269023	15.270707	13.99848	13.586469	17.193863	16.737479	8.411902	35.102876	12.670994	16.83051	26.437848	35.102876	41.865372	14.196846	106.921178	83.138986	73.70483	84.087469	68.819812	85.163316	110.725791	64.750785	43.128859	47.540557	27.941739	187.429864	111.544005	127.717117	127.682115	223.61083	92.196478
mRNA::NW_021318513.1:532864-538444	0	0	0	0	0	0	0	0	0	0	0	0	0	0	0	0	0	0	0	0	0	0	0.82607	0	0	0	0	0	0	0	1.367967	0	0
mRNA::NW_021318513.1:532866-538444	0	0	0	0	0	0	0	0	0	0	0	0	0	0	0	0	0	0	0	0	0	0	0	0	0	0	0	0	0	0	0	0	0
mRNA::NW_021318513.1:532867-538444	2.230287	3.32086	3.63667	0.518279	1.078478	0.613662	1.612609	1.89732	0.450928	1.932056	1.089834	1.472524	1.629381	1.932056	1.388182	0.660706	0.94883	0.283688	0.892141	0.858412	2.074068	0.417135	0	0.654776	9.65962	10.48351	5.295721	1.834319	1.712217	1.315359	0	1.893488	1.026391
mRNA::NW_021318513.1:539870-548795	28.313712	18.605832	14.479798	7.565497	6.747907	7.624477	6.208568	7.652677	9.860588	9.122613	6.407072	9.916922	7.304497	9.122613	10.483583	15.297128	18.716771	15.134502	17.739741	16.303178	18.36464	15.409647	22.216851	16.01779	22.968765	25.311161	17.363787	14.873128	21.473161	16.864811	15.326893	16.628601	16.008086
mRNA::NW_021318513.1:541645-548795	17.362361	21.138061	14.436016	0	2.861826	1.231707	3.435653	4.295859	0	7.372163	2.242809	3.699865	6.790869	7.372163	6.31881	16.955272	15.794377	15.419006	23.80453	30.901065	21.305748	22.392373	0	13.614628	0	0	0	0	2.71125	0	0	6.409581	0
mRNA::NW_021318513.1:556955-558535	62.525388	1.689243	13.932545	0	1.810911	0	1.283352	4.950557	1.81532	3.25032	0.794867	0.429847	2.478136	3.25032	2.679126	9.508864	61.041447	54.15771	4.370433	27.14583	4.239449	3.725911	3.131223	3.399235	110.653733	121.041505	137.332031	20.189695	15.005658	13.73029	13.122458	76.611579	21.414278
mRNA::NW_021318513.1:604462-654736	2.552456	2.785777	2.891099	1.233689	3.27422	5.933244	3.067497	2.766687	1.959208	2.484528	5.049659	3.138711	3.361133	2.484528	2.298967	3.969808	1.906786	1.745185	1.166169	1.104899	0	0	0	1.54435	0.850981	1.132143	1.14242	2.119774	1.700503	1.123499	0.893098	2.816687	2.33818
mRNA::NW_021318513.1:604463-654736	0	0	0	2.350639	2.608464	0	3.014177	3.214621	3.663625	4.569481	0	3.337998	3.945992	4.569481	4.630725	0	0	0	0	0	2.234224	1.641509	1.217672	0	0	0	0	0	0	0	0	0	0
mRNA::NW_021318513.1:604759-654736	0	0	0	0	0	0	0	0	0	0	0	0	0	0	0	0	0	0	0	0	0	0	0	0	0	0	0	0	0	0	0	0	0
mRNA::NW_021318513.1:665522-668582	193.224062	1270.843885	4.987389	30.990096	34.665507	13.120897	25.573729	15.080123	17.475226	19.137436	8.079988	9.002663	35.1502	19.137436	33.604886	4.147507	368.998956	249.352367	294.759658	687.150679	9.673587	316.80931	93.375432	8.162912	120.396885	142.64112	40.584032	33.458726	83.150985	86.648643	77.205367	45.073427	33.197048
mRNA::NW_021318513.1:684551-702344	0.136242	0.179415	0.325206	0	1.134568	0.909108	1.248803	1.156928	1.102414	1.503009	0.792134	1.172669	1.483487	1.503009	1.520399	0.256407	0.244221	0.09968	0.172042	0.308782	0.48036	0.400114	0.299076	0.468136	0.351967	0.557082	0.555043	0.247182	0.35955	0.468014	0.414757	0.418236	0.338677
mRNA::NW_021318513.1:684842-702344	0	0	0	0.77947	0	0	0	0	0	0	0	0	0	0	0	0	0	0	0	0	0	0	0	0	0	0	0	0	0	0	0	0	0
mRNA::NW_021318513.1:717696-718691	18.658663	27.016023	17.473436	40.08316	19.124562	33.49802	44.472834	46.304286	51.165933	19.007485	22.264062	13.771599	23.536246	19.007485	17.0194	6.76925	0.716857	0.729899	1.968934	2.548041	1.266105	0.553467	2.355423	0.779691	28.382889	23.205483	35.203402	9.07183	8.951036	15.423235	6.267175	7.470631	7.433614
mRNA::NW_021318513.1:735266-736899	1.29637	0	0.073566	11.979092	2.255286	3.612679	3.928217	6.380984	1.950625	0	3.184773	1.241142	2.263284	0	0.151618	0	0	0	0	0.104366	0	0	0	0	5.474475	6.016412	20.710466	0.225692	0	0	0	0	0
mRNA::NW_021318513.1:753162-754642	25.795854	0.697049	0.248706	2.330203	4.255577	2.027274	3.781933	2.223626	1.501879	2.140328	1.719266	0.811973	2.815506	2.140328	3.745756	1.052216	3.721653	4.692762	0.11826	2.233383	0.611458	0	0	0.307169	58.002024	68.225275	84.104318	0.635077	1.992413	1.010316	2.227972	6.173126	2.633078
mRNA::NW_021318513.1:764956-788384	1.540484	0.235682	1.752687	0.681827	0	1.069318	0.936631	0.989469	0.831082	0.739476	0.722337	1.622404	1.157824	0.739476	1.139001	0.670751	0	0.987045	0.033158	0.092802	1.27571	0.398315	0	0.7817	0.665967	0.53793	0.776608	0.661991	0.192195	0.111375	0.178001	0.312541	0.743664
mRNA::NW_021318513.1:767467-788384	1.537644	1.335799	1.832065	0	6.177275	2.278286	2.120231	1.887736	1.762502	2.5663	3.541869	2.733522	2.505851	2.5663	4.023463	1.689059	1.00498	0	1.618101	0.624824	1.88744	1.300652	1.291789	1.830183	0.535735	0.778151	0.823483	1.827353	2.449612	1.424895	1.083104	3.851926	2.064378
mRNA::NW_021318513.1:768193-788384	0	0	0	2.045297	0	0	0	0	0	0	0	0	0	0	0	0	0.891267	0.387178	0	0	0	0	0	0	0	0	0	0	0	0	0	0	0
mRNA::NW_021318513.1:772183-788382	0	0	0	1.852422	0	3.50722	3.310549	2.206506	2.361084	3.576986	1.780033	3.352328	3.383659	3.576986	1.737737	0	0	0	0.494843	1.959492	0	0	0.641326	0	2.330933	2.332664	3.811411	0	0.370389	1.130666	2.038752	0	0
mRNA::NW_021318513.1:791283-806705	1.542402	1.801195	1.396219	2.254206	3.118458	3.115521	4.187623	3.125416	2.924282	5.407624	4.147316	4.565561	5.846145	5.407624	6.949352	1.714779	2.371553	1.59972	1.522937	1.457311	1.882765	1.851848	2.125223	2.505655	1.408676	1.600878	0.817365	2.22085	1.58047	1.894956	1.372555	2.839587	2.650864
mRNA::NW_021318513.1:812326-813659	0	0	0.094413	0	0	0	0	0	0	0	0	0	0	0	0	0	0	0	0	0	0	0	0	0	0	0	0	0	0	0	0	0	0.299417
mRNA::NW_021318513.1:816710-819790	7.282375	61.284647	44.430567	62.833135	90.627733	82.703741	76.500391	59.032209	52.466486	52.073227	105.590305	89.865173	65.685797	52.073227	54.898331	97.961519	61.184413	68.678234	48.265827	43.307207	135.272689	64.115729	55.660558	103.339133	32.025552	38.075242	20.993374	334.792546	99.224788	80.046284	86.806614	211.390378	255.446085
mRNA::NW_021318513.1:852226-856193	55.315923	45.085287	63.187766	64.353495	62.558049	91.780306	101.062433	74.310639	84.281978	107.963178	94.65037	87.978028	96.315674	107.963178	112.968583	69.393429	40.549542	40.921532	45.492576	31.005833	100.637188	57.541124	42.112856	66.242402	34.168456	45.670481	90.75124	28.420817	55.173792	41.987935	40.195517	36.205044	19.638408
mRNA::NW_021318513.1:868011-871807	10.608995	6.430445	26.767607	29.724744	30.390212	37.399672	39.096703	38.974988	35.386873	52.604561	33.165419	40.827153	40.951137	52.604561	47.206469	13.206826	6.76019	6.615652	4.381389	6.463824	12.56479	10.815764	5.059185	10.935292	9.663741	13.818988	26.521758	8.706505	8.096781	4.900684	6.400734	9.622682	10.535081
mRNA::NW_021318513.1:878621-885230	0.166926	0.392444	3.326522	1.406915	4.024345	2.378568	2.782249	2.310829	1.60391	3.294684	2.809539	3.884442	2.14249	3.294684	1.901504	1.744976	3.246849	3.865461	2.347673	1.102316	6.728742	5.487378	1.714296	4.697814	1.419081	1.511411	2.469459	0.530499	0.496718	0.296698	0.464299	0.837226	0.696173
mRNA::NW_021318513.1:888268-890131	8.936945	8.590334	0.314577	4.697872	2.033025	5.386588	7.130051	5.553446	9.409927	10.941982	6.551727	7.915862	15.404674	10.941982	11.586686	0.31804	0	0.481774	0.179802	0.178621	0.69853	0.165114	0.160074	0.464304	10.92213	15.3823	0.221584	0.289918	0.582067	1.753686	0.529292	0.853403	0.811579
mRNA::NW_021318513.1:931221-932643	5.297332	12.00457	10.377751	4.281875	12.735237	9.463983	11.530534	8.992023	10.568965	9.969436	12.12906	11.003359	10.902193	9.969436	7.968348	11.268545	6.455142	5.212699	4.926466	2.90858	11.574792	6.835585	4.592865	9.33063	11.692292	13.014348	10.160657	15.75696	7.173283	6.301377	5.154	14.620882	9.88798
mRNA::NW_021318513.1:932642-933725	0.127972	0.275834	12.239565	0.777642	0.560373	1.772754	2.814253	0	0.855954	1.600914	0.64974	1.061478	0.804617	1.600914	2.587408	2.257807	0.632795	2.259653	1.421279	2.33505	2.933681	3.623141	3.11274	7.076715	2.392963	6.251642	2.880337	0.188398	0	0.214907	0.206906	0.833509	0
mRNA::NW_021318513.1:947340-951642	28.107935	16.225774	28.031745	36.370419	35.949452	43.642306	59.185423	48.427222	45.985665	65.525115	39.666136	44.592505	53.762308	65.525115	67.881735	18.721119	9.603687	14.036752	9.73165	10.749719	14.651231	11.372266	9.40648	11.290973	31.588553	38.485178	13.987312	8.536075	16.638306	9.315086	13.948657	13.885794	6.212317
mRNA::NW_021318514.1:7494-12776	0.145038	0.192832	4.3712	1.948729	3.279582	2.167378	1.639912	2.80582	2.261846	3.754529	2.386711	3.273787	3.274386	3.754529	2.506652	6.398114	7.724761	5.836852	5.267126	6.475672	8.189997	8.052512	6.130903	6.821646	0.167848	0.083577	0.282126	0.157738	0.222	0.143341	0.101726	0.188672	0.159899
mRNA::NW_021318514.1:21394-30443	0.638542	0.429928	0.797357	0.76243	0.57234	0.848544	0.817788	0.644616	0.639114	1.680055	0.339827	0.777589	0.929845	1.680055	1.300418	0.882701	0.244632	0.625887	0.310607	0.599879	2.385592	1.185389	0.555151	1.351613	0.556824	0.737375	0.78543	0.457916	1.436397	0.9541	0.500451	1.106113	0.547842
mRNA::NW_021318514.1:48398-55045	14.228943	19.571035	30.302024	13.179781	15.21174	15.503249	17.146237	17.240209	19.123135	20.179313	17.956798	19.001019	21.932251	20.179313	16.884934	24.565958	10.093947	12.731176	15.866666	15.225885	18.294102	11.202757	12.856815	14.930287	13.083448	12.450144	23.812275	13.063879	12.010051	13.600592	11.365752	11.272655	7.614329
mRNA::NW_021318514.1:56316-64877	28.648079	19.310472	27.862334	6.381268	7.927943	9.11305	11.077768	9.500932	9.752932	15.010219	9.460277	10.489975	13.822602	15.010219	12.992942	35.070701	21.796841	17.109292	40.691963	22.839259	35.585122	45.949222	54.26035	58.687647	24.540007	26.174453	21.217501	34.032122	26.795419	37.190313	32.934854	33.886347	20.301565
mRNA::NW_021318514.1:100827-101550	0	0.233277	0	0	0	0	0	0	0	0	0	0	0	0	0	0	0	0	0	0	0	0	0	0	2.535814	6.646674	0	0	0	0	0	0	0
mRNA::NW_021318515.1:18510-53203	5.800287	5.979788	5.969368	7.358597	10.778722	11.642299	13.507102	12.71861	10.500618	15.229722	10.503472	13.035575	13.34216	15.229722	15.312707	4.245014	3.610312	2.882958	3.103923	3.375716	6.713665	4.65861	4.335997	4.287468	4.625546	4.871165	4.722892	4.488663	4.689737	4.91077	4.37895	7.331713	5.770864
mRNA::NW_021318515.1:56248-99252	0.386666	0.209525	0.736687	0.988992	0.878145	1.452983	1.614985	2.353087	1.554378	2.142535	1.335943	1.744628	1.710651	2.142535	2.278322	0.391012	0.23871	0.291815	0.302235	0.359872	0.337457	0.261211	0.347311	0.353583	0.540564	0.481916	0.551556	0.27267	0.315564	0.359189	0.333964	0.505958	0.519332
mRNA::NW_021318515.1:134822-135966	2.618436	0	0	0	0	0	0.518501	0	0.478174	0	0	0	0	0	0	0	0	0	0	0	0	0	0	0	0	0.798313	0	0	0.212185	0	0	0	0
mRNA::NW_021318515.1:143095-144177	3.203245	0.911766	0	1.089963	0	1.224289	1.298745	0	2.228185	8.161293	1.272197	1.017637	2.587896	8.161293	1.502031	0	0	1.294965	4.574185	22.932768	43.726343	4.597688	2.89528	3.930913	0.491216	0.346512	3.904296	1.320393	10.049033	7.315857	8.700711	2.294955	3.323187
mRNA::NW_021318515.1:151188-193930	5.936305	3.581733	3.249505	3.387574	4.090106	4.074638	3.476663	3.928683	3.857672	4.064605	3.921446	4.758976	2.868797	4.064605	2.732592	2.181585	2.675136	2.868215	1.738982	1.961041	3.197168	1.706777	1.166661	1.431167	2.092462	2.40023	1.912745	2.838474	1.327672	0.795476	0.833051	4.396292	3.037388
mRNA::NW_021318515.1:231302-239114	10.805375	22.133887	5.184748	13.017872	20.50252	18.005247	20.772593	17.888939	18.353642	16.312655	11.467828	13.620916	14.504655	16.312655	13.562832	5.604095	8.839063	8.019684	6.545475	8.419341	6.510542	5.052599	5.02414	4.33463	5.93849	6.022401	5.508604	3.3821	6.319132	5.044011	4.547887	5.474902	2.74159
mRNA::NW_021318515.1:250654-260642	11.378799	9.754438	19.500284	11.737172	17.032	13.982662	16.699883	12.154955	14.050445	23.262622	14.990336	17.040942	19.725867	23.262622	20.103672	13.165725	7.898537	9.260773	17.154803	17.311643	12.050708	17.655399	15.220718	17.228742	10.998013	11.76743	8.433167	5.536467	16.097989	12.34604	11.898559	10.493579	6.723102
mRNA::NW_021318515.1:259439-302462	0.64609	0.114454	0.377269	1.354846	1.455447	1.891187	1.413772	2.084399	1.34582	2.546439	1.537217	2.507826	1.525745	2.546439	1.477972	0	0	0	0.381734	0.120209	0.208952	0.745452	0.452249	0.535982	0.448858	0.504945	0.04291	0	0.192062	0.385908	0.11954	0.483001	0.749972
mRNA::NW_021318515.1:263075-302462	0	0.363499	0	4.012196	3.512597	5.409384	0	0	2.916349	1.055407	4.381024	5.549734	3.369066	1.055407	4.01775	0	0.131595	0.362411	0	0	0.92679	0	0	0	0	0	0	0.532287	0	0	0	0.493622	0
mRNA::NW_021318515.1:263926-302462	0	0	0	0	0	0	1.415811	0.890312	0	2.511113	1.455002	0	0	2.511113	0	0	0	0	0.478126	2.270827	1.64975	1.182466	1.443296	1.971794	0	0	1.836341	0	0	0	1.738479	0.544823	0
mRNA::NW_021318515.1:264261-302461	0	0	0	0	0	0	0	0	0	0.889932	0	0	0	0.889932	0	0	0	0	0	0	0	0	0	0	0	0	0	0	0	0	0	0	0
mRNA::NW_021318515.1:264297-302462	1.526041	1.293961	1.66146	1.388217	3.721972	1.454056	3.355681	3.022002	1.441316	3.544212	2.119932	3.048873	3.057644	3.544212	2.94544	2.477524	1.795756	1.60463	1.361558	0	0	0	0	0	1.023337	1.510146	0	0.38898	2.010813	1.257941	0	0	0.848777
mRNA::NW_021318515.1:368079-379133	75.033908	28.82758	4.854426	0	0.693061	0	6.948153	0	0	0	0	13.058102	3.49155	0	0	58.365482	2.435158	4.277712	0	7.476867	72.138057	13.46389	4.084398	4.91813	36.765942	42.57165	0	0	1.762761	36.067562	0	0	0
mRNA::NW_021318515.1:368079-379131	30.965733	94.934373	45.229543	32.261257	40.900969	52.568698	46.681426	43.780305	42.241096	70.713525	45.231898	48.698563	62.655823	70.713525	58.961289	0	54.055772	44.436576	26.809098	39.853797	23.777056	59.169201	42.863301	61.77134	0	0	40.513676	12.320534	50.436803	0	32.256454	23.263857	16.551963
mRNA::NW_021318515.1:393350-393786	995.348595	1323.711105	1361.347265	342.843066	277.586739	316.333458	522.917237	545.412315	552.665872	690.707242	465.853384	400.437313	772.032758	690.707242	514.334021	690.975897	554.935605	367.81321	720.919296	797.683434	688.407897	1043.127792	1253.777959	1045.364955	1521.889128	1648.570212	1147.475928	877.095191	765.00599	1023.846847	989.132182	461.693696	418.641264
mRNA::NW_021318515.1:421810-422823	185.720517	205.292169	71.856121	3.22097	7.512096	7.421427	16.366901	8.562256	6.360856	4.948294	9.019759	7.006426	6.737397	4.948294	7.35919	3.821801	3.490319	13.159576	0.384355	0.191285	2.472246	0.539771	0.176602	0.506887	47.811505	74.450761	4.028253	6.384357	0.748793	0.705555	0	17.090556	15.793058
mRNA::NW_021318515.1:462129-463635	0.084105	0	0	0	0	0	0.493915	0	0.11312	0	0	0	0	0	0	0	0	0	0	0	0	0	0	0	0	0.109501	0	0.124362	0.150038	0	0.681643	0	0
mRNA::NW_021318515.1:515348-517249	1.975056	0.451728	2.089153	1.10806	0.258347	0.89223	4.424771	1.162139	1.460436	0.227424	0.426712	1.130099	1.793769	0.227424	0.890517	2.794609	1.209581	0	0.614681	0.959549	6.255238	1.2091	2.578194	9.859701	37.22345	51.002631	1.406807	1.699189	3.069927	7.600547	3.205229	2.083957	1.859264
mRNA::NW_021318515.1:582433-594236	8.214518	5.10207	3.001102	11.003126	19.606168	15.519166	12.610762	10.266375	10.499405	14.635214	12.24892	15.195791	13.668727	14.635214	12.719179	2.28441	2.567951	1.993058	2.361569	2.419553	3.784777	2.143128	1.590399	1.228976	2.033906	2.010898	2.158728	2.495401	1.970108	1.527455	1.45797	2.356473	1.961253
mRNA::NW_021318515.1:609489-610584	6.935826	1.666344	11.448713	1.533543	0	0.344545	1.279036	4.043298	1.181135	0.669547	0.835041	0.835419	2.743522	0.669547	1.725857	0	0	0	0.865859	1.378445	0.223049	2.10007	2.531044	4.549477	20.104629	22.979331	13.877604	30.452433	14.836017	8.047528	16.51683	27.108198	10.006583
mRNA::NW_021318515.1:625724-682803	0.652227	1.839213	3.424502	4.661	2.245217	6.872693	2.716048	0	0	8.573614	0	7.343975	1.515046	8.573614	0	1.51031	0	0	1.914349	1.005712	3.076438	1.806607	1.659039	2.453044	1.841199	0	0	3.200462	2.198079	1.829683	1.681282	3.597807	3.585241
mRNA::NW_021318515.1:625724-682802	2.026291	0	0	0	2.324612	0	2.789322	2.076158	1.991731	0	1.779976	0	2.515575	0	2.254326	0	0	0	0	1.096716	0	0	0	0	0	0	0	0	0	0	0	0	0
mRNA::NW_021318515.1:625724-682801	0	0	0	0	2.398414	0	2.849656	4.684113	4.444599	0	4.120532	0	3.598385	0	6.488398	0	0.939278	0.940832	0	0	0	0	0	0	0	1.988518	2.258067	0	0	0	0	0	0
mRNA::NW_021318515.1:707872-709075	1.22625	3.736183	5.381513	0	0	0.306338	0.324526	0	0	0	0	0	0	0	0.219022	1.9228	0.818069	0.839144	0.153215	0	0	0.142387	0	0.40085	1.261772	1.93141	9.632786	15.780979	0.198767	1.310632	0.36082	22.897139	10.903691
mRNA::NW_021318515.1:728060-746647	7.98851	7.950177	9.978609	9.197618	11.860483	11.879401	12.517061	10.340786	9.867953	15.267131	10.419718	12.884813	11.961851	15.267131	13.371682	10.136205	8.798823	8.242357	5.909541	7.629632	11.785844	7.453684	6.806792	9.34464	5.084182	6.021666	5.734663	5.272987	9.564727	9.058506	8.336402	6.238439	5.028865
mRNA::NW_021318515.1:751711-765443	1.414163	0.467138	0.727849	0.642021	0.70932	0.742554	1.287644	1.727863	1.256361	1.128634	1.132516	0.508075	0.779202	1.128634	0.974049	0.742661	1.927165	2.596595	3.467217	5.768633	3.841861	4.534709	3.429316	4.123507	0.696983	0.684366	0.774978	2.045098	3.581278	2.981288	2.561084	4.104432	2.239502
mRNA::NW_021318515.1:768167-776958	1.76653	0.086131	0.645473	0.107861	0.421128	0.034846	0.420945	0.23987	0.033066	0.109487	0	0.034085	0.287391	0.109487	0.495243	0.029339	0.084032	0.088069	0.252637	0.334179	0.131492	0.259385	0.513366	0.23568	3.346574	3.58895	6.598109	0.453622	1.893387	1.658796	2.042555	1.05975	0.790164
mRNA::NW_021318515.1:791677-824777	1.415986	1.376471	2.229603	10.035189	14.768116	14.312863	12.236706	11.924103	13.167645	14.423896	13.069676	16.976213	11.833085	14.423896	12.061216	1.73307	1.055944	1.093539	1.39634	1.375433	2.625854	0.9448	1.349241	1.454203	1.190818	1.404158	1.271859	3.766441	1.588923	1.753442	1.375345	3.636015	3.383685
mRNA::NW_021318515.1:830059-831268	172.347977	732.76222	703.635403	431.651538	633.92441	652.462194	177.063579	151.867169	161.552185	153.028869	511.16889	391.69104	95.336915	153.028869	78.79702	303.716957	86.93289	133.919441	68.812558	34.220658	57.139203	13.721095	11.053132	8.561715	21.410268	23.759008	16.140106	49.329955	54.509046	26.789087	51.089779	47.128373	29.795359
mRNA::NW_021318515.1:837383-838620	67.648738	108.986143	109.747137	92.787835	97.570327	139.666076	155.805202	117.088918	147.263251	176.507052	111.294619	112.829284	162.094919	176.507052	183.871664	113.319395	329.932244	374.762493	179.786565	212.180112	152.219771	171.577563	177.015497	124.995802	24.120758	21.28477	14.216329	22.529103	113.340631	146.320271	120.124528	45.420232	17.594517
mRNA::NW_021318515.1:869131-870370	4.400416	3.389802	0.725295	1.57622	1.708382	5.46523	5.162043	0.490945	3.166679	2.094724	5.704985	2.725602	3.34222	2.094724	4.64557	3.698851	0	1.613025	1.91811	2.934759	10.469765	1.780637	1.203387	5.590727	7.26007	8.694212	5.416188	12.983145	17.607133	30.285198	17.894777	31.151361	11.486892
mRNA::NW_021318515.1:880113-881373	35.820689	119.018623	154.017577	152.976346	139.335736	174.509162	188.905519	146.174155	138.665519	180.100446	169.501626	139.148215	161.471077	180.100446	188.424743	158.171681	65.765807	58.620972	117.672889	92.497615	144.945678	102.113685	67.849664	77.508945	39.391117	24.782098	25.815932	39.215266	112.205963	111.863469	128.569514	62.302342	26.507035
mRNA::NW_021318515.1:909148-910613	0	0	0	0	0	0	0	0	0	0	0	0	0	0	0	0	0	0	0	0	0	0	0	0	0	0	0	0	0	0	0	0	0
mRNA::NW_021318515.1:912720-939427	3.041974	4.343928	7.479455	9.102981	12.204838	11.766358	10.548179	10.506815	10.475289	14.418978	11.45945	13.485696	11.695652	14.418978	12.234561	5.726494	3.422481	3.694613	3.274355	3.531659	4.561284	4.576897	3.18131	4.768281	3.42665	4.329019	3.866492	2.469719	4.081907	2.983226	3.043424	3.190838	2.797405
mRNA::NW_021318515.1:912720-934541	0	0	0	0	0	0	0	0	0	0	0	0	0	0	0	0	0	0	0	0	0	0	0	0	0	0	0	0	0	0	0	0	0
mRNA::NW_021318515.1:913252-939427	0	0	0	0	0	0	0	0	0	0	0	0	0	0	0	0	0	0	0	0	0	0	0	0	0	0	0	0	0	0	0	0	0
mRNA::NW_021318515.1:913257-939427	0	0	0	0	0	0	0	0	0	0	0	0	0	0	0	0	0	0	0	0	0	0	0	0	0	0	0	0	0	0	0	0	0
mRNA::NW_021318515.1:913263-939427	0	0	0	0	0	0	0	0	0	0	0	0	0	0	0	0	0	0	0	0	0	0	0	0	0	0	0	0	0	0	0	0	0
mRNA::NW_021318515.1:950039-951802	13.086354	7.758154	5.169919	230.318927	104.355867	166.78389	183.258025	351.748036	324.421515	10.675813	67.177554	56.920518	8.051939	10.675813	8.322712	0	0.829012	0.858343	0.575434	0	0	0.352681	0	0.123982	95.019227	94.496663	2.127519	0.309227	0.248422	0	0.112925	1.137959	0.427389
mRNA::NW_021318515.1:962385-973765	77.293397	101.990939	41.97728	20.243895	21.642765	23.218089	27.758457	29.594728	28.055748	24.550344	19.773845	20.757862	20.380145	24.550344	24.787285	23.790396	22.646335	28.223321	21.096865	31.449728	45.970143	43.319526	38.612811	42.990328	24.849083	29.224939	12.859408	24.779616	32.681715	29.119301	22.299222	39.598444	26.324426
mRNA::NW_021318515.1:962386-973485	0	0	0	0	0	0	0	0	0	0	0	0	0	0	0	0	0	0	0	0	0	0	0	0	0	0	0	0	0	0	0	0	0
mRNA::NW_021318515.1:974868-994284	0	0	0	0	0	0	0	1.723456	0	0	0	0.83047	1.85143	0	0	0	0	2.240872	0	0	0	0	1.159043	0	0	2.799772	0	0	0	0	2.507163	7.299616	0
mRNA::NW_021318515.1:974868-994278	7.218105	1.439928	2.089302	0.632529	1.368824	0.707722	1.706421	0	0.920713	1.619551	0.799348	0	0	1.619551	2.320224	1.747319	2.12343	0	1.927547	2.849292	4.081825	1.431182	0	2.009577	2.935963	0	6.467494	4.526171	3.274801	2.73493	0	0	5.128854
mRNA::NW_021318515.1:1005556-1006201	0	0.281538	0	0	0	0	0	0	0	0	0	0	0.420208	0	0	0	0	0	0	0	0	0	0	0	0.39632	1.65679	1.384862	0.799623	0	0	0	0.443921	0
mRNA::NW_021318515.1:1012967-1032363	7.87017	9.238818	4.558364	8.067496	8.909594	11.623304	10.490971	10.475164	9.706124	13.677556	11.268985	12.90412	10.631609	13.677556	12.028917	4.562463	4.277335	3.727881	3.504903	3.911568	9.322813	5.324866	3.923871	11.5746	3.904405	4.584448	5.076428	6.466806	6.34108	5.419125	4.913521	6.420844	6.053277
mRNA::NW_021318515.1:1038617-1039978	240.037689	5.221981	9.749949	0.819809	1.016554	0.395366	0.139427	0.871147	0	0.169371	0.951934	0	1.485763	0.169371	0.941339	1.169745	13.15125	0.712602	0.13111	0	0.169334	0.121336	0.236422	0.170725	381.032042	433.685415	1445.438381	23.085051	12.408547	3.842157	3.859503	217.585682	34.577665
mRNA::NW_021318515.1:1049769-1068645	5.563352	6.26626	7.136999	6.087127	8.525431	8.957707	9.258441	8.836859	7.954172	10.98363	9.04906	9.846828	11.046555	10.98363	10.19851	6.912247	5.2779	4.504896	5.007268	4.675713	6.587747	5.520838	4.656195	5.239365	4.798082	4.390561	5.620776	3.937847	4.890236	4.132452	3.677558	5.751912	3.186331
mRNA::NW_021318515.1:1082209-1085219	4.169649	0.191694	3.324803	0	0.414543	0	0.282376	0	0.205105	0	0.255086	0	0	0	0.229086	1.37736	3.364133	3.599218	11.929868	6.59686	3.73592	2.337984	5.066053	5.162246	9.087651	8.40744	11.991585	9.685278	9.001512	6.434135	8.871589	8.818679	13.543697
mRNA::NW_021318515.1:1088380-1127675	0.994501	1.45014	1.3525	4.830873	5.41681	6.467932	6.041397	5.928547	7.027758	7.272781	6.662713	7.082576	5.600426	7.272781	5.396178	1.509034	0.639496	0.749977	0.829651	0.877317	1.315385	0.945402	0.823488	0.922725	0.830029	0.951132	1.183133	0.837332	1.175956	0.927293	1.105548	0.909654	0.901623
mRNA::NW_021318515.1:1123376-1124528	0	0.935464	0	3.429198	0	2.518257	9.771057	0	0	4.999916	2.951512	2.990661	7.014491	4.999916	15.310614	6.564894	4.234299	3.071268	4.213145	11.098049	9.773427	9.906464	5.780913	7.651522	2.118236	3.321373	20.733538	0	0.91891	0	0	0	0
mRNA::NW_021318516.1:31066-81794	0.433748	0.337029	0.388799	1.342178	1.975555	1.579022	2.076699	1.9788	1.820914	2.685363	1.7197	1.760166	2.241753	2.685363	2.579534	0.8868	0.541427	0.478398	0.459779	0.619284	0.708091	0.358082	0.415092	0.599348	0.67309	0.700491	0.619601	0.599082	0.986741	0.841787	0.670227	0.763665	0.981311
mRNA::NW_021318516.1:83498-117297	0.796529	0.578221	0.835158	1.814396	2.656371	2.658439	2.449582	2.595665	2.070507	3.557998	1.892766	2.872937	2.875879	3.557998	2.927204	0.930876	0.760801	0.758097	0.805722	1.053627	0.954981	1.034308	0.913896	0.821645	0.957602	1.022353	1.18696	1.047565	1.753806	1.696496	1.351153	1.692568	0.986207
mRNA::NW_021318516.1:123248-198066	0.644481	0.653825	0.980568	4.849911	7.792004	7.1066	5.861358	6.349039	5.983158	10.496791	6.354734	8.542842	7.207766	10.496791	8.973888	0.824394	0.920698	0.720121	0.705449	1.023014	1.643745	0.938546	0.480127	1.171264	0.404119	0.402206	0.678921	0.484407	0.682902	0.366598	0.246421	0.944367	0.823168
mRNA::NW_021318516.1:123248-197665	0	0	0	0	0	0	0	0	0	0	0	0	0	0	0	0	0	0	0	0	0	0	0.022918	0	0	0	0	0	0	0	0	0	0
mRNA::NW_021318516.1:201049-205626	1.735803	0.121824	0.27876	0.091093	1.923162	0.617565	2.994477	2.740773	1.306723	1.730451	1.545172	0.771163	1.703976	1.730451	1.122366	0.058216	0.167496	0.175111	0	0.066103	0.04329	0.030264	0	0	4.92595	5.58667	6.811537	1.506249	0.645846	0.486252	0.549006	3.953549	1.152658
mRNA::NW_021318516.1:214264-227228	0.732877	0.264399	0.459127	1.07461	1.35922	1.500453	1.626128	1.718535	1.392842	2.419226	1.86405	1.62172	2.166591	2.419226	2.30136	0.633803	0.824977	0.716424	0.74173	0.855541	1.034247	0.816615	0.802988	1.005384	0.585201	0.542438	0.556231	1.181931	0.871727	0.761573	0.924104	1.20214	0.881089
mRNA::NW_021318516.1:241668-255862	7.999555	8.483111	10.325676	6.138894	6.146018	6.569428	8.408803	6.961506	7.278217	11.356413	8.627025	8.550284	12.011304	11.356413	10.880812	12.930013	11.228996	11.672196	17.916965	13.812672	17.486461	17.909411	20.45683	18.95115	6.43873	6.381329	14.121911	8.720647	10.334932	11.378846	11.312523	8.273755	6.447276
mRNA::NW_021318516.1:257879-260695	0	0	0	0	0	0	0	0	0	62.303873	0	0	0	62.303873	0	0	0	0	0	0	0	0	0	0	0	0	0	0	0	0	0	0	0
mRNA::NW_021318516.1:257879-260694	16.276348	14.367321	19.355542	35.262062	31.816114	40.726913	49.449844	36.914425	37.914241	0	45.70401	41.100682	57.143273	0	54.821995	23.644556	19.38426	23.577003	22.361648	20.97056	20.980503	19.995431	13.501535	17.262834	22.695874	25.973366	18.877901	8.121728	14.427538	13.991859	14.723304	9.091897	5.906521
mRNA::NW_021318516.1:264726-292364	1.804127	2.598244	4.580377	11.393339	11.967058	13.737963	13.1549	12.227696	10.759578	15.886444	11.381512	16.320194	18.052506	15.886444	18.103836	4.111168	5.455864	8.889517	1.295967	2.584839	1.396073	1.130108	0.86194	1.098325	2.454355	2.924298	2.882024	1.294194	1.540298	1.359231	1.503408	1.718671	1.343784
mRNA::NW_021318516.1:332396-337644	7.781778	0	0.649605	0	0	1.076832	0	0	0	1.125836	0	0	0	1.125836	0	0	0	0	0	0	0	0	0	0	4.646045	7.5421	4.801657	0	0	0	1.058733	0	1.15298
mRNA::NW_021318516.1:332396-337547	11.01688	0	6.551966	3.915541	0	4.751383	6.24508	8.31739	6.459037	18.556092	3.338463	7.495176	10.861917	18.556092	14.007453	1.437349	0	2.366458	0	1.727421	0.993546	3.149266	0	4.723104	52.896702	65.097354	28.467338	6.203977	5.053064	3.682729	5.910852	16.995028	3.188926
mRNA::NW_021318516.1:332396-337486	0	1.218978	0	0	4.360195	0	0	0	0	0	0	0	0	0	0	0	5.229973	0	1.101258	3.773754	0	0	2.393902	0	0	0	0	0	0	0	0	0	0
mRNA::NW_021318516.1:353165-398777	0	0.872354	0.784881	0	0	0	0	0	0	5.534507	0	0	0	5.534507	0	0.951545	0.667135	0	0.82712	0.874386	1.195936	0.965874	0.775739	0	2.039555	2.268212	0	0.373483	0	0	1.211652	0	0
mRNA::NW_021318516.1:353165-398765	0	0	0	0	0	0	0	0	0	0	0	0	0	0	0	0	0	0	0	0	0	0	0	0.867793	0	0	0	0	0	0	0	0	0
mRNA::NW_021318516.1:353165-398762	1.021468	0	0	2.261831	0	0	0	0	0	0	0	0	0	0	0	0	0	0	0	0	0	0	0	0	0	0	0	0.373535	0	1.539957	0	1.176261	0
mRNA::NW_021318516.1:353165-398747	0	0	0	0	4.225525	3.399514	3.875417	4.861704	3.88124	0	2.795974	4.573383	4.148114	0	3.380742	0	0	0.701734	0	0	0	0	0	0	0	0	1.191051	0	1.858044	0	0	0	0.885646
mRNA::NW_021318516.1:406656-408412	5.524992	45.989868	1.619017	49.589018	16.780847	5.764059	8.251095	6.168551	8.480621	2.494347	0.701806	0.285425	2.732987	2.494347	3.065712	1.024028	1.499569	0.690006	0.867205	0.287206	0.249458	8.150448	0.429766	0.249151	13.536636	11.43383	7.956316	28.271425	4.991836	2.467574	3.8575	12.804974	20.610712
mRNA::NW_021318516.1:416108-417698	11.890483	30.493959	4.558235	26.956979	26.75311	7.015204	10.306666	8.866981	6.994762	1.262317	1.972307	0.426707	1.598668	1.262317	2.659342	1.155355	8.866355	3.118874	11.711054	5.280319	0	11.591219	2.03883	0	41.871368	50.922414	9.355227	206.085616	9.131872	7.143825	7.916155	34.864742	131.624556
mRNA::NW_021318516.1:419803-439035	2.036323	1.436878	1.402419	2.310934	3.560388	3.775858	3.601408	3.579804	2.929316	5.130738	3.427912	4.778591	4.427986	5.130738	4.248901	1.500499	1.667113	1.105023	1.362703	1.336644	2.237478	1.663724	1.526017	1.566855	2.113325	1.851297	1.733037	4.266784	4.850722	2.705393	2.513659	7.253651	4.339523
mRNA::NW_021318516.1:439979-441636	22.106012	10.866055	15.036156	0	0	0.313408	0.331008	0.34199	0.302706	0.93479	0.626069	0.3051	0.702434	0.93479	1.639631	6.957135	8.954498	1.296473	3.096397	4.820392	13.621658	3.89576	3.967328	6.68145	53.730607	55.123113	112.713851	23.400968	78.216655	29.711778	64.046473	57.92287	47.938559
mRNA::NW_021318516.1:522978-527000	119.340496	67.423223	47.019511	30.323735	47.316517	35.239154	42.238838	42.382268	43.521543	62.931244	42.544505	59.557719	50.797701	62.931244	38.597285	104.410214	71.107851	50.664492	71.751301	106.645813	97.055581	72.629287	76.155009	91.622517	160.395755	140.681329	177.516777	83.587856	145.85431	128.851152	139.978381	93.336864	75.269037
mRNA::NW_021318516.1:554439-574757	10.47934	7.352627	5.929048	11.584939	15.832815	17.581446	13.730274	12.506721	11.436236	19.081935	15.483178	20.167813	17.706913	19.081935	15.922979	5.514855	4.974252	4.29233	5.388931	4.815733	7.876943	7.428561	7.250953	10.904883	5.93637	6.671691	4.74622	2.37236	7.054702	6.614699	6.262537	3.650664	2.698991
mRNA::NW_021318516.1:579997-582756	5.258172	2.786335	1.247043	0.313431	1.025129	0.353783	1.179877	0	0.507819	2.838805	0.280632	0.690534	2.028169	2.838805	2.126917	0	0.293083	0	0.97906	1.0864	0.597909	0.788536	0.609268	1.108063	3.936873	3.462131	19.444059	2.974509	9.313224	8.55603	10.171636	4.511311	3.918884
mRNA::NW_021318516.1:583621-586155	0.871768	0.324991	0	0	0	0	0	0	0	0	0	0	0	0	0.092178	0	0	0	0	0	0	0	0	0	0.868918	0.520831	1.482099	0	0.491463	0.154209	0.223614	0.525916	0.211811
mRNA::NW_021318516.1:595607-599948	8.87631	3.867004	8.676063	12.972366	16.197432	20.13445	27.088893	19.681482	22.496463	34.961917	27.311163	28.324036	40.176616	34.961917	36.69033	9.241856	10.286974	9.515558	5.778414	7.963817	9.616184	7.462557	7.559173	11.742099	9.27235	11.092795	17.02037	1.226032	13.529069	14.147315	12.07236	3.973328	2.635331
mRNA::NW_021318516.1:601378-603674	5.72337	2.802726	7.066632	2.878906	4.111533	5.340725	8.272995	5.840736	3.185469	12.009464	5.50755	7.390281	9.878178	12.009464	7.19782	7.849731	11.713	11.422403	6.577543	6.883195	5.318899	5.997563	4.382001	4.589279	0	0	2.876056	1.293217	11.990801	5.945547	6.162467	3.357373	1.419501
mRNA::NW_021318516.1:605110-612579	3.66844	1.806226	2.028279	1.906855	1.840857	1.751376	2.719292	2.322639	2.797832	4.697154	2.729055	3.284774	4.292598	4.697154	3.660623	3.840637	5.345321	4.487264	3.548183	4.267412	2.593216	2.860706	3.544621	2.779595	7.171207	9.239221	9.115753	1.116598	3.170085	3.926919	3.637881	2.058815	1.113198
mRNA::NW_021318516.1:619320-619995	431.695896	443.064545	814.954901	358.88462	384.155925	429.054974	613.338322	478.434613	514.356087	628.395022	531.162646	469.618011	657.700237	628.395022	865.158749	999.839892	588.914925	541.488882	827.830899	907.646104	735.446407	658.715582	595.542591	589.269457	871.765715	831.759259	1016.39282	507.621446	746.553183	721.861234	704.773434	386.161664	274.023595
mRNA::NW_021318516.1:659000-696420	3.783052	4.265799	2.318028	4.12434	9.073738	8.624634	9.103687	9.645977	8.136965	11.743519	8.101528	9.657485	9.995976	11.743519	10.939986	3.456628	3.893963	3.714555	2.069178	3.173187	4.488467	3.277462	2.422376	3.72792	2.245956	2.824655	2.861198	0.907031	2.986172	2.230378	1.75472	1.990023	1.367691
mRNA::NW_021318516.1:659000-693211	0	0	0	2.421919	0	0	0	0	0	0	0	0	0	0	0	0	0	0	0	0	0	0	0	0	0	0	0	0	0	0	0	0	0
mRNA::NW_021318516.1:711257-716691	1.588365	0	0	0	0	0	0	0	0	0	0	0	0	0	0	0	0	0	0	0	0	0	0	0	3.000513	2.632562	6.503343	0.239369	0	0	0	0.263847	0.279202
mRNA::NW_021318516.1:734689-736314	12.503401	1.166298	5.254136	1.043532	1.237188	2.457877	1.128823	0.583538	0.206532	0.683335	3.203339	1.456248	0.599094	0.683335	2.134871	3.562301	31.750725	14.41937	13.311057	26.45523	5.056727	6.908304	7.18246	9.168516	15.593653	15.781243	36.066149	7.491523	7.11679	5.412668	6.965941	18.675904	7.647752
mRNA::NW_021318516.1:767248-768939	172.285161	2.520493	4.786256	0	0	0	1.616305	0	0.3942	1.434109	0	0.099348	2.400062	1.434109	6.105973	31.262691	132.522178	112.577503	145.560288	241.301901	10.645736	60.533378	78.395773	34.338281	42.132279	32.212565	67.931212	9.787521	25.27765	18.248791	22.989046	78.97615	10.232284
mRNA::NW_021318516.1:802162-871086	2.131284	2.086871	1.693499	4.866999	8.625759	5.973709	7.301669	6.482012	6.76763	9.28798	5.7846	7.153113	10.57128	9.28798	8.699816	3.081855	2.387585	2.450732	1.491954	1.860062	2.793494	2.427888	1.555138	2.908689	1.842355	2.433274	3.379526	1.153508	1.943753	1.273924	1.138729	2.203248	1.726463
mRNA::NW_021318516.1:886833-888288	31.478121	22.811547	21.171271	2.462772	11.464339	8.263884	10.142712	6.681602	5.748743	12.393325	11.025163	8.980771	13.609617	12.393325	11.989228	23.512824	19.316106	19.324222	30.382963	30.561598	35.802764	41.030376	39.964874	31.34453	26.943376	26.85284	37.938976	38.180817	43.850582	45.034679	35.144808	56.479998	38.119391
mRNA::NW_021318516.1:893780-894259	0	0	0	0	0	0	0	0	0	0	0	0	0	0	0	0	0	2.707507	0	0	0	0	0	0	0	0	0	1.371178	0	0	0	2.279738	4.27517
mRNA::NW_021318516.1:894628-899052	0.049994	0.050528	0.048173	0	0	0.106681	0.224381	0	0.406418	0.22425	0.21077	0.451741	0.235547	0.22425	0.252906	0	0	0	0	0	0.044879	0	0.030232	0.088169	0.029042	0.061997	0	0.929532	0	0.084028	0	0.901777	0.809531
mRNA::NW_021318516.1:900133-925954	1.978246	3.423784	2.402247	2.683998	4.812809	4.383497	4.160089	3.441377	4.359353	5.633905	3.759357	5.18017	6.882645	5.633905	4.540975	3.337173	3.712375	3.024603	1.059091	1.54893	4.504148	2.378443	1.024697	2.406797	0.973202	0.926438	0.885934	0.85375	1.328962	0.90829	0.615682	1.485745	1.103205
mRNA::NW_021318516.1:900369-925954	0	0	0	0	0	0	0	0	0	0	0	0	0	0	0	0	0	0	0	0	0	0	0	0	0	0	0	0	0	0	0	0	0
mRNA::NW_021318516.1:900369-925864	0	0	0	0	0	0	0	0	0	0	0	0	0	0	0	0	0	0	0	0	0	0	0	0	0	0	0	0	0	0	0	0	0
mRNA::NW_021318516.1:946458-953626	9.963277	9.015184	6.597004	15.174822	19.494569	22.057009	20.736228	19.675306	17.231907	25.770155	16.909053	19.486362	29.576834	25.770155	25.451537	13.672933	7.521899	7.479284	9.402909	11.475553	15.830985	13.748594	12.370147	14.513643	7.083805	8.125544	7.073391	3.652648	7.419881	6.020961	6.539828	4.371261	2.881043
mRNA::NW_021318516.1:946458-953262	0	0	0	0	0	0	0	0	0	0	0	0	0	0	0	0	0	0	0	0	0	0	0	0	0	0	0	0	0	0	0	0	0
mRNA::NW_021318516.1:954649-980351	1.873311	1.943838	2.174014	3.373805	6.416196	4.907761	4.853194	4.418504	5.891495	6.210717	5.184828	5.743533	7.355421	6.210717	4.81044	2.663052	3.187331	2.317256	2.158777	2.728728	4.653479	2.299087	1.647532	1.931242	2.699816	2.485612	1.752517	5.29964	3.546421	2.251592	2.358475	8.811631	7.01731
mRNA::NW_021318516.1:954909-980351	0	0	0	0	0	0.150343	0	0.440806	0.235106	0	0.028549	0	0.138885	0	0.472029	0.103469	0	0	0.016607	0	0.023396	0.054102	0	0	0	0	0	0	0	0	0	0	0
mRNA::NW_021318516.1:954909-980288	0	0.008797	0.006282	0.437614	0.205738	0.317918	0.246704	0.199869	0.094372	0.474567	0.320593	0.646862	0.190883	0.474567	0.099178	0.04082	0.150936	0	0.045875	0.01316	0.117331	0	0	0	0	0.008018	0	0	0.073973	0	0	0	0.020266
mRNA::NW_021318516.1:981688-984514	1.503366	7.766112	14.050674	18.745451	36.254493	28.485109	32.329833	22.90222	27.024684	38.573541	29.470842	37.993443	39.316326	38.573541	32.600349	19.106182	16.134932	16.960902	9.64712	11.939571	16.334952	19.945267	17.306544	22.409575	8.889372	12.44901	16.713234	17.336849	62.037047	37.523807	40.752516	39.421577	20.573985
mRNA::NW_021318516.1:984517-985544	0.137464	4.622744	15.271855	10.493248	13.141567	18.695417	18.813809	15.126429	22.775525	26.286301	10.900518	25.514839	32.240841	26.286301	19.79965	32.033879	9.405273	21.269967	20.939354	28.163673	25.244216	49.955876	50.385904	47.4659	18.015182	23.800634	20.362202	54.993077	111.743802	93.485697	104.401319	59.05341	46.200665
mRNA::NW_021318516.1:1016044-1063011	0.619228	0	0	0.208974	0	0	1.846636	0	1.854917	0	0	0	0	0	0	0	0	0	0	0	0	0.330594	0	0	0.865811	0.937595	1.075612	0	0	0.304518	0	0	0
mRNA::NW_021318516.1:1016044-1063008	0	0	0.573449	0	0	0	0	0	0	2.879355	0	0	3.20293	2.879355	0	0	0	0	0.266895	0.229839	0	0	0	0	0	0	0	0	0	0	0	0	0
mRNA::NW_021318516.1:1016044-1063004	0.125322	0.430519	0	0	2.510648	1.652802	0	1.933008	0	0	0	2.318808	0	0	2.342163	0	0.281433	0.261433	0	0	0.435212	0	0.300774	0.340679	0	0	0	0.484805	0.399411	0	0.300499	0	0.369043
mRNA::NW_021318516.1:1016044-1062855	0	0.021368	0	0.867252	0	0	0	0	0	0	1.855062	0	0	0	0	0	0	0	0	0	0	0	0	0	0	0	0	0	0	0	0	0	0.257217
mRNA::NW_021318516.1:1016044-1062845	0	0	0	0	0	0	0	0	0	0	0	0	0	0	0	0	0	0	0	0	0	0	0	0	0	0	0	0	0	0	0	0	0
mRNA::NW_021318516.1:1016044-1062844	0	0	0	0.146697	0	0	0	0	0	0	0	0	0.347149	0	0	0	0	0	0	0	0	0	0	0	0	0	0	0	0.066263	0	0	0.48782	0
mRNA::NW_021318516.1:1016044-1062801	0	0	0	0	0	0	0	0	0	0	0	0	0	0	0	0.327491	0	0	0	0	0	0	0	0	0	0	0	0	0	0	0	0	0
mRNA::NW_021318516.1:1016586-1062848	0	0	0	0	0	0.06542	0.04921	0	0.015173	0.044541	0.02909	0.116355	0.139471	0.044541	0.03792	0	0	0	0.013105	0	0	0	0	0	0	0	0	0	0	0	0	0	0
mRNA::NW_021318516.1:1016586-1062847	0	0	0	0	0	0	0	0	0	0	0	0	0	0	0	0	0	0	0	0	0	0	0	0	0	0	0	0	0	0	0	0	0
mRNA::NW_021318516.1:1078406-1091192	1.727299	1.55765	2.188872	2.909603	3.273894	3.647179	4.204037	4.395146	3.749757	5.578119	3.998414	5.021548	5.258384	5.578119	4.169321	2.274871	1.407751	1.556384	1.284448	1.126244	1.716682	1.089798	0.877482	1.238714	2.782408	3.156224	3.602578	0.654928	1.289032	0.975917	1.174754	0.92586	1.012197
mRNA::NW_021318516.1:1092360-1116505	3.577955	1.742372	3.943993	5.734299	8.626022	8.983975	11.000617	8.568086	9.330815	13.876941	9.773457	10.256386	13.43866	13.876941	13.024743	3.66824	4.03902	3.874383	4.587897	7.461064	6.459463	7.801218	9.473654	10.746529	4.628484	4.234849	6.066468	8.34633	12.287755	10.326677	12.226706	9.35936	5.590244
mRNA::NW_021318516.1:1117095-1118211	0	0	0	0.898184	0	0.504581	0	0.938528	0.658396	1.52405	0	0	0.955762	1.52405	0	0	0	0	0	0	0	0	0	0	0.156361	0.165528	0.62467	0	0	0	0	0	0
mRNA::NW_021318516.1:1219520-1220706	0	0	0	0	0	0	0	0	0	0	0	0	0	0	0	0	0	0	0	0	0	0	0	0	0	0	0	0	0	0	0	0	0
mRNA::NW_021318516.1:1270392-1283666	5.234013	5.065495	1.855346	2.954069	3.845599	5.448457	4.676569	2.89065	2.907811	6.209175	4.066686	5.834844	5.272431	6.209175	4.802359	0.917672	1.392112	1.007567	1.296222	1.463613	6.101208	1.557655	1.00494	3.297709	2.276339	2.799981	1.054569	13.405052	4.164987	3.166913	2.987269	16.788997	9.272089
mRNA::NW_021318516.1:1283665-1302961	0.027278	0.082618	0.005255	0.138329	0.514486	0.320782	0.229979	0.305573	0.476026	0.657588	0.39704	0.428787	0.358957	0.657588	0.444582	0.06559	0.037477	0.039332	0.022635	0.029936	0.068765	0.09553	0.045868	0.047901	0.162014	0.106572	0.130125	0.024393	0.097468	0.027513	0.008884	0.143329	0.134891
mRNA::NW_021318516.1:1312683-1315981	1.351819	0.719479	0.561773	10.559277	17.40755	12.858322	10.850892	18.934145	12.465069	24.752811	10.909505	15.48105	19.091736	24.752811	26.162815	0.249096	1.119115	0.083383	0.680792	0.872688	1.852602	0.719466	0.255204	0.681432	0.24107	0.385739	0.515528	0.356322	0.489339	0.073339	0.223026	1.125772	0.958409
mRNA::NW_021318516.1:1320483-1322415	31.299438	16.064354	34.272713	11.655076	10.568923	10.775141	13.338149	11.880197	17.241376	16.824354	11.203835	16.402193	14.400009	16.824354	13.294493	21.937963	13.149227	15.83585	22.214018	20.16035	30.615571	19.398967	19.40252	26.741937	27.972386	34.139909	32.285419	13.465052	16.418862	15.186578	13.632771	12.863025	9.39134
mRNA::NW_021318516.1:1332086-1371136	0.996736	2.790597	0.835938	14.166575	9.480581	9.894497	9.47577	20.503843	18.614402	3.593222	5.004151	4.184723	2.029117	3.593222	1.750984	1.794367	0.208024	0.314816	0.226655	0.228367	2.815586	0.334626	0.218382	0.371148	0.864129	1.279587	0.859026	0.407214	0.427318	0.333031	0.20627	0.487437	0.307697
mRNA::NW_021318516.1:1375510-1401820	4.739327	0.949627	3.169595	1.497535	2.102448	2.05717	2.564762	2.373776	1.845449	2.514093	2.415886	2.073258	1.943519	2.514093	2.431437	0.910742	0.993989	0.670137	0.261749	0.344422	0.544862	0.366052	0.153121	0.364163	2.873104	3.390578	5.419541	0.753627	0.878371	0.463899	0.5907	1.546407	0.856984
mRNA::NW_021318516.1:1434577-1435853	12.301267	30.746809	11.674981	76.008922	26.50872	50.013498	43.444201	109.986168	113.320515	29.178053	29.383703	22.562858	29.305466	29.178053	27.49295	17.542044	8.049603	5.428618	6.254271	17.103198	13.025028	17.004802	9.258932	10.574322	33.005149	34.116989	14.01751	31.121516	14.931762	11.459676	15.230814	31.866105	32.413808
mRNA::NW_021318516.1:1463996-1532312	0.792602	0.697154	0	3.311315	6.700401	6.042571	5.474472	7.22384	5.68625	8.857144	5.685083	7.353856	7.281071	8.857144	7.171815	0.701276	0.557993	0	0.406893	0.505108	0.697325	0	0	0.542818	0	0.688606	0	0	0.938451	0.640512	0.601203	1.181956	0.823805
mRNA::NW_021318516.1:1463998-1532312	0	0	0.643779	1.536081	0	0.235269	0.347305	0	0	0	0	0	0	0	0	0	0	0.627346	0	0	0	0.415151	0.347579	0	0.639483	0	0.714368	0.619516	0	0	0	0	0
mRNA::NW_021318516.1:1550890-1575820	0.719846	0.399705	0.430612	1.224624	1.75083	1.253468	1.50832	1.220769	1.425236	1.586469	1.633652	1.177304	1.423611	1.586469	1.728213	0.303739	0.6549	0.572805	0.258902	0.379334	0.480023	0.121011	0.211867	0.362076	0.773954	0.930567	1.541852	0.427608	0.287231	0.191045	0.349783	0.673254	0.574006
mRNA::NW_021318516.1:1582226-1588181	43.13701	0	0	0	0	0	0	0	0	0	0	0	0	0	0	0	0	0	0	0	0	0	5.596767	0	0	0	0	0	0	0	0	0	0
mRNA::NW_021318516.1:1582226-1588180	0	40.214143	21.522341	3.988159	6.624324	7.634655	6.298836	6.835999	5.647383	14.07264	7.864572	9.120343	12.114426	14.07264	12.532021	12.377748	6.111939	5.250426	2.877677	3.731941	6.302903	6.962646	0	7.623378	10.189895	12.346129	14.80296	3.20817	11.810438	8.87301	9.124473	5.963298	4.369271
mRNA::NW_021318516.1:1604941-1610632	17.486097	2.147932	6.624427	35.207319	20.010873	19.828166	14.583242	29.224271	24.903764	6.843855	7.080922	6.434862	3.521419	6.843855	3.844518	9.654986	2.255263	1.851159	1.614457	2.179696	8.328741	2.449957	2.981868	3.811925	4.427451	4.538804	7.246384	4.389745	5.507546	5.89119	5.422234	4.649977	3.635164
mRNA::NW_021318516.1:1624243-1635417	0	12.257056	9.583788	0	24.116991	23.902832	18.018366	0	0	0	23.555033	30.85648	0	0	0	0	0	0	0	3.015904	11.135651	0	0	7.864243	11.228478	0	0	0	0	0	0	16.080705	0
mRNA::NW_021318516.1:1624268-1635417	11.602891	0	13.215786	15.981221	0	0	0	17.858662	18.821032	22.475027	0	0	25.337916	22.475027	21.081567	13.02104	12.024881	10.5194	7.678501	5.95539	0	10.415174	9.560462	0	0	14.187826	11.6043	13.717567	22.48361	17.503193	19.060207	0	9.108699
mRNA::NW_021318516.1:1636880-1648862	0	0	0	3.232203	0	0	0	0	0	0	0	7.091006	0	0	12.336221	0	0	0	2.941267	0	0	0	0	0	1.942161	2.018159	1.766385	2.456092	0	0	0	3.652014	0
mRNA::NW_021318516.1:1636880-1648861	2.836413	5.638814	4.661806	0	5.67058	5.356666	8.331307	6.375183	6.534376	10.376379	6.67165	0	10.751129	10.376379	0	0.700461	1.142268	1.365141	0	2.869309	5.519597	2.551596	3.112448	7.056366	0	0	0	0	4.59213	4.66373	2.523002	0	2.492073
mRNA::NW_021318516.1:1637065-1648845	0	0	0	0	0	0	0	0	0	0	0	0	0	0	0	0	0	0	0	0	0	0	0	0	0	0	0	0	0	0	0	0	0
mRNA::NW_021318516.1:1637065-1648842	0	0	0	0	0	0	0	0	0	0	0	0	0	0	0	6.342416	1.342206	0	0	0	0	0	0	0	0	0	0	0	0	0	3.057221	0	0
mRNA::NW_021318516.1:1653444-1734005	2.18506	1.840894	1.125111	2.84645	4.713475	4.222313	4.349483	4.070247	3.629321	6.287262	4.548428	4.995083	5.346827	6.287262	4.957528	0.939256	0.825777	0.708847	0.745548	0.853423	1.713272	0.854866	0.229224	1.247435	0.48319	0.546242	1.463728	0.340989	0.80367	0.202042	0.12404	0.802891	0.442113
mRNA::NW_021318516.1:1653444-1720308	0.905863	0	0.64869	0	0	0	0	0	0	0	0.056872	0	0.041121	0	0	1.220348	0.786562	0.844034	0.563454	0.652475	0.21252	0.916898	1.432411	0.944857	2.300108	2.619761	3.708139	1.56906	1.075547	1.480114	1.5282	1.834887	1.583462
mRNA::NW_021318516.1:1768058-1784450	4.493992	1.254586	2.666559	3.889046	5.658481	5.126386	5.368319	5.292728	4.503028	6.207588	5.512822	5.999273	6.876071	6.207588	6.174311	2.570455	3.510881	3.405296	2.662247	3.585759	3.338383	2.35213	1.578094	3.358635	1.619293	2.383649	3.871873	1.957312	2.311995	1.233836	1.74026	2.737932	1.492339
mRNA::NW_021318516.1:1806692-1807603	28.521723	112.926234	15.793166	95.226727	113.303108	106.620652	49.025136	91.944555	73.808071	41.471865	132.416562	76.735256	25.844842	41.471865	20.998879	26.635972	6.544362	8.708985	21.994357	14.822479	30.812852	15.462128	16.046098	55.445024	68.221332	69.560539	23.281596	67.809989	20.492114	23.391899	22.226514	79.813303	55.240979
mRNA::NW_021318516.1:1835303-1836547	603.23051	162.294811	374.590222	1034.360944	2239.743963	2083.604852	801.586298	774.928708	942.317267	1224.391432	1609.205422	2483.880003	1106.468537	1224.391432	746.157206	428.372868	415.336467	175.413897	283.309938	320.438758	516.093837	183.532327	141.240735	134.045918	1778.685138	1807.987345	1401.537924	244.951798	540.73426	416.971453	545.334	521.471341	320.401606
mRNA::NW_021318516.1:1875799-1877760	28.081832	52.7729	101.933414	187.2447	189.639062	175.70932	132.481278	143.913531	131.762547	216.144624	152.029376	168.034497	130.345986	216.144624	195.952821	70.940048	3.640517	10.572816	16.34776	48.716619	298.373726	24.711261	8.884268	74.398572	65.620709	64.370692	39.979054	120.025849	86.965587	71.138624	85.771812	78.60032	76.560103
mRNA::NW_021318516.1:1956919-1970598	2.198297	2.298029	3.273358	4.363781	6.681583	6.388424	5.927841	6.973807	5.350215	7.044726	5.945765	6.620122	7.868292	7.044726	5.736115	3.612964	2.023572	2.2717	2.547735	3.918286	4.682003	3.60344	3.024259	4.950686	1.887075	2.23686	1.661578	1.372629	2.53084	2.537558	2.243501	1.436137	0.980712
mRNA::NW_021318516.1:1956919-1970000	0	0	0	0	0	0	0	0	0	0	0	0	0	0	0	0	0	0	0	0	0	0	0	0	0	0	0	0	0	0	0	0	0
mRNA::NW_021318516.1:2009254-2011290	10.237401	5.841016	5.843903	0.292853	0	0.082557	0.783667	0.71522	0.873197	1.155873	0.098602	0.804653	1.841488	1.155873	3.647977	2.717223	0.139203	1.444647	2.678226	0.563982	4.414355	25.507535	29.744948	10.140708	10.824016	11.625259	8.996354	0.610524	1.890163	1.878367	0.955088	1.732602	0.452066
mRNA::NW_021318516.1:2076536-2078015	26.516514	50.316547	21.074574	406.629476	282.243196	264.353247	376.604445	663.050823	597.8366	211.8968	199.597443	192.126126	148.541859	211.8968	179.475374	65.292515	14.692678	22.843468	16.21495	30.70497	57.124626	35.513019	30.40008	44.269698	57.315596	83.065005	47.507289	10.550934	24.849072	36.401489	20.486365	11.23311	7.378671
mRNA::NW_021318516.1:2093191-2094361	98.468921	28.177261	207.791568	702.563002	641.615642	741.495831	695.060922	648.349481	694.621963	528.302778	726.893797	586.441497	449.131489	528.302778	622.36057	440.121257	125.571856	168.192956	115.452689	202.990907	520.043079	186.300103	151.781881	292.214913	125.170627	120.230452	60.690987	127.767255	42.035233	36.297995	35.52913	143.144967	64.619385
mRNA::NW_021318516.1:2098373-2109470	0.227542	0.026232	0.416211	0.340952	0.036085	0.327882	0.587016	0.651473	0.308715	0.263679	0.249688	0.093033	0.867596	0.263679	0.217514	2.515214	5.238159	4.154198	2.478992	3.471769	3.036608	3.30041	2.836986	2.224426	0.074924	0.031464	0.112593	0	0	0	0	0.112713	0.117243
mRNA::NW_021318516.1:2098373-2106882	2.409979	1.51808	1.358613	2.500167	2.18222	2.614384	3.657984	3.036804	4.176778	5.473582	2.589766	2.644642	3.793975	5.473582	6.421957	0	0	0	0	0	0	0	0	0	3.307499	3.835612	3.328356	0.337732	1.147906	1.75794	1.579197	0.658395	0.215645
mRNA::NW_021318516.1:2134097-2153562	3.312555	4.373265	2.290823	32.153342	22.192971	20.897622	30.045751	52.120455	49.926524	13.936195	13.161678	15.329928	10.474401	13.936195	11.939387	6.072067	3.899337	4.1584	3.73962	3.330937	5.575303	2.804327	2.740814	1.329764	2.567968	3.327433	2.119137	2.490324	2.376672	1.618075	1.408911	5.632883	2.909483
mRNA::NW_021318516.1:2192072-2194509	0.191753	0.097026	0.13865	0	0	0	0	0	0.971494	0	0	0	0	0	0	0.232789	0	0.234375	0	0	0	0	0	0	3.411889	1.816939	2.36325	0	0	0	0.077868	0	0
mRNA::NW_021318516.1:2196054-2197116	0	0	0	0	0	0	0	0	0	0	0	0	0	0	0	0	0	0	0	0	0	0	0	0	0	0	0	0	0	0	0	0	0
mRNA::NW_021318516.1:2209542-2220381	3.378691	2.350644	3.51943	3.021141	4.934858	5.3849	6.556157	5.84506	4.986487	6.887067	4.534473	4.979449	7.230573	6.887067	6.892884	3.475082	1.443176	2.033433	3.395031	3.58345	5.956169	2.999999	2.894678	4.713082	1.970661	2.141895	2.241753	5.545416	3.298635	3.516683	2.542322	5.288214	3.155556
mRNA::NW_021318516.1:2229236-2236708	1.304947	0	0	0	0	0	3.661667	0	0	0	0	0	0	0	0	0	4.259696	0	0	0	0	0	0	0	0	0	0	0	1.487523	0	0	0	0
mRNA::NW_021318516.1:2229236-2236705	0	0.213794	0.260167	0	0	0.977064	0	2.082697	1.116029	7.592138	1.92498	1.473899	3.614815	7.592138	4.422951	6.025958	0	1.92826	1.115761	1.098339	0	1.577155	0.532889	0.171882	0.706661	0	1.956178	0.154196	0	0	1.035485	0	0.788956
mRNA::NW_021318516.1:2229236-2236396	0	1.543804	0	2.436869	0	0	0	0	0	0	0	0	0	0	0	0	0	0	0	0	0.35205	0	0	0	0	0.236111	0	0	0	0	0	0	0
mRNA::NW_021318516.1:2229236-2236100	6.069644	3.703174	5.782643	0	3.260228	2.261336	2.674536	2.163846	3.48021	0	0.885395	1.337833	4.255343	0	3.626114	1.956917	5.465014	6.935775	3.634715	4.66749	7.246644	8.419986	6.66793	5.645565	4.834295	6.03236	7.28132	1.542842	5.732474	5.292933	3.276597	5.347652	0.912942
mRNA::NW_021318516.1:2264877-2266854	3.895781	2.774079	5.987703	7.569341	6.178432	4.181836	9.272976	7.215745	8.703411	9.238264	5.302756	5.239623	11.1431	9.238264	13.383043	7.26368	14.564432	9.573613	15.859256	19.420842	5.435393	15.009219	12.527494	7.250065	33.594151	28.526094	29.603564	33.019529	29.115151	24.240522	20.550829	52.275633	48.631367
mRNA::NW_021318516.1:2286899-2288348	0	0	0	0	0	0	0	0	0	0	0	0	0	0	0	0	0	0	0	0	0	0	0	0	0	0.230399	0	0.912318	0	0	0	1.007799	2.026342
mRNA::NW_021318516.1:2302559-2303907	46.491307	10.472948	19.456725	24.170729	29.950013	30.130256	17.914659	17.634884	23.056822	34.449511	25.846742	24.749841	18.042389	34.449511	33.52241	15.868209	29.444015	33.191526	20.698882	25.592604	20.047833	24.81165	20.347174	12.271122	15.786293	19.669861	32.38351	55.411787	23.052022	23.979323	33.902964	63.115842	39.863419
mRNA::NW_021318516.1:2310997-2313188	7.733933	4.489567	13.350038	17.257105	29.584148	24.635193	4.80974	10.022768	4.234748	1.159854	20.229942	24.242064	1.524234	1.159854	1.733567	3.287535	0.127581	1.192858	0	0.074073	0.193365	1.775674	1.123558	1.055978	38.37072	46.371719	0.367634	52.698805	1.158432	0.27264	0.351275	70.71936	63.361607
mRNA::NW_021318516.1:2320254-2330328	5.611809	2.437974	5.466869	4.060011	3.061984	5.666964	6.637448	5.612094	5.274506	9.414718	5.711236	5.484631	7.644365	9.414718	8.51268	4.792019	3.502192	4.258119	6.016762	4.821517	3.581642	4.321665	3.898613	4.486106	7.170887	6.970338	10.68183	4.700181	5.920405	5.53539	4.895187	6.899852	4.186532
mRNA::NW_021318516.1:2333343-2335464	10.047438	13.525565	3.409898	0.769043	2.359745	1.734651	2.244857	1.87608	2.575763	7.019999	1.882323	1.383585	6.589996	7.019999	5.843305	8.192653	8.882861	8.94868	4.411688	6.918474	7.02186	5.88548	5.289755	10.565823	5.833707	7.093684	6.771819	4.577694	6.311771	4.150029	2.642844	11.205428	5.867121
mRNA::NW_021318516.1:2338962-2351005	2.019422	0	0	0	0	0	0	0	0	0	0	0	0	0	0	0	0	0	0	0	0	0	0	0	0	0	0	0	0	0	0	0	0
mRNA::NW_021318516.1:2338962-2350991	0	0	0	0	0	0	0	0	0	1.471695	0	0	0	1.471695	0	0	0	0	0	0	0	0	0	0	0	0	0	0	1.541334	0	0	0	0
mRNA::NW_021318516.1:2338962-2350924	15.802987	15.886075	0	0	0	0	0	0	15.923289	0	0	10.013982	25.517953	0	0	0	0	14.592371	0	0	0	0	0	0	0	0	0	0	0	0	0	0	0
mRNA::NW_021318516.1:2338962-2350922	0	0	17.440093	5.307161	6.787364	7.34999	20.24461	13.727925	0	23.813828	6.578482	0	0	23.813828	25.379754	16.474808	15.444467	0	13.125538	19.536606	21.318941	20.244963	18.441392	24.281393	24.820115	29.064902	39.644504	11.258416	12.488656	14.255155	13.806137	12.040787	8.271502
mRNA::NW_021318516.1:2371439-2372354	28.217294	2.297107	12.924842	1.936158	6.270128	6.299478	25.870979	4.679894	5.363177	28.950452	3.708109	10.088844	45.143549	28.950452	37.391081	17.245022	9.344644	6.592383	12.365292	18.2506	16.734329	4.775586	6.336435	21.066913	63.514965	62.535007	80.311459	2.601401	31.842243	30.007543	32.228496	15.446732	7.353387
mRNA::NW_021318516.1:2476852-2477743	0	0	0	0	0	1.125029	0	0.255729	0.222504	0	0	0	0	0	0	0	0	0	0	0	0	0	0	0	0	0	0	0	0	0	0	0	0
mRNA::NW_021318516.1:2494132-2508618	20.746094	1.172708	0.922548	0	0	0	0.199396	0.04422	0.009915	0.131327	0.024806	0.030716	0.161287	0.131327	0.31219	1.211944	9.398613	5.800201	12.679811	15.828398	2.570449	7.8766	8.985025	5.207934	5.584324	8.525628	16.27214	3.367293	8.829712	6.228971	5.793424	11.688343	4.822991
mRNA::NW_021318516.1:2526027-2527021	57.882894	9.058128	2.499625	0	0	0	1.211963	1.537897	0.575327	0.253772	0.474332	0	4.673109	0.253772	0.295037	2.230471	22.071112	15.397466	99.281543	165.756163	12.315249	60.587927	58.675533	24.523881	61.014351	77.953112	10.548118	12.266643	25.717829	19.510742	23.193219	80.01559	12.378438
mRNA::NW_021318516.1:2539762-2549307	1.723622	0.553859	1.412361	0.127447	0.216751	0.128102	0.353203	0.18645	0.288623	0.804785	0.075691	0.031329	0.616117	0.804785	0.477887	0.835366	1.363033	1.320981	0.866539	0.475875	0.38259	0.364378	0.431048	0.452619	3.242643	3.733814	7.682268	0.133369	0.079975	0.09407	0.291508	0.25719	0.138284
mRNA::NW_021318516.1:2567896-2591034	6.218311	5.099959	5.884152	0	0	5.800846	5.277009	0	4.174927	6.631905	5.432139	7.106174	0	6.631905	0	2.706064	1.849	1.559246	1.443872	0	3.93176	0	1.656764	0	3.139203	2.846501	2.343188	1.725156	0	0	1.825686	2.623597	1.802805
mRNA::NW_021318516.1:2567902-2591034	0	0	0	4.404633	6.177741	0	0	4.522061	0	0	0	0	6.381002	0	6.250815	0	0	0	0	2.036662	0	2.833076	0	2.750004	0	0	0	0	3.317558	2.304918	0	0	0
mRNA::NW_021318516.1:2568673-2591034	0	0	0	0	0	0	0	0	0	0	0	0	0	0	0	0	0	0	0	0	0	0	0	0	0	0	0	0	0	0	0	0	0
mRNA::NW_021318516.1:2569025-2591034	0	0	0	0	0	0	0	0	0	0	0	0	0	0	0	0	0	0	0	0	0	0	0	0	0	0	0	0	0	0	0	0	0
mRNA::NW_021318516.1:2595318-2613947	6.541758	8.801778	4.454424	5.167584	10.474484	8.480203	6.502727	5.683124	6.596141	6.824804	6.726752	7.886745	7.011229	6.824804	6.20812	2.841394	2.783784	2.391512	1.868782	2.218175	3.795219	1.485067	1.378612	3.137488	3.894682	3.101565	5.500013	5.106229	2.050485	1.739282	2.209533	4.706808	2.332729
mRNA::NW_021318516.1:2614977-2625021	3.111902	7.572354	6.353266	3.158484	2.439437	2.553369	2.234862	2.509075	3.243607	5.040741	3.196598	3.285966	4.426947	5.040741	2.764629	0.588062	0.243959	0.409221	2.261373	1.602393	2.197613	1.928126	2.223689	1.587105	6.699855	7.479744	4.269185	1.044172	0.664058	0.517746	0.62242	0.610165	0.656152
mRNA::NW_021318516.1:2695460-2697839	91.816547	36.043087	182.077999	358.35243	725.488263	448.369741	444.698369	357.609566	258.367654	768.650105	678.9365	618.024154	612.219909	768.650105	694.671402	132.196676	168.331233	152.645121	15.356313	75.773756	21.765421	5.468512	6.189329	16.733218	160.588226	227.233839	255.782476	61.322306	105.076933	42.794368	98.486818	118.919712	113.859821
mRNA::NW_021318516.1:2756775-2769105	1.833353	3.780723	1.857128	2.136402	1.835695	3.106512	3.0551	2.371959	2.676075	4.426744	2.83905	2.955112	3.872799	4.426744	3.573321	3.603738	1.204556	1.366915	2.761209	2.715448	1.982907	3.048533	2.059575	3.176305	2.533526	2.328243	2.961681	0.692498	4.028692	1.895421	2.704568	1.52606	0.571759
mRNA::NW_021318516.1:2803018-2804147	217.74314	100.417218	86.074835	26.258515	31.460508	14.587231	29.700808	47.871946	31.617175	15.013092	21.871975	15.278706	11.485656	15.013092	11.858318	15.252894	13.115636	9.457752	6.820368	5.295905	9.431733	2.94461	3.79088	7.637109	90.536665	109.376664	33.838965	10.347657	6.044933	3.864291	6.072236	17.163794	16.640636
mRNA::NW_021318516.1:2856787-2859543	10.44548	3.423733	1.570758	0.941411	7.24143	5.135937	5.222516	2.599909	7.569946	9.125003	2.107262	4.609009	4.585243	9.125003	5.968114	1.41825	0.195631	0.203768	2.075801	0.686975	4.639357	1.052662	0.355842	1.183374	9.461409	9.611534	12.71776	2.295608	2.909233	3.159723	1.968886	13.823972	2.122601
mRNA::NW_021318516.1:2883057-2885738	23.863256	23.885513	24.375713	28.084246	44.305574	40.579947	44.408666	33.546429	41.759139	49.527097	39.464294	44.229896	40.317536	49.527097	39.852634	32.07803	23.822218	22.170039	36.329983	36.833981	70.958979	35.538408	31.156611	72.880168	32.647717	37.79022	29.888428	57.250204	42.24034	37.865889	35.490665	55.036665	46.354003
mRNA::NW_021318517.1:4961-10734	0.433938	0.419364	0	11.18826	13.238757	16.870996	38.479124	31.791828	28.098311	41.56325	13.982996	20.361099	27.781906	41.56325	40.592148	0.455045	0.696866	0.82051	0.86039	0.491533	0.711999	0.638815	0.204916	0.332289	0.021803	0	0.128484	0.028081	0.033699	0	0	0.185706	0.262031
mRNA::NW_021318517.1:55274-63122	0.191792	0.055348	0.013197	0.017318	0.037858	0.097897	0.260217	0	0.204463	0.39094	0.069511	0.191496	0.172326	0.39094	0.30615	0.231016	0.031526	0	0.018937	0.037576	0	0.034324	0.033004	0	0.03152	0	0	0.020444	0	0.069083	0	0	0.084609
mRNA::NW_021318517.1:97154-98985	78.514124	56.686714	40.872769	52.922866	57.29896	67.285596	90.976881	77.177836	79.288802	94.803433	66.70237	83.04903	89.82635	94.803433	96.678783	94.041783	42.393135	40.224929	35.41892	51.667347	64.625571	49.353868	45.305614	59.979691	24.806432	33.606943	13.115677	30.477431	53.499861	44.595471	29.929975	37.783512	33.39105
mRNA::NW_021318517.1:187760-192640	0.36037	0.730603	0.065105	2.526137	1.022981	1.571624	0.269783	1.297202	1.190515	0.282978	0.835996	1.034496	0.070764	0.282978	0.182459	0.434947	0.364772	0.326985	0.062237	0.1544	0.242719	0.084796	0.054432	0.158802	0.992239	1.338024	0.996798	0.06702	0.241358	0.075714	0.03664	0.295519	0.069487
mRNA::NW_021318517.1:215866-242857	2.586085	2.619142	1.591133	6.903444	8.808165	7.906358	5.849586	6.167087	6.722518	7.601559	6.595027	9.770139	6.765112	7.601559	6.135692	1.958383	1.384079	1.109122	1.186246	1.295137	2.359574	1.815747	1.243746	1.626398	1.508155	1.619304	1.228326	0.979715	1.392443	0.894531	0.776399	1.724104	1.058207
mRNA::NW_021318517.1:260039-287615	17.173726	24.625528	17.663962	10.327665	14.3377	12.427974	9.376452	11.207182	13.596219	17.461326	12.574752	13.935717	13.125078	17.461326	13.17511	20.849371	16.15595	18.285037	19.931393	20.97911	22.154518	13.4883	7.688436	11.710379	9.945259	11.33976	11.470007	11.150866	12.448406	9.578616	9.211168	13.957647	10.340126
mRNA::NW_021318517.1:318972-321026	7.221928	1.120502	0.393141	0	1.49929	2.125308	1.465585	1.327437	0.785855	2.60066	0.683318	2.788632	3.737151	2.60066	2.679769	3.118434	1.652946	1.000796	3.934605	5.423449	18.417067	5.37325	6.985339	5.173687	23.070132	24.276374	29.825103	2.503913	5.821174	3.327353	3.687346	6.003099	2.416647
mRNA::NW_021318517.1:334746-336888	0.222033	0.628229	0.642201	3.860789	3.691122	6.585341	5.178357	5.986571	5.938587	9.904867	4.670259	7.2262	7.94746	9.904867	9.452674	0.269982	0	0	0.610874	0.851058	1.785207	0.158376	0.067858	1.083989	0.132527	0.070569	0.377239	0.493951	0.792017	0.113742	0	3.641613	1.88869
mRNA::NW_021318517.1:368463-464684	0.781654	1.403407	0.578745	2.71327	4.214753	7.806102	8.184649	4.907856	9.294197	10.644138	7.990651	7.238647	9.466824	10.644138	10.157566	2.688157	0.850254	0.708361	0	0.481033	0.427501	1.342629	0	0.278155	0.613641	0.814347	0.928317	0	0.178045	0	0	0.581054	1.497484
mRNA::NW_021318517.1:368463-464683	1.158014	1.147278	1.052565	3.043535	3.924768	0	0	3.966799	0	0	0	2.510415	0	0	0	0	1.681981	1.424255	1.252491	0.988616	1.766163	0.904611	1.075418	1.532078	0.991397	1.1953	1.56457	1.196323	1.606736	1.011058	0.984057	1.374948	0
mRNA::NW_021318517.1:510434-566512	0.026034	0.009411	0.012558	2.396668	3.054581	2.952334	2.587339	3.928915	3.110679	5.004658	2.451268	3.439465	3.638451	5.004658	5.190277	0.008936	0.029746	0.017852	0.059171	0.035722	0.103662	0.032245	0.020078	0.026106	0.084705	0.104153	0.066347	0.417835	0.309026	0.218853	0.133278	0.696432	0.862876
mRNA::NW_021318517.1:571548-584797	4.662685	3.42403	5.323127	5.946469	7.854981	8.354046	7.844278	8.319071	7.56077	10.888427	7.180833	9.036295	9.883549	10.888427	10.702983	6.522953	4.512046	5.117696	4.899276	4.93669	6.377424	4.013266	3.615456	6.899653	7.314932	7.953436	7.935681	1.5015	5.286527	5.55249	5.976826	3.807721	2.162219
mRNA::NW_021318517.1:590156-592742	0.31396	0.045381	4.41025	1.065577	0	1.772169	2.000246	0	0.181858	1.926154	0.904317	2.223131	2.741428	1.926154	2.253453	0	0.210401	0.328514	0	0.061447	0	0	0.054629	0.158897	8.857338	9.891345	2.363948	0.133162	0.480428	0.452236	0.145735	0	0.207073
mRNA::NW_021318520.1:2324-6552	14.586777	0.795525	2.351371	2.245264	0.684935	3.879557	6.199508	3.062559	4.413764	6.629067	3.448177	2.405635	7.374346	6.629067	8.861769	5.197394	5.353595	5.149503	5.435866	5.898241	7.72408	8.037357	9.177373	11.940598	34.719934	33.998786	61.535758	1.716817	12.446287	9.700888	11.691296	4.984147	2.467677
mRNA::NW_021318521.1:16891-36088	0.89391	0.293444	0.427846	0.229434	0.038027	0.165155	0.206411	0.182643	0.163868	0.236785	0.306298	0.292481	0.120829	0.236785	0.234624	0.369226	0.188369	0.092256	0.250291	0.142939	0.365373	0.28809	0.184435	0.134826	1.321719	1.191848	3.653205	0.237028	0.362518	0.212038	0.285765	0.252138	0.135596
mRNA::NW_021318522.1:219760-276487	0.453956	0.287803	0.899111	3.810341	6.047391	5.397069	5.50163	6.040696	4.687418	7.593714	4.661556	6.064142	6.353576	7.593714	6.596245	0.433249	0.338454	0.303575	0.240471	0.29268	0.941064	0.512208	0.361953	0.598508	0.747269	0.743481	0.983962	0.293275	0.401066	0.260807	0.197619	0.574619	0.656394
mRNA::NW_021318525.1:9372-10095	0	0	0	4.029691	6.349663	7.214025	5.13913	2.101089	9.948074	5.99015	4.07512	0	8.069042	5.99015	9.223877	0	0	0	0	0	0	0	0	0	0	0.332334	0	0	0	0	0	0	0
mRNA::NW_021318525.1:254459-256037	0.794684	0.483383	1.151387	0.884705	0	0.331763	0.584213	0.725587	0	1.415323	0.929128	0	0.620475	1.415323	1.420474	0	0	0	0	0	0	0.100857	0	0	0.290948	0.412243	0	0.587801	2.835501	0.801047	0	0.778967	0.610097
mRNA::NW_021318527.1:85002-85753	0.215053	0	9.292479	71.092617	16.129202	23.064203	199.539857	266.809887	248.918746	4.444493	8.749907	9.917927	19.449126	4.444493	16.487685	0.540298	0	0	0	0.293247	0.376327	0	1.18837	0	6.569441	10.130797	0.723073	0.314524	0	0	0	0.347522	0
mRNA::NW_021318527.1:88144-88684	0	0	0.367465	0	0	0	0	0	0	0	0	0	0	0	0	0	0	0	0	0	0	0	0	0	0	0	0	0	0	0	0	0	0
mRNA::NW_021318527.1:98416-101352	0.077918	0.236437	5.308082	24.71719	8.996306	5.508561	57.636084	103.70039	107.353985	1.060049	1.965902	2.628384	8.447658	1.060049	6.081423	0.188795	0.273144	0	0	0.480463	0.069802	0.196198	0.744298	0	43.831464	54.692907	1.458034	0.115736	0.417355	0.327366	0.189947	0.295569	0
mRNA::NW_021318527.1:337457-339780	0	0	0	0	3.354575	0	0	12.536627	0	10.113354	0	4.955376	0	10.113354	13.698515	0	0	9.41842	0	0.229728	0	0	0	0	0	0.165983	0	0	0	0	0	0	0
mRNA::NW_021318527.1:337461-340648	26.881205	27.724804	23.609409	38.05347	46.686033	58.097546	46.184098	28.511501	35.795147	54.044149	62.441449	58.088736	54.625888	54.044149	51.541966	43.532464	28.398583	22.165597	18.432574	22.28327	15.253749	20.024004	16.208663	12.210227	22.723292	22.977712	21.078346	1.534183	19.771427	12.506	13.774287	6.767632	2.139014
mRNA::NW_021318527.1:353805-354480	0	0.26078	0	0	0	0	0	0	9.394632	1.331349	0	0.639807	0	1.331349	0.479587	0	0	0	0	0	0	0	0	0	0	0	0	0	0	0	0	0	0
mRNA::NW_021318527.1:375625-379895	25.531535	8.240291	7.129223	1.862468	3.210735	5.979874	15.064267	2.912262	6.189652	11.223723	4.595833	9.5588	21.075949	11.223723	15.702134	3.198365	39.061416	29.940059	19.18456	19.501891	18.174548	22.39608	20.602821	17.062326	0.724481	1.042557	2.561573	8.339704	22.860108	19.067145	17.817429	9.577377	6.394469
mRNA::NW_021318527.1:387654-401033	0.093054	0.191861	0.151503	2.320996	4.235331	4.505092	3.560429	4.7703	3.429943	5.969024	3.411373	4.634052	3.433292	5.969024	4.752982	0.152356	0.217906	0.038165	0.170387	0.323	0.622506	0.138881	0.076152	0.247808	0.090637	0.038746	0.175647	0.212373	0.33097	0.141373	0.103138	0.428997	0.986767
mRNA::NW_021318528.1:103315-180798	0.453441	0.376887	0.47243	3.973579	6.191025	5.269691	6.275139	7.801723	6.172526	8.305503	5.745931	6.665533	7.312488	8.305503	8.087099	0.858729	0.685047	0.7133	0.563675	0.798662	1.274126	0.621477	0.371835	0.842683	0.421778	0.402283	0.691606	0.491999	0.704492	0.298925	0.228467	1.3082	1.038785
mRNA::NW_021318528.1:193890-194630	0	0	2.342433	2.077535	6.979176	6.976313	6.829754	11.139428	3.782844	9.237788	3.219806	5.604109	5.417739	9.237788	7.112812	0	0	0	0.300781	0.299973	1.154281	0.572765	0.284389	0.403746	0	0	0	0	0.391246	0	0	0.713267	0
mRNA::NW_021318528.1:194854-197460	0	0.044992	0	13.775524	18.001771	17.203926	23.435789	28.500672	16.460322	30.32882	14.420834	18.648841	17.726641	30.32882	25.874041	0	0	0	0	0.060922	0.21945	0.056045	0	0.236283	0	0	0.281319	0	0.079386	0	0	0.07282	0.821229
mRNA::NW_021318529.1:6480-24951	1.037925	0.282123	0.818426	1.373576	1.589523	1.414706	2.09647	1.648952	1.564587	2.057252	1.582911	2.528961	2.08213	2.057252	2.497741	0.630815	0.770577	0.822382	1.214603	0.899665	1.191151	1.134181	1.479658	1.332004	1.328854	1.218777	1.389366	1.691347	1.334706	1.150414	1.144017	1.854076	1.506958
mRNA::NW_021318529.1:26118-33349	8.456248	5.453504	6.077497	6.463772	5.581576	6.455303	7.722816	5.986911	6.535085	9.057087	7.508882	4.583707	9.496277	9.057087	11.235484	13.225286	7.830999	9.281951	11.606095	9.633234	11.799511	13.623764	12.958516	17.006239	12.744081	14.005191	12.241063	4.929803	12.227905	13.813108	14.005052	8.51562	4.167382
mRNA::NW_021318529.1:37764-38772	56.122857	46.478534	40.326439	37.707406	86.111344	135.783809	25.014897	16.810962	35.971583	83.187257	79.619964	91.476556	36.537958	83.187257	25.238115	7.347376	5.977582	2.865791	2.515141	2.118362	11.945732	9.240221	3.201567	6.890949	44.524688	40.312232	129.05771	6.841772	12.313152	12.312596	11.390894	11.479722	13.535446
mRNA::NW_021318529.1:51920-88019	1.946998	2.290678	2.909958	2.972714	3.729676	4.395153	6.561418	6.754449	6.522247	4.883508	3.72492	5.089652	4.836644	4.883508	5.81297	4.156666	0.856092	1.104917	1.298279	2.258142	2.119021	1.597583	1.512185	1.759137	1.834807	1.92408	2.47421	1.25673	1.231832	1.124948	1.094557	1.915024	1.487528
mRNA::NW_021318529.1:88538-94852	1.700576	0.798263	0.34753	0.195189	0.023698	0.907064	1.442758	2.055982	0.74549	3.085343	0.522174	0.910884	4.31997	3.085343	5.176557	1.32525	1.782613	1.534548	1.78052	2.7795	1.883477	1.615064	1.388061	1.088725	0.733384	1.164276	0.935916	1.636528	4.019372	3.262692	4.081036	1.860075	1.855861
mRNA::NW_021318529.1:101207-121945	4.037372	0	0	0	0	0	0	0	0	0	0	3.716694	4.161372	0	0	0	0	0	0	0	0	3.632831	0	5.096849	3.907655	4.102781	3.394765	0	3.454879	0	0	2.578888	0
mRNA::NW_021318529.1:101207-121944	0	2.10586	1.980325	2.514883	4.023348	2.842735	3.045953	2.398647	3.278641	5.107542	2.991866	0	0	5.107542	3.274765	2.331282	2.429171	2.444094	2.031839	1.687436	2.720545	0	3.515859	0	0	0	0	1.890963	0	2.903592	2.884167	0	1.722124
mRNA::NW_021318529.1:134843-138677	0	0	0	0	0	0	0	0	0	0	0	0	0	0	0	0	0	0	0	0	0	0	0	0	0	0	0	0	0	0	0	0	0
mRNA::NW_021318529.1:138673-143641	0.02455	0.022334	0.070133	0	0	0	0	0	0	0	0	0	0	0	0	0	0	0	0	0	0	0	0	0	0	0	0	0	0	0	0	0	0
mRNA::NW_021318529.1:142585-148477	0.085398	0	0	2.750063	0	0.427116	0.894816	1.446135	1.142183	0	2.016584	1.846798	0.620301	0	1.123606	0	0	0	0	0	0	0	0	0	0	0.283611	3.294477	0	0	0	0	0	0
mRNA::NW_021318529.1:142585-147730	1.262241	0.731731	3.092658	0	4.076811	2.360408	2.222921	2.334284	1.830066	2.714572	3.102669	3.004445	1.459877	2.714572	0	0.154192	0	0	0.058856	0	0.03826	0	0	0.412845	2.417188	3.148234	3.052021	1.489516	0.342357	0.178993	0.381145	1.292556	1.610051
mRNA::NW_021318529.1:142585-147337	0	0	0	0	0	0	0	0	0	0	0	0	0	0	0	0	0	0	0	0.031762	0	0.029076	0	0	0	0	0	0	0	0	0	0	0
mRNA::NW_021318529.1:171571-173068	5.591721	1.804242	2.942973	0	0	0.235305	0.621809	0	1.481255	1.507833	0	1.373411	1.718959	1.507833	2.183567	2.074653	0.814941	0.840976	0.699761	2.202476	3.166165	0.753467	1.570262	3.482495	1.870203	2.759071	0.718738	19.040684	2.418225	3.131245	2.746507	18.817316	7.920424
mRNA::NW_021318529.1:182303-215303	0.956373	0.950031	0.783333	3.043056	4.598247	4.074512	4.59384	0.971054	2.489964	5.507589	4.071283	5.073339	5.094176	5.507589	4.667493	1.743243	1.557855	1.561124	1.347309	1.319141	2.194264	1.708802	1.746236	2.235405	1.330661	1.242194	1.599463	1.28216	2.367535	1.880419	2.100228	1.89978	1.339335
mRNA::NW_021318529.1:183393-215303	0	0	0	0	0	0	0	2.580856	1.173202	0	0	0	0	0	0	0	0	0	0	0	0	0	0	0	0	0	0	0	0	0	0	0	0
mRNA::NW_021318530.1:9833-20089	12.810967	68.122815	68.689668	1.512029	1.898858	0.788522	20.037685	11.530823	11.38429	28.959616	5.3338	6.015183	36.350523	28.959616	31.578618	210.880912	103.56053	64.099725	51.0172	59.945429	210.72523	76.945435	37.010354	93.120792	30.441582	37.704402	63.866096	17.3516	89.505195	49.399019	67.341476	42.491657	24.758034
mRNA::NW_021318533.1:11854-13465	40.141309	6.377075	32.63551	8.061193	15.829396	17.239769	4.658151	4.231479	2.504042	5.74213	14.80237	14.120858	6.900259	5.74213	2.88054	3.500996	11.368903	3.827711	8.545091	12.224302	10.761168	4.24507	1.868908	4.026813	14.107307	8.597464	10.414894	53.387126	4.149509	2.633107	4.073011	35.272448	22.307132
mRNA::NW_021318533.1:21914-23733	5.903791	12.029982	2.782428	41.039922	18.56218	23.456184	22.974485	55.285423	53.440408	12.207835	10.664982	7.585454	5.874338	12.207835	5.486027	10.962078	2.552776	3.470966	2.403638	0.826607	2.992502	0.594552	0.247105	0	1.469381	2.427438	0.113932	1.987388	0.957761	1.12721	1.088536	2.084215	2.575163
mRNA::NW_021318533.1:30450-68034	0.606159	1.761052	0.58475	1.314732	1.852658	1.654152	2.488398	1.977257	2.241161	2.832401	1.55459	1.721294	2.121533	2.832401	2.382015	1.627325	1.841899	1.526209	0.839329	1.10645	1.382373	1.609825	0.634138	1.327064	0.549001	0.546758	1.134009	4.339865	1.029668	0.723397	0.508766	10.952174	8.196934
mRNA::NW_021318533.1:89750-91712	5.834126	0.310976	0.296124	5.879026	3.157771	2.065976	3.360057	4.853379	7.123454	0.986779	0.617226	1.677702	1.345121	0.986779	2.454424	2.841882	0.291062	0.905692	0.677228	1.429522	0.657984	0.621295	0.526714	0.655101	4.717771	4.329743	3.129672	0.364052	1.315221	0.619128	1.096434	0.803622	1.320852
mRNA::NW_021318533.1:96562-146590	5.887686	7.069173	8.36536	11.895835	6.712839	14.860843	14.205854	9.055826	17.291864	22.314987	7.059093	9.522165	16.993525	22.314987	10.50502	1.669989	4.972397	1.657947	1.39509	5.73218	8.336254	6.122804	1.903788	6.910443	1.966437	2.379185	4.169682	0	2.026867	2.233184	1.258369	1.961724	0
mRNA::NW_021318533.1:96562-146589	0	0	0	0	7.757723	0	0	9.602483	0	0	5.551029	6.3281	0	0	7.397395	3.888109	0	3.409465	2.83499	0	0	0	3.060114	0	2.85286	3.396067	2.60296	3.228097	3.82817	3.121348	3.487795	2.399489	3.244005
mRNA::NW_021318533.1:153637-167105	1.622968	1.278834	1.170996	4.688329	4.902301	5.016926	6.518681	9.808759	9.385744	8.925992	4.606673	6.570844	7.726048	8.925992	6.967086	1.403916	0.965436	0.652791	1.144027	1.005782	2.1845	1.455463	0.845167	1.382311	1.530432	1.398122	1.982889	0.619433	0.898856	0.675629	0.653044	1.202123	0.962831
mRNA::NW_021318533.1:170076-185472	2.738093	1.5451	0.998073	3.927924	4.18553	2.496849	3.88289	4.224802	6.19709	6.040715	4.783931	2.850308	5.247913	6.040715	2.081628	1.469027	1.478347	1.798583	0.901547	0.941342	1.00069	1.227724	1.327675	0.952297	0.65194	0.744698	2.73559	0.511305	3.285644	1.429662	0.900839	1.362656	0.614981
mRNA::NW_021318533.1:171413-185472	0	0	0	0.823849	3.076172	3.733531	0	2.967388	0	0.99838	0	2.806013	0	0.99838	3.52733	0	0	0	0	0	0	0	0	0	0.796107	0.305783	0	0	0	1.418159	1.414153	0	0
mRNA::NW_021318533.1:185634-187079	73.514496	64.077156	146.598409	1313.680622	521.421124	417.861968	304.714599	460.368326	464.930664	83.415394	271.202622	187.320731	49.653425	83.415394	40.819195	669.420287	138.414823	155.472135	98.147024	182.291568	36.981033	35.435564	11.932654	8.387665	307.6873	411.452817	211.327521	116.648318	45.296626	14.714785	35.558669	53.160988	76.854529
mRNA::NW_021318533.1:197656-198384	5.867599	2.076714	9.394287	152.124663	213.185559	324.087552	189.498301	248.347633	285.770969	351.561872	335.840636	341.841946	238.14383	351.561872	270.91417	9.656212	15.354854	5.308481	3.701196	9.229767	4.732976	6.763053	1.168928	9.950069	6.571277	10.172775	7.224147	13.557809	15.248358	9.836419	13.057238	24.503578	18.476604
mRNA::NW_021318533.1:203798-219621	10.211159	1.9137	5.991115	4.462911	5.537748	4.394387	5.866881	4.82275	3.60718	3.402088	5.279856	5.778746	6.511241	3.402088	7.897613	6.854209	12.75479	13.318577	22.879911	14.135323	14.802863	20.055448	27.23411	27.689541	10.489157	9.979518	6.719474	36.519245	43.162262	38.077673	35.96962	45.661073	43.280613
mRNA::NW_021318533.1:230540-231124	214.929857	21.485033	50.085558	412.727159	334.085429	407.412127	244.779649	494.157155	442.688629	126.926374	208.12866	288.750877	92.823376	126.926374	111.470554	2.50542	0.904289	0	0	0	0	0	0	0	24.52412	35.752289	1.09563	28.395069	0	1.635673	1.041673	53.639724	112.573675
mRNA::NW_021318533.1:246018-248156	73.974022	30.412241	103.079999	47.462514	71.143844	77.598587	74.076537	66.66767	74.096396	99.577729	62.955569	73.898693	81.84654	99.577729	79.740088	43.265091	19.699563	30.960395	49.084945	55.987073	63.420995	39.765054	47.018612	47.502726	40.312591	49.113918	50.199727	47.424147	49.637526	52.431043	48.584087	54.062431	31.121897
mRNA::NW_021318533.1:279903-282093	18.397742	0.931251	9.130766	38.241345	19.463498	11.410998	7.298509	69.209733	46.021944	2.707726	5.082787	4.301999	1.694472	2.707726	3.360505	0.526283	0.12765	0.397831	0	0	0.290198	0.751643	0.330634	2.78541	10.065724	12.024872	21.698446	24.717882	0	0.272782	0.087864	62.077625	18.136471
mRNA::NW_021318533.1:295362-311080	0.771121	0.664418	0.196228	0.249287	0.767304	0.575598	1.687462	1.154562	1.500303	1.200148	0.461152	0.596137	1.754722	1.200148	1.357239	0.235827	0.363188	0.125935	0.308237	0.461796	0.466244	0.320858	0.210434	0.333995	0.431967	0.312854	0.403418	0.38433	0.258072	0.088297	0.086212	0.831414	0.384986
mRNA::NW_021318533.1:309100-311080	29.900793	40.864473	20.666963	3.681676	3.339888	4.365058	12.593407	11.95924	10.702936	18.194911	2.691601	2.303804	13.219079	18.194911	15.158721	24.92005	19.77917	14.5145	16.738542	21.624897	44.867852	20.885749	17.559198	47.171357	19.453064	19.854037	22.271884	18.067535	19.03282	18.805283	15.003471	36.54263	23.051993
mRNA::NW_021318533.1:314299-318563	0	0	0	0	0	0	0	0	0	0	0	0	0	0	0	0	0	1.007917	0	0	0	0	0	0	0	0	0	0	0	0	0	0	0
mRNA::NW_021318533.1:314299-318560	1.1448	0.447063	0.551568	0.392975	0.393298	0.258987	0.778243	0.631102	0.704951	1.073552	0.526417	0.759177	0.898867	1.073552	0.736812	1.63424	0.60325	0	0.934434	0.820355	1.634715	1.04556	0.944348	1.606371	1.633844	1.905194	3.985156	1.934831	0.83638	0.962065	0.804014	2.13309	1.725159
mRNA::NW_021318533.1:325789-326980	1.232366	0	1.251124	0	0	0	0	0	7.264955	0	0	0	0	0	7.096736	0	6.359715	0	0	0	0	2.121781	0	2.335041	0	0	0	0.832537	0	0	0	2.577091	0
mRNA::NW_021318533.1:325840-326980	8.978099	8.990283	6.064823	1.894438	0	0.818811	10.068825	4.561789	0	5.930361	1.189036	0.953423	7.995122	5.930361	0	8.560226	0	5.418532	7.391571	8.170401	13.124708	3.869304	8.977754	11.522694	18.944156	21.664104	19.035169	0	7.673785	6.425885	5.802405	0	2.008401
mRNA::NW_021318533.1:340585-359553	1.890916	0.930384	1.662841	3.969194	5.766107	6.022671	6.4278	6.672514	5.028995	8.233496	5.533842	7.245439	6.789519	8.233496	8.172544	1.107914	2.009195	1.734357	2.06492	2.421976	2.708905	3.010845	2.500429	4.175534	1.889566	1.892764	1.220036	1.894614	4.343988	3.161862	2.865524	2.807479	2.093151
mRNA::NW_021318533.1:341056-359553	0	0	0	0	0	0	0	0	0	0	0	0	0	0	0	0	0	0	0	0	0	0	0	0	0	0	0	0	0	0	0	0	0
mRNA::NW_021318533.1:370848-374171	18.088633	3.921217	5.573478	0.683143	0	0.433935	2.385001	3.766767	1.795487	7.863797	0	0.423742	2.77544	7.863797	3.979956	1.152625	1.505905	1.653803	3.052848	5.827614	5.733312	1.668663	1.320739	3.666874	22.944208	27.069949	12.904702	5.156382	1.700768	1.257758	2.322619	13.212067	4.192834
mRNA::NW_021318533.1:412854-425587	8.312267	6.871063	13.012606	12.299603	13.831692	16.547074	12.139426	11.766066	12.371363	15.097756	13.059723	16.540912	13.719579	15.097756	13.515197	5.511013	3.056797	3.266324	6.131921	7.414548	11.54313	6.889767	5.828104	7.317602	8.474079	8.728926	9.661904	6.639157	4.121613	3.64025	4.16302	6.535916	5.674376
mRNA::NW_021318533.1:427379-440792	27.536312	21.877703	26.869178	5.782416	8.413767	7.614625	8.196156	7.096582	8.503387	12.243757	8.62781	8.525045	9.827304	12.243757	11.719889	39.294438	24.686184	22.950303	33.26644	30.517946	44.111323	34.778448	27.384388	41.435616	32.567602	34.488362	24.068065	11.297277	24.663452	24.322569	22.644612	17.284073	8.931714
mRNA::NW_021318533.1:448159-450703	0.82225	0.416002	0.484417	1.541789	0	0.12888	2.37613	7.004197	3.950939	0.245192	0	0.25148	0	0.245192	0.367113	0.221711	0	0	0	0	0	0	0.055655	0	3.513805	3.629168	0.310651	0.813674	0	0	0.074211	2.46844	1.687064
mRNA::NW_021318533.1:463765-466476	0.468089	0.12915	2.046346	0.106503	0	0.180312	0.189913	0.258344	0.345173	0	0	0	0	0	0.513517	0	0.099667	0	0	0.116605	0	0	0	0.075338	0.451946	1.391642	1.953636	0.505466	0.607767	0.143022	0.276569	1.184806	1.310054
mRNA::NW_021318533.1:467407-476823	11.724807	15.520647	14.291343	8.486608	6.656614	6.998394	8.016136	15.36725	9.828189	3.774557	7.752431	4.241056	2.963332	3.774557	3.230684	33.286025	17.136471	17.716864	15.09576	18.120312	13.109567	11.398517	11.584566	11.754901	9.654974	10.038689	12.662078	14.167311	14.84193	5.781042	14.817823	13.562395	10.797889
mRNA::NW_021318533.1:515669-516158	0	0	0	0	0	0	0	0	0	0	0	1.60721	0	0	0	0	0	0	0	0	0	0	0	0	0	0	0	0	0	0	0	0	0
mRNA::NW_021318533.1:596948-598258	0	0.101481	0	0.245347	0	0.138007	0.292124	0	0	0.710321	0	0	0.6232	0.710321	0.591618	0	0	0	0.550056	0.136734	0.532592	0	0	0	0.621913	2.111126	0.339019	0	0	0	0	0.163119	0
mRNA::NW_021318533.1:604270-607277	0.265632	0.153524	0	0	0	0.161099	0.056536	0	0	0.475765	0.063841	0	0	0.475765	0.152889	0	0	0	0	0	0	0	0	0	0	0.095107	0	0	0	0	0	0	0
mRNA::NW_021318533.1:607607-614254	0	0.493387	0.094106	0.308419	0.292101	0.209191	0.219824	0.591939	0.242904	0.438681	0.412484	0.227285	0.153551	0.438681	0.594773	0	0	0	0	0	0	0	0	0	0.056313	0.040097	0	0	0	0	0	0	0
mRNA::NW_021318533.1:750882-763051	0.558791	0.828742	0.302761	0.187958	0.096727	0.21257	0.026262	0.079322	0.071123	0.141305	0.339672	0.183517	0.206038	0.141305	0.14214	0	0.761231	0.315147	0.08451	0.155689	0.031428	0.032782	0.020998	0.030687	1.500145	2.035878	0.758504	0	0.031196	0.014677	0.014215	0.086	0.067439
mRNA::NW_021318533.1:771545-837147	2.495784	2.372825	0.885905	8.405852	7.364622	7.256312	7.542951	11.911521	11.018713	6.841214	5.461728	6.761178	4.987345	6.841214	5.730694	1.805214	1.294459	1.155747	0.600993	0.777412	1.522335	0.80214	0.807942	1.053674	0.642015	0.634245	0.484863	0.667973	1.017371	0.806554	0.740033	0.785989	0.693404
mRNA::NW_021318533.1:880115-1011096	0.401838	0.486085	0.298205	2.583277	4.008206	3.857501	4.120664	4.144222	3.626185	5.273194	3.598914	4.658093	4.269727	5.273194	4.783525	0.467793	0.498727	0.41796	0.414533	0.470779	0.64425	0.451418	0.45065	0.47422	0.374649	0.414479	0.454272	0.413774	0.49913	0.347086	0.300128	0.560851	0.637102
mRNA::NW_021318533.1:1240199-1241134	153.479317	109.981388	103.644584	56.639557	102.813372	163.63587	164.518822	128.09634	193.102739	361.025724	259.329256	233.374544	308.233835	361.025724	328.198609	152.812133	69.584568	67.065302	60.46415	106.690627	150.353834	300.755583	322.978997	248.793455	254.390435	194.810898	136.606069	16.068509	163.415301	234.011811	171.044361	35.57328	28.311684
mRNA::NW_021318533.1:1254356-1263794	0.33969	0.320188	0.403569	0.143254	0.9084	0.356373	0.204178	0.08574	0.015368	0.203541	0.229719	0.158462	0.106852	0.203541	0.20719	0.054525	0.10408	0	0.015654	0.09318	0	0.028357	0.068141	0.019909	0.246983	0.304083	4.08843	0.016866	0.161818	0.019034	0.036864	0.130095	0.034974
mRNA::NW_021318533.1:1276162-1312654	0.054473	0.199338	0.036381	1.103489	1.897897	2.320414	2.401298	2.169326	2.394706	3.771085	1.91707	2.504453	2.452466	3.771085	2.588076	0.020658	0.09405	0.061912	0.143419	0.121671	0.29247	0.046644	0.030978	0.11627	0.062014	0.083792	0.122063	0.149153	0.164957	0.086711	0.067448	0.189733	0.446919
mRNA::NW_021318533.1:1318373-1321537	0	0.544398	0	0	0	0.050827	0.107005	0.59888	0	0.064295	0.060398	0	0.056297	0.064295	0.144692	0	0	0	0	0	0	0	0	0	0.042099	0	0	0	0	0	0	0	0
mRNA::NW_021318533.1:1381608-1382488	9.463956	4.018621	1.183451	5.029213	4.126262	2.446781	6.340149	8.326274	8.055142	16.825746	3.452166	12.248258	8.148538	16.825746	5.913079	23.700448	4.220748	10.695303	7.182617	3.74841	15.529221	4.453103	2.123468	6.512586	3.635087	0.279963	2.818294	10.102666	1.415543	1.759534	0	19.965339	10.432163
mRNA::NW_021318533.1:1399942-1401339	2.463419	5.652168	6.295614	49.550394	49.710624	38.132833	34.449142	25.947416	8.475	16.889432	33.001544	20.278177	14.467557	16.889432	16.789331	3.310017	2.848956	3.473286	7.641624	4.726076	4.742244	7.447991	2.257993	0	0	0	0	0	8.900965	0	6.18498	1.505206	0
mRNA::NW_021318533.1:1399964-1404024	8.830547	6.608361	28.023354	37.072429	0	0	0	0	0	0	0	0	0	0	0	9.757825	2.175636	0	4.306618	0	0	0	7.636041	0	7.91563	6.985566	0	0	0	0	0	0	0
mRNA::NW_021318533.1:1399981-1404024	0	0	6.601098	66.955318	46.277174	82.50664	38.673238	63.483258	68.68991	58.646207	156.254964	134.270014	30.483897	58.646207	15.468671	0	0	1.192775	0	2.397541	6.919363	7.452138	0	7.333416	7.162677	9.67222	3.231657	9.290532	20.196212	33.398044	13.321121	7.490675	8.444085
mRNA::NW_021318533.1:1455888-1495678	0.643837	1.030055	0.612309	0	5.26941	3.617964	1.159022	6.037309	3.832722	0	2.101466	5.060526	0.765662	0	3.513302	0	0	0	0	0	0	0	0	0	0	0	0	0	0.700636	0.407834	0	0	0
mRNA::NW_021318533.1:1455889-1495678	0	0	0	3.685634	0	0	2.360008	0	0	3.975544	2.309435	0	2.394667	3.975544	0	0.488684	0.770048	0.699267	0.281187	0.333559	0.897371	0.538315	0.277227	0.821825	0.428021	0.464412	0.429324	0.54136	0	0	0.308935	0.964377	0.706966
mRNA::NW_021318533.1:1512366-1514508	77.978291	14.94652	30.022907	18.32289	19.574542	18.013888	24.338802	20.741481	22.998249	23.601984	12.936736	20.146783	16.855811	23.601984	21.004145	4.45471	10.483185	4.491006	2.066356	5.472738	13.093749	1.752609	1.900021	6.109754	102.434947	104.017933	136.774896	497.759313	51.116468	47.282895	44.245214	533.568981	564.463179
mRNA::NW_021318533.1:1536371-1536860	0	0	0	0	0	0	0	0	0	0	0	0	0	0	0	0	0	0	0	0	0	0	0	0	0	0	0	0	0	0	0	0	0
mRNA::NW_021318533.1:1541688-1543908	0	0.755066	1.643882	0.464979	0.578739	1.648394	0.552925	0.890188	1.15093	2.285424	1.072559	0.657534	0.834261	2.285424	1.92176	0.518079	0.376858	0.391572	2.424739	1.897274	4.095949	2.152568	0.5858	0.567312	8.951014	13.79181	1.086528	1.422424	1.426505	1.342914	0.95167	1.831137	1.638415
mRNA::NW_021318533.1:1547135-1548966	0.732294	0.202323	0.321044	0.082619	0	0.465609	0.294845	0	0	0.356315	0.111409	0.36284	1.040971	0.356315	1.195191	0.324669	0	0	0.275217	0.27342	1.187878	0.337095	0.408596	0.118494	2.248014	4.014265	1.808928	0.09861	0	0.223708	0	0.108855	0.306658
mRNA::NW_021318533.1:1556806-1558581	14.579094	41.195479	32.669119	38.204145	41.903291	28.688359	34.326056	23.010852	24.378614	35.745309	45.741089	24.485034	25.258568	35.745309	33.030681	49.894252	18.08491	13.138981	14.129442	5.21243	20.322935	11.496921	11.306294	32.34246	29.689208	35.376198	36.819973	13.154751	70.657445	44.933177	48.58661	28.5105	17.461479
mRNA::NW_021318533.1:1573886-1574507	7.325933	164.455015	10.228608	19.640116	28.236993	3.778033	6.078767	11.277242	4.22657	8.130735	0	0	8.946676	8.130735	10.914656	8.948723	35.04923	52.395222	22.747321	82.163427	7.621241	133.678837	31.803242	16.895115	20.512733	26.415742	16.73042	11.072832	14.031057	11.762911	14.527933	16.556448	9.728462
mRNA::NW_021318533.1:1590825-1600758	0.709028	0.065094	0.569155	0.095159	0.460767	0.30745	0.193753	0.146419	0.218721	0.193128	0.108986	0.180463	0.185869	0.193128	0.262152	0.077587	0.271458	0.129357	0.029706	0.044204	0.077316	0.147956	0.116345	0.169982	2.351629	2.383988	4.135234	0.592087	0.172719	0.144467	0.192368	1.07564	0.248881
mRNA::NW_021318533.1:1601462-1606585	5.886678	4.996349	6.802625	5.001608	7.400262	5.822196	6.665801	7.175564	5.828956	7.450382	5.812717	8.401883	8.403443	7.450382	6.294581	4.029077	2.276502	2.173168	3.166136	3.344034	4.113416	2.738026	3.244097	3.355488	7.344483	7.545088	5.796337	1.655434	3.706843	2.610656	1.983969	1.614033	1.02944
mRNA::NW_021318533.1:1609447-1621300	2.885703	0.904947	2.770968	0.158866	0.744546	0.564665	1.778962	0.624214	0.742169	1.563141	1.394527	1.004504	2.227558	1.563141	1.641194	0.927335	0.514114	0.323504	0.322185	0.762131	0.870948	0.3365	0.334095	0.535482	5.400598	6.067537	10.059896	1.241713	1.825131	1.702319	1.663281	2.147926	0.802944
mRNA::NW_021318533.1:1656431-1661195	2.981082	2.468776	2.363673	2.881367	2.16099	0.988058	2.067814	7.459232	2.567543	2.265645	0.272874	1.285653	1.306664	2.265645	1.730983	0.557798	1.229924	1.230202	1.107297	1.456584	1.785262	0.960808	1.143259	1.516738	6.327361	7.700772	5.309174	1.318049	0.95012	1.125731	0.939611	2.576673	1.247343
mRNA::NW_021318533.1:1742171-1751993	0	0.045104	0.020938	0.474624	0.601713	1.021845	1.88492	1.129093	1.296007	3.906006	0.771604	1.171258	3.128458	3.906006	4.582398	0.042649	0	0.104026	0.119248	0.135835	0.312642	0.068184	0.050022	0	0.049886	0.013326	0.018829	0.048576	0.198436	0.018268	0	0.035677	0.586853
mRNA::NW_021318533.1:1764132-1771823	5.651995	6.061041	6.696523	7.461926	10.823203	9.500764	8.156383	8.029679	8.996252	12.953995	9.857347	12.259132	10.558136	12.953995	8.38226	4.764806	4.326442	4.756414	3.123528	3.540899	4.136825	3.832727	1.450052	3.027252	1.526181	1.71643	2.014257	0.520785	1.898588	0.917084	0.432601	1.15912	0.670044
mRNA::NW_021318533.1:1785977-1798560	3.899283	2.459637	3.807114	4.543964	6.480937	7.825599	8.417646	5.913765	6.286458	8.555637	7.041847	6.226159	7.967888	8.555637	8.948093	7.993225	3.983657	4.888244	5.348229	6.963328	5.78516	4.655364	4.227571	5.222326	3.78934	4.130928	4.160173	1.444501	4.77631	3.211192	4.064775	2.585919	1.680644
mRNA::NW_021318533.1:1811406-1821163	1.706679	0.970828	0.3355	15.043578	10.602063	9.908691	9.727551	19.503343	18.806641	2.955976	3.858492	3.865373	2.283077	2.955976	0.804654	2.54533	1.275702	3.659295	0.453321	0.695044	1.303833	0.243566	0.217909	0.542003	2.597158	4.552718	2.115102	0.349164	0.683657	0.475395	0.454772	0.900391	0.168688
mRNA::NW_021318533.1:1813688-1821254	1.224089	0.821328	0.098282	7.401238	3.255748	2.747183	3.9832	5.884822	6.770176	0.251627	2.174502	1.20555	0.768339	0.251627	0.112234	0.150126	0.335875	0.965836	0.335053	0.462241	0	0.449652	0.35061	0.521397	5.325906	6.643789	2.774663	0.330055	0.33106	0.147195	0.288752	0.744123	0.329925
mRNA::NW_021318533.1:1844051-1852915	10.367935	5.172695	3.758474	7.639188	10.823391	11.851051	9.293623	8.946058	9.526084	13.569789	9.80124	12.183855	9.878344	13.569789	9.275475	4.68333	4.165631	3.027008	2.872312	2.501621	5.780023	5.067872	5.249826	3.993678	4.745809	4.862827	4.2791	5.379285	5.52402	4.162523	4.541982	7.831091	4.868636
mRNA::NW_021318533.1:1854720-1859616	2.975118	0.336213	0.551707	4.186701	4.520727	3.639914	3.761153	3.129717	4.049866	2.842702	1.918988	3.077169	2.961099	2.842702	2.4985	0	0.311565	0.543073	0.186065	0.184523	0.163395	0.028167	0.054242	0	1.308802	0.789852	1.50834	2.555073	0.160349	0.150904	0	4.454314	4.820404
mRNA::NW_021318533.1:1854720-1856296	13.429622	3.031246	0.654615	0	0	0	0	0	0	0	0	0	0	0	0	0.17995	0	0	0	0	0.462934	0	0	0.142077	9.312063	13.330417	0	14.00383	0	0	0	25.78883	13.085269
mRNA::NW_021318533.1:1871581-1873469	130.613345	12.659012	10.774877	4.86567	16.894657	7.308833	7.879911	3.517114	3.549845	0.801267	1.827944	2.014073	0.4018	0.801267	1.282176	3.298826	4.116494	0.632168	0	0.087996	2.829365	0.406317	0	0.114255	17.995763	17.04473	1.526897	19.463626	0.114615	0.215821	0.104223	41.76735	32.309526
mRNA::NW_021318533.1:1879425-1889066	5.627457	4.956611	9.454399	2.382759	4.980428	3.803856	4.561409	3.908852	3.413001	4.321288	3.165251	4.666918	4.564876	4.321288	4.602327	2.26699	3.639682	2.694815	3.966703	3.418555	4.025922	2.288656	2.892976	2.122986	4.62817	3.54577	3.339536	2.772092	1.583122	1.322105	1.334417	3.00013	2.463633
mRNA::NW_021318533.1:1891812-1898557	0.84979	0.615487	0.247148	0.34428	0.995921	1.12179	0.529253	0.534386	0.478442	0.8065	0.433341	0.850801	1.109024	0.8065	0.911272	0.154586	0.332553	0	0.110805	0.131925	0.115303	0.100479	0.07732	0.028222	0.388141	0.355542	0.273016	0.167096	0.343679	0.188658	0.18265	0.894488	0.2475
mRNA::NW_021318533.1:1903477-1904450	4.290795	20.480776	20.303204	2.50071	5.596135	5.813591	7.028254	13.346122	4.738479	6.267468	7.31864	6.794507	7.341235	6.267468	7.756695	7.718614	6.297042	10.173676	3.043838	3.838732	4.957575	4.757889	4.862218	3.217656	15.401025	11.135757	16.514521	5.000602	1.845328	2.484114	0.955764	5.775005	4.732069
mRNA::NW_021318533.1:1905717-1913467	11.561152	10.878428	9.91086	11.631207	12.157333	11.008119	15.146146	13.664698	17.606697	16.461391	12.946004	12.589841	18.15643	16.461391	14.156315	13.240707	13.032614	14.59109	8.556586	12.086518	8.735906	7.980967	6.453716	6.61706	9.565345	10.406059	19.666784	5.332158	9.593587	8.211975	6.505626	14.030105	5.850002
mRNA::NW_021318533.1:1914018-1929130	2.866933	1.391086	2.256649	4.289043	6.164405	5.011558	5.609302	4.574162	6.002178	5.044291	5.549873	5.742584	4.467815	5.044291	4.245061	2.119611	2.93337	2.943049	2.185761	2.695781	2.429486	0.892501	0.966533	1.523394	1.335803	1.829513	2.275613	4.168662	1.811696	1.692951	1.708104	3.467723	1.966668
mRNA::NW_021318533.1:1914018-1928918	0	0	0	0	0	0	0	0	0	0	0	0	0	0	0	0	0	0	0	0	0	0	0	0	0	0	0	0	0	0	0	0	0
mRNA::NW_021318533.1:1930855-1932076	0.328089	0	0.316751	0	0	0	0	0	0.586533	0	0	0	0	0	0	0.808028	4.27446	3.015851	5.712445	2.541689	1.357382	3.211417	2.317903	0.39306	0	0.872918	0.185316	0	1.560035	0.551055	1.23907	0.356605	0
mRNA::NW_021318533.1:1934038-1941615	41.23051	52.30902	41.480543	151.018054	136.524408	136.912865	146.227602	193.710305	194.743971	117.062064	124.492901	125.245635	99.697484	117.062064	80.767255	54.666181	35.224009	27.47881	20.816159	19.114779	27.516899	30.545928	28.48338	20.422762	46.352277	53.646772	27.474358	16.015114	18.526554	14.735137	13.943468	13.499392	8.423156
mRNA::NW_021318533.1:1946720-1977081	6.130938	6.488851	4.920119	13.779962	14.119812	14.240654	14.277754	16.080652	14.701551	16.607012	15.881892	16.097096	14.426091	16.607012	15.130479	7.436684	7.062896	5.912005	4.470908	4.147175	5.061308	4.617997	3.990134	5.442236	4.303817	5.03566	4.300342	6.528273	8.781582	7.203422	8.043256	9.028821	5.904909
mRNA::NW_021318533.1:1946720-1976880	0	0	0	0	0	0	0	0	0	0	0	0	0	0	0	0	0	0	0	0	0	0	0	0	0	0	0	0	0	0	0	0	0
mRNA::NW_021318533.1:1982774-1985070	17.99849	13.961726	35.198137	16.825605	18.60643	28.219237	29.744059	23.371459	25.553005	38.228598	21.341756	24.211969	29.232982	38.228598	32.801494	41.242235	18.354391	16.066677	24.329826	27.181598	57.587719	33.975679	31.286478	45.38966	67.385223	66.127816	29.280621	40.546143	31.029631	24.29919	26.81506	33.907747	20.819354
mRNA::NW_021318533.1:2001716-2003015	5.861304	0.205149	2.146018	0	0	0	0	1.694211	0	0	0	0	0	0	0	0	0	0	0	0	0	0	0	0	3.649417	5.075368	0.513946	0	0	0	0	0.494562	0.927674
mRNA::NW_021318533.1:2004202-2020027	0.395494	0.449512	0.684236	1.545403	3.722237	2.794902	4.024224	2.28725	3.459624	4.050261	1.878663	2.604641	4.503776	4.050261	5.009046	0.636115	1.123	0.561747	0.83369	1.299357	1.080637	0.641967	0.416995	0.716213	0.744511	0.595943	0.497327	0.306388	0.307759	0.253705	0.407336	0.576993	0.488463
mRNA::NW_021318533.1:2015945-2020793	0	0	0.765367	1.325181	0	1.649837	3.677008	0	2.066625	1.976997	2.204908	3.116466	2.960347	1.976997	2.4985	0	0	0	0	0.406148	0	0	0	0	1.519039	0	5.49555	0	0	0	0.650272	0	0
mRNA::NW_021318533.1:2015945-2020585	6.218949	5.289632	7.172075	1.163776	1.685621	0	0	4.883735	0	0	0	0	0	0	0	6.504058	2.781601	4.12478	4.978338	5.00323	7.554362	3.492204	3.093693	5.399914	5.514744	6.470055	2.341761	1.915435	2.553994	2.331634	1.182518	1.805562	2.248796
mRNA::NW_021318533.1:2024073-2030312	9.061979	4.392968	6.451495	2.722866	4.390869	3.003363	5.191023	3.768422	2.948594	6.029379	3.436657	3.252095	5.877789	6.029379	8.539849	5.28402	7.822774	6.971868	3.581715	6.487467	8.660062	4.470184	4.510555	8.482829	10.691244	10.526264	15.784608	6.602356	14.570775	14.647356	13.953517	13.669109	7.89241
mRNA::NW_021318533.1:2024517-2030312	0	0	0	0	0	0	0	0	0	0	0	0	0	0	0	0	0	0	0	0	0	0	0	0	0	0	0	0	0	0	0	0	0
mRNA::NW_021318533.1:2036223-2042339	5.1325	0	20.583286	0	8.499709	3.978348	0	0	0	6.315454	0	4.70739	0	6.315454	6.809062	0	0	0	0	12.88257	0	0	0	0	0	0	0	0	18.208095	0	0	0	0
mRNA::NW_021318533.1:2036223-2042338	0	2.92506	0	4.035905	0	0	6.019726	4.575135	4.38406	0	6.838732	0	5.388106	0	0	9.037185	5.736826	5.962662	11.586639	0	10.631184	10.355675	12.170734	6.72442	10.764095	13.118003	12.792598	13.881041	0	14.958155	15.896819	13.550857	11.568527
mRNA::NW_021318533.1:2036572-2042338	0	0	0	0	0	0	0	0	0	0	0	0	0	0	0	0	0	0	0	0	0	0	0	0	0	0	0	0	0	0	0	0	0
mRNA::NW_021318533.1:2048573-2056255	22.801963	5.121323	9.404525	9.753146	13.971044	11.068526	20.502987	0	0	21.39807	15.526177	15.445171	22.286869	21.39807	21.843518	0	8.768818	0	10.029041	23.030962	10.176074	0	0	0	7.559729	9.314288	0	0	0	30.512428	27.150158	9.883531	7.114604
mRNA::NW_021318533.1:2048573-2056254	0	0	0	0	0	0	0	12.62506	14.8625	0	0	0	0	0	0	14.646856	0	8.140791	0	0	0	11.161866	12.775094	26.789435	0	0	16.637791	3.733847	28.450803	0	0	0	0
mRNA::NW_021318533.1:2081376-2084831	0.032606	0.164845	1.665497	3.160255	3.68649	5.014915	4.957494	4.499502	3.043143	8.344183	3.458899	4.419369	5.271785	8.344183	8.374711	0.788906	0.53134	0.475219	0.7971	0.446896	1.11071	0.287003	0.395379	0.418701	1.081925	1.179832	0.38831	0.775411	0.291121	0.493205	0.212046	0.962102	0.854155
mRNA::NW_021318533.1:2112265-2119493	167.604069	87.685578	110.750164	111.458357	100.264152	91.244214	285.717096	229.883635	264.127032	248.12901	138.848019	105.970654	240.901047	248.12901	289.622715	156.327245	92.363539	91.168149	86.557316	110.267251	73.215276	104.587517	82.45917	63.275879	168.165518	170.451486	233.314879	84.908161	116.228511	123.244452	122.457388	100.480631	63.044075
mRNA::NW_021318533.1:2126474-2128176	266.981968	226.866319	295.796408	154.514087	141.990535	84.465559	108.868829	167.02174	126.690963	21.47717	34.578118	58.870301	14.744106	21.47717	16.326545	61.496872	42.779758	49.282468	6.298687	21.557177	47.485535	4.967212	3.660644	10.995253	205.115169	209.201187	29.079523	1026.162471	46.361715	28.777365	35.081186	1147.350895	1292.254674
mRNA::NW_021318533.1:2129464-2140476	4.80105	3.910134	3.631534	13.941678	11.496941	9.766352	10.970034	19.986835	16.079397	9.239928	9.41682	10.34636	9.123217	9.239928	7.561841	4.127701	2.928336	2.651947	4.393872	5.009327	4.649249	4.672284	6.149302	2.882103	3.844253	3.904407	3.96076	16.582949	5.214987	5.164865	4.955612	26.689342	31.848455
mRNA::NW_021318533.1:2155705-2158825	164.07589	79.423139	253.630209	59.365691	94.662574	98.454155	47.312215	30.463092	29.089789	43.935987	79.538364	77.936503	43.958846	43.935987	52.30301	41.211724	320.374711	385.00848	230.402305	222.68221	40.888145	429.952332	437.087261	38.659142	52.669406	56.937852	59.63008	221.66082	63.11623	71.411179	50.585653	277.774274	197.919066
mRNA::NW_021318533.1:2174607-2175182	0	0	0	0	0	0	0	0	0	0	0	0	0	0	0	0	0	0	0	0	0	0	0	0	0	1.586278	0	0.486357	0	0	0	0	0
mRNA::NW_021318533.1:2189676-2197460	10.596961	8.456765	12.081927	19.717174	20.75012	24.484031	31.842724	22.392285	27.762248	32.13954	26.172442	31.033779	37.669425	32.13954	37.030801	10.917256	8.680553	8.228434	9.415515	7.958066	9.292776	8.844805	6.657371	9.139186	10.059832	10.551626	14.187491	6.398473	10.587586	9.034096	9.75928	8.366395	4.735645
mRNA::NW_021318533.1:2198761-2206184	4.731429	2.990663	3.145886	6.015988	6.976286	9.082379	7.21142	6.617459	6.261489	9.727125	8.754665	11.255177	8.785318	9.727125	7.545435	4.056538	3.608949	3.36048	4.453701	3.821539	6.446357	4.237127	4.686767	5.081924	8.588021	8.370605	6.722401	1.772099	3.888785	4.074157	4.724209	1.500446	1.523674
mRNA::NW_021318533.1:2208196-2231445	3.238679	3.319706	4.27015	3.975522	6.247242	6.48029	5.213429	4.205865	5.203474	7.762373	6.129167	7.490614	7.471934	7.762373	6.250289	2.530096	1.684984	1.399785	1.974174	2.144029	2.920348	2.067393	2.112702	2.323607	3.643947	3.538305	2.401134	2.733455	3.137172	3.459057	3.64841	2.818477	2.192016
mRNA::NW_021318533.1:2238715-2240740	32.976503	23.381526	20.839101	39.409839	60.617365	41.448227	59.925389	47.501995	45.689046	74.119143	44.150316	67.760078	77.268758	74.119143	61.923273	34.877991	20.035476	19.046489	19.425989	24.07881	55.416888	27.16623	36.676502	64.492511	25.599005	30.877616	41.139178	29.136881	63.294682	74.31266	71.310681	31.57546	30.204347
mRNA::NW_021318533.1:2247910-2251800	1.11876	29.839742	2.073288	0.324651	0.866233	0.366728	1.628732	1.087418	1.787055	2.109192	0.966853	1.1942	1.215933	2.109192	3.884171	0.277372	0.866052	0.417491	0.594283	0.74711	0.360325	0.504604	0.382129	0.151897	2.20688	2.782981	4.832512	0.255919	1.997878	2.314242	1.306158	2.069225	0.574881
mRNA::NW_021318533.1:2261490-2266287	4.644257	3.860156	4.679647	10.433629	21.105289	19.723068	15.455512	17.514623	18.950445	14.019538	19.551273	20.589228	9.933555	14.019538	5.145137	3.863211	2.028035	2.113525	1.787767	1.766268	1.595219	1.485563	1.297238	1.187149	1.459708	1.189802	0.805879	1.467734	2.120958	0.620758	1.267869	2.786849	0.417308
mRNA::NW_021318533.1:2262513-2266287	43.165757	47.409337	36.507021	80.28312	61.655344	78.189617	59.49635	79.23846	94.643324	74.312504	79.532674	74.06984	50.722283	74.312504	58.801669	45.51781	20.025684	29.982631	26.09558	19.410855	35.374319	21.616129	22.015027	17.19455	22.442833	26.844633	18.625849	12.513015	18.905555	17.62765	17.87976	19.234455	12.617536
mRNA::NW_021318533.1:2268561-2296829	7.860953	10.036466	8.412367	13.688405	17.524869	16.593764	19.512099	18.573482	21.660962	24.377902	17.90038	18.314941	22.553424	24.377902	25.791314	10.906358	11.232402	9.47263	5.214825	6.550574	7.157889	7.195038	6.434611	5.778673	5.381836	6.528135	6.922662	9.496158	10.485263	7.965269	6.954996	14.43497	7.913198
mRNA::NW_021318533.1:2303364-2309052	4.330829	3.368896	4.283339	3.45739	10.06376	3.525123	6.031824	5.95263	4.598959	6.02179	5.305535	5.262919	6.203533	6.02179	4.70144	5.407951	4.026351	3.611775	3.892728	2.627593	4.511024	3.700808	3.74676	2.700209	4.518731	5.720801	4.273809	1.340468	2.669729	2.5446	2.432001	2.20053	1.241962
mRNA::NW_021318533.1:2318139-2328017	3.608657	1.974923	4.194239	3.609339	5.82977	4.900852	4.806503	4.56499	3.871507	6.623305	4.621837	4.597758	5.692928	6.623305	5.64647	3.45944	5.981683	5.646386	3.629893	4.949498	2.118892	3.638952	3.991464	1.766559	3.68224	3.898068	4.950191	1.15876	2.721426	2.687948	2.831675	1.808903	1.301581
mRNA::NW_021318533.1:2352891-2363846	1.129672	1.011044	0.679825	3.86053	6.552326	5.533575	6.709478	6.514656	6.800425	6.950472	5.168112	6.927362	6.575024	6.950472	6.179027	1.206397	1.136125	1.246672	0.980729	0.756306	1.305319	0.923395	0.527576	1.151747	0.627888	0.720137	1.034107	0.58429	1.368381	0.879518	0.742842	0.938629	0.674739
mRNA::NW_021318533.1:2374828-2381566	0.192614	0.081073	0.092781	0.040547	0	0	0.024083	0	0	0.057669	0	0	0.050465	0.057669	0	0	0	0	0	0	0	0	0	0	0.740128	1.106715	0.300642	0	0	0.053961	0	0	0
mRNA::NW_021318533.1:2428797-2429758	7944.877534	4391.394029	4162.640709	6603.590827	9445.704888	4687.500315	2594.64853	2232.397512	2768.110122	3753.517334	2405.326436	6003.239208	3474.249261	3753.517334	4489.322431	2624.432791	622.522397	683.612512	2404.555431	1181.752142	2635.953514	11401.4307	2218.347534	6414.111826	5213.388862	4246.466091	16086.60455	665.539229	3780.03624	1029.299465	937.230068	2808.41639	65980.49092
mRNA::NW_021318533.1:2438002-2447061	0.035434	0.131217	0.193423	7.141669	7.252318	5.912924	14.622624	15.240805	11.509271	11.422068	9.124965	6.659861	10.012338	11.422068	17.143148	0.113767	0.108601	0	0.163292	0.064798	0.424961	0.221872	0.156402	0.353096	0.27131	0.173923	0.201163	0.387027	0.822878	0.893449	0.884406	0.71728	0.492489
mRNA::NW_021318534.1:23349-25481	57.279242	23.04913	38.578083	38.437665	36.175802	41.547762	44.801662	43.995659	37.505787	59.172647	33.777068	35.99542	46.557558	59.172647	54.590152	39.224904	17.525245	17.241758	17.542734	21.546631	58.438237	23.174255	23.334671	60.439279	53.500069	54.642032	50.157297	43.108238	45.116515	47.630746	40.224336	58.618879	41.343025
mRNA::NW_021318534.1:28772-109731	2.917533	2.074261	2.467719	5.258345	7.471301	8.226972	5.410871	6.402414	6.269013	8.810411	8.133054	9.279631	7.81013	8.810411	6.854364	3.44514	2.917448	2.749671	3.102104	2.869044	3.360299	2.774595	2.502429	3.07395	2.821726	3.420884	2.871417	1.897767	2.254536	1.634767	1.604823	2.399741	1.85475
mRNA::NW_021318534.1:58356-63718	0	0	0	0	0	0	0.124157	0	0	0.053169	0	0	0.458026	0.053169	0	0	0	0	0	0	0.942081	0	0	1.395965	0	0	0	0	0	0	0	0	0
mRNA::NW_021318534.1:126338-127486	39.689576	3.611203	9.038081	33.65653	63.032758	76.135841	39.404882	32.180823	48.395585	52.683722	56.170932	81.601911	32.613319	52.683722	50.625416	3.216508	0.582244	1.788867	0.976605	3.724196	4.195786	10.153067	3.260474	7.04036	38.549952	34.398139	25.283647	39.106834	37.596872	40.989237	31.04881	25.867439	39.443849
mRNA::NW_021318534.1:137545-154342	0.370555	0.291689	0.25407	0.747964	0.531122	0.873667	1.004725	1.19805	1.015015	1.063293	0.656198	0.568207	0.877001	1.063293	0.875382	0.27188	0.143887	0.105688	0.399552	0.344724	0.452331	0.236157	0.113186	0.408147	1.561673	1.350446	1.647489	0.359669	2.331844	1.287837	1.103647	1.185879	0.863723
mRNA::NW_021318534.1:160048-191996	0	0	0	0	0	0	0	0	0	0	0	0	0	0	0	0	1.843843	0	0	0	0	0	0	0	0	0	0	0	0	0	0	0	0
mRNA::NW_021318534.1:160048-191980	0	0	0	0	0	0	0	0	0	0	0	0	0	0	0	0	0	0	0	0	0	0	0	0	0	0	0	0	0	0	0	0	0
mRNA::NW_021318534.1:160048-191973	3.783871	0	0	2.456488	0	1.234591	0	3.542651	0	0	0	0	1.160381	0	0	0	0	0	0	0	0	0	0	0	0	0	0	0	0	0	0	0	0
mRNA::NW_021318534.1:160048-191894	0	0	0	0	3.79052	0	0	0	0	5.783406	0	0	0	5.783406	0	0	0	0	0	0	0	0	0	0	0	0	0	0	0	0	0	0	0
mRNA::NW_021318534.1:160048-191882	0	1.828961	2.85035	0	0	2.507608	3.818076	0	3.239491	0	3.968864	4.8058	4.222729	0	5.2736	1.446249	0	1.586679	1.342452	1.738687	2.058933	2.582893	2.525846	2.210621	2.885296	2.853577	2.728648	1.429548	2.238695	1.892477	1.901158	2.40413	2.004974
mRNA::NW_021318534.1:194184-245019	1.745242	1.475452	1.320456	2.343974	3.459285	3.776213	2.853669	3.136076	2.952101	4.583974	2.837453	3.708996	3.496181	4.583974	3.915449	1.189863	0.774698	0.837443	1.247608	1.489257	1.885396	1.285454	1.009065	1.430339	1.690437	1.804575	1.203211	1.839996	1.740124	1.365422	1.237182	2.549141	2.074545
mRNA::NW_021318534.1:195416-245019	0	0	0	0	0	0	0	0	0	0	0	0	0	0	0	0	0	0	0	0	0	0	0	0	0	0	0	0	0	0	0	0	0
mRNA::NW_021318534.1:254513-255311	2.746568	13.417885	1.518468	4.197951	7.032438	4.442428	8.080272	21.941227	16.911842	17.208826	4.484749	3.027479	3.934971	17.208826	5.258875	0.491301	2.52403	0	1.074069	0.535273	1.720476	0.508705	0.251715	0	37.054474	49.676214	11.58673	0.287328	0.698237	0.987231	2.526955	1.591728	2.085877
mRNA::NW_021318534.1:270019-272084	113.510598	8.381346	218.696505	7.349388	2.745335	11.212893	45.759395	64.643727	43.505503	31.121247	5.724438	4.276797	23.735687	31.121247	28.721148	59.586217	29.563915	21.879257	69.59181	78.871909	130.61739	60.201979	51.566123	25.193538	22.669818	24.674309	36.683663	12.357389	50.933063	55.342776	46.420809	29.074444	13.254987
mRNA::NW_021318534.1:281089-282872	3.159598	0.069592	16.496678	0.681453	1.389602	0.863986	1.621374	3.551118	0.925597	1.102586	0.459616	0.280491	0.42952	1.102586	1.095351	0	0.163513	0	0	0	0	0	0	0	7.054753	7.50366	5.948468	0.813765	1.715963	0.923241	1.560113	0.561484	0.527215
mRNA::NW_021318534.1:294060-309930	0.190927	3.68822	0.24003	0.501432	0	2.933102	2.250186	2.54262	3.494213	3.796298	1.059855	2.005064	3.481565	3.796298	3.272564	1.596851	2.552536	1.275187	1.816293	1.555097	2.000517	2.832278	2.176784	2.181642	0.652884	0.944203	2.346149	0	0.433216	0.210724	0.506232	0.07923	0.029012
mRNA::NW_021318534.1:297685-309930	1.482787	0	1.442649	2.040176	3.085129	0.564396	2.83408	3.771391	0	2.674234	2.300052	0.847646	2.843085	2.674234	4.365696	0	0	0	0	0	0	0	0	0.660132	0	0	0	0.32747	0	0	0	0.651238	0.658443
mRNA::NW_021318534.1:304716-309930	2.042324	0	0.58208	0	0	0	0	0	0	0	0	0	0	0	0	2.848977	1.290849	1.658832	0.946366	0.973007	0	0	0.678211	0	3.505712	4.046689	2.288929	1.9889	4.259384	4.170945	3.836011	2.135157	2.623408
mRNA::NW_021318534.1:300174-300720	0	0	0	4.890776	0	0	0	4.708324	5.899967	0	0	7.737342	0	0	0	0	0	5.675471	0	0	0	2.848981	0	0	0	0	0	0	0	0	0	0	0
mRNA::NW_021318534.1:311400-313310	2.090927	0.705944	0.24443	0.393609	0	0.709963	0.468186	0	0.683518	0.113093	1.060987	0.086467	0.19822	0.113093	0.506131	0.617562	0.300668	1.40278	0.349323	0.520521	0.339338	0.88174	0.310752	0.338095	0.685714	0.97289	0.430493	1.314376	0.226154	0.212924	0.308485	2.072556	1.459828
mRNA::NW_021318534.1:317666-331443	4.140787	4.151245	2.857279	8.696557	9.772666	10.521712	11.278652	12.115438	10.671591	13.219189	11.103572	11.733933	12.179282	13.219189	12.42578	3.605188	2.977987	3.47528	2.029781	2.864456	5.394396	2.519463	2.863666	4.698667	2.937464	3.434818	3.818814	4.04524	5.502124	4.862701	4.229197	5.339903	4.165269
mRNA::NW_021318534.1:339404-341017	65.630408	131.112035	128.573632	217.701332	59.898613	89.681991	298.447163	517.427209	462.771824	53.358455	73.034113	35.146307	44.605603	53.358455	61.681608	453.392204	101.888924	102.250444	130.459079	156.229188	163.246682	55.572219	65.999792	71.938334	223.227081	271.257972	37.963945	180.820397	111.157831	95.56876	102.65892	273.274262	237.285461
mRNA::NW_021318534.1:347334-351370	3.336414	3.0102	4.570197	0.346866	2.196205	1.05799	1.071656	0.33445	1.755323	0.544014	1.25488	1.03365	0.779271	0.544014	0.390218	0	0	0	0	0	0	0	0	0	23.600125	23.777986	84.140052	0.24602	0.049242	0.185375	0	0.180829	0
mRNA::NW_021318534.1:357698-359530	3.431248	0.130305	0.982812	0	3.770013	0.186128	0.190334	1.697142	0	0.830874	0.608195	0.693965	0.204912	0.830874	0.419005	0	0	0	0	0	0	0	0	0	0	0	0	0	0	0	0.2159	0	0
mRNA::NW_021318534.1:366777-370732	7.958678	1.568638	9.821758	1.240468	3.366801	3.323044	1.476673	2.402197	3.434922	4.043144	2.685183	3.338196	2.788594	4.043144	1.585915	0	0	0	0	0	0	0	0	0	0	0.176837	0	0.16761	0	0	0.045827	0.230997	0.043443
mRNA::NW_021318534.1:397990-415189	3.537892	7.89254	3.490215	6.452969	5.737979	7.797315	7.807772	7.407312	7.361588	8.145336	5.925991	8.456279	7.632737	8.145336	7.455637	5.219842	5.632331	6.308236	2.933907	3.38961	4.172923	3.037277	2.430831	2.175272	3.672004	3.797431	4.220072	3.655009	3.921583	2.958154	2.593755	4.177969	3.486619
mRNA::NW_021318534.1:420612-421677	561.198712	226.746608	1781.310836	25.741717	36.437025	23.556109	92.781669	78.756482	58.454678	117.321669	29.223494	30.278816	554.543157	117.321669	680.270988	29.155905	7348.414789	6586.622294	8039.722717	9384.478068	1017.598243	13960.83327	12478.27242	1327.012954	11872.88687	11315.99031	7399.016275	10951.65795	9814.414418	9049.16937	9706.271103	11000.96875	7845.987403
mRNA::NW_021318534.1:426280-465222	0.793415	0.821008	0.968756	1.838063	2.489817	2.79646	2.400191	2.203616	2.106883	3.245837	2.278874	3.006707	2.57043	3.245837	2.613337	0.75505	0.616232	0.675785	0.809118	0.885983	0.825261	0.62466	0.59575	0.760607	0.95729	1.03267	1.233647	0.692921	0.723349	0.623072	0.633755	1.282218	0.971719
mRNA::NW_021318534.1:480031-484150	162.958823	204.791699	52.046564	47.285802	61.702231	81.529368	71.556035	54.154997	60.773075	71.971248	47.525866	54.478763	62.101849	71.971248	55.317554	52.542994	37.740814	43.226046	34.543969	44.860374	67.889342	52.998015	49.499376	37.0332	39.671447	42.793938	46.508496	52.879616	34.255828	37.499518	31.678495	65.554215	40.931135
mRNA::NW_021318534.1:486478-510851	7.234629	0.798625	13.848581	8.514466	11.807049	9.817627	20.291288	0	5.711938	12.286589	15.068455	16.333918	9.560519	12.286589	10.609455	10.900511	6.002741	0	2.315442	8.280752	14.999219	0	6.51961	0	0.592424	0	11.0601	0	0	0	0	18.173967	0
mRNA::NW_021318534.1:486478-510847	0	9.514793	0	0	0	0	0	13.182501	9.586726	16.797701	0	0	18.691006	16.797701	22.061107	0	1.427389	7.211048	4.52887	0	0	6.743088	0	11.024616	10.342906	10.836603	0	12.216992	12.188931	9.21703	10.752374	0	12.960426
mRNA::NW_021318534.1:535233-541391	1.649668	3.731195	1.43353	5.61414	2.402729	4.302772	2.573526	3.553189	4.258283	5.755069	5.391455	5.534522	4.787183	5.755069	4.297495	3.163546	3.807699	3.517012	1.271912	1.83663	3.040711	1.888262	1.648406	2.233275	5.465581	5.737382	3.813369	0.262473	1.498572	0.94573	1.340858	0.86787	0.442281
mRNA::NW_021318534.1:536960-553816	0.265175	0.443179	0.177168	0.730475	1.877683	0.818114	1.183485	1.55338	1.750954	1.851887	0.531739	1.097836	1.739974	1.851887	1.788714	0.297583	0.15934	0.221848	0.246282	0.216075	0.447076	0.220321	0.129747	0.276262	1.334441	1.369599	0.191158	0.01039	0.246206	0.088364	0.100151	0	0.147168
mRNA::NW_021318534.1:550808-553816	8.310157	10.837527	6.735724	10.873351	10.930421	10.510525	19.160785	15.888029	17.185334	18.328894	11.852453	13.152542	18.894459	18.328894	15.323859	6.599649	10.567123	9.204073	5.043433	7.946499	7.231123	5.082521	3.053132	4.759092	4.813969	4.522598	8.713185	1.627748	5.309914	3.677903	2.924812	1.740162	2.134054
mRNA::NW_021318534.1:557522-562844	20.161312	22.368243	28.300078	13.632445	15.344545	11.598975	13.055336	20.430953	17.468909	16.640597	14.880525	10.59388	14.434544	16.640597	14.16136	18.000256	14.200229	19.527541	14.312611	21.190602	14.91703	11.343788	9.504746	12.34758	14.219015	17.592975	17.773103	5.443836	8.405895	7.012463	7.088545	6.708542	4.978316
mRNA::NW_021318534.1:573633-579329	4.551551	0	3.147404	0	0	0	2.947326	0	0	0	2.465368	2.113044	0	0	0	4.07794	3.7596	2.975645	4.714229	4.898499	5.934983	6.8792	9.331753	8.856951	4.058242	2.694852	4.291446	0	0	0	0.175951	0	0
mRNA::NW_021318534.1:573637-598764	0	0	0	0	0	0	0	0	0	0	0	0	0	0	0	0	0	0	0	0	0	0	0	0	0	0	0	0	0	0	0	0	0
mRNA::NW_021318534.1:573639-599012	1.939758	1.495748	1.1241	2.132649	3.930348	3.145745	3.882922	3.562199	3.009852	3.996625	3.099332	4.092672	4.420031	3.996625	4.712935	1.705978	1.730329	1.366911	2.886657	2.565597	2.3859	3.341666	3.792032	3.652616	3.173845	2.739429	2.453483	2.283097	2.799776	3.091446	3.140141	2.559806	2.204714
mRNA::NW_021318534.1:573639-579329	0	4.212633	0	3.542343	0	1.686538	0	2.750156	1.769632	3.192575	0	0	4.660436	3.192575	1.912317	0	0	0	0	0	0	0	0	0	0	0	0	0.786418	0	1.392226	0	0	0
mRNA::NW_021318534.1:624912-631099	292.140607	278.394924	226.170118	156.601835	170.575306	183.166263	256.346471	255.750968	265.747988	288.74936	217.769089	210.587475	263.980019	288.74936	230.226049	309.360939	174.35239	178.2814	168.255354	199.757545	204.573736	209.847322	197.036097	182.107651	175.896492	189.905525	197.071849	125.893747	185.389019	195.088487	156.959757	127.52842	86.417293
mRNA::NW_021318534.1:635653-639403	14.084878	4.85705	5.118808	22.130416	21.492584	23.17516	17.250303	28.055786	31.638671	17.121934	25.943363	27.356006	9.836747	17.121934	5.967939	8.441953	1.456349	1.303493	0.576952	1.227085	2.248589	0.675045	0.216913	0.52684	23.006882	26.785283	22.391804	1.508409	4.902547	2.607988	4.41559	2.788268	1.563866
mRNA::NW_021318534.1:654031-657896	98.027574	82.172272	37.272828	37.519345	49.278359	55.100207	45.146398	43.931376	41.113391	72.10595	67.758663	69.337985	58.542937	72.10595	55.39507	78.487541	62.059262	56.267477	60.639009	52.42369	59.088076	56.330339	59.401483	71.330782	44.755622	46.9648	43.303245	66.098714	87.537878	94.81573	81.967059	52.98959	45.775151
mRNA::NW_021318534.1:701663-706790	213.817711	274.071362	345.735961	175.233539	168.155761	176.307483	356.65632	350.985932	346.33735	312.007501	201.908046	172.739781	342.827848	312.007501	357.904796	458.144504	315.138116	335.818032	236.761084	376.124111	282.590225	327.364939	288.031456	213.009442	236.402659	272.94916	353.066816	192.922685	220.750689	204.137389	190.535212	206.911109	135.971345
mRNA::NW_021318534.1:709170-712421	112.217632	294.049266	142.840661	35.100533	64.175757	69.401233	111.14809	74.271475	63.412304	161.986424	39.588739	42.427222	87.581862	161.986424	145.824476	436.438621	222.608296	306.505274	44.203632	52.567465	585.92103	58.817812	41.225969	75.519353	18.007013	19.683573	26.43206	169.929887	88.64777	58.409621	62.05266	263.615576	179.237964
mRNA::NW_021318534.1:769754-801468	8.399342	6.858	6.259698	4.874518	6.43879	0	5.933264	0	0	0	6.124993	8.911971	6.860794	0	8.643687	6.990862	5.270523	0	0	0.746146	0	5.278582	0	0	4.85835	5.452887	5.48946	0	0	3.679024	0	0	0
mRNA::NW_021318534.1:769757-801468	0	0	0	0	0	6.586595	0	5.84072	5.006751	8.401746	0	0	0	8.401746	0	0	0	5.968717	5.94518	5.948963	9.38119	0	3.316374	6.715638	0	0	0	2.68201	5.420364	0	3.338671	4.239767	2.881683
mRNA::NW_021318534.1:830107-863005	3.580631	1.616076	1.60359	3.34197	5.599366	5.4518	5.188374	4.554937	3.879962	7.350086	4.906894	6.209925	6.461542	7.350086	6.596769	2.837278	2.493097	2.583111	4.045214	2.737876	4.995103	3.503387	3.760659	4.311963	2.7171	3.086025	1.848597	2.787103	4.098041	4.121111	3.853198	2.481658	1.91524
mRNA::NW_021318534.1:881735-886496	2.890024	2.616866	1.89357	6.437706	8.971204	7.947788	6.783607	5.887276	7.143903	8.879494	8.463617	8.685903	8.534687	8.879494	9.465547	1.953606	3.585251	3.413295	1.884587	3.13809	3.155657	3.859383	1.900149	4.483401	1.343895	1.746306	2.754743	1.444653	3.716308	2.875667	1.429162	2.350887	0.927215
mRNA::NW_021318534.1:890320-890776	4.308519	1.680525	1.048465	2.905242	10.971491	12.839684	4.149778	0	6.086915	9.854595	7.431709	7.890982	4.698961	9.854595	6.530993	0	0	0	0.726403	0	0	0.738453	0	0	8.985414	11.570991	10.914712	0	0.925364	0	0.830626	0.837965	0
mRNA::NW_021318534.1:931388-934453	2.861279	0.450987	0.109618	0	0	0.157804	0.276882	1.12757	0.653525	0.266249	0	0	0.815989	0.266249	0.244464	0	0	1.021434	0.307775	0.65299	0.205249	0.514442	0.340765	0.196513	21.951236	15.213324	3.612854	0.425462	0.192787	1.032882	0	0.435478	0.16343
mRNA::NW_021318534.1:932064-934453	0	0	0.469795	0.673344	0	0	0	0	0	0	0.329237	0	0	0	0.761021	0.952508	2.305739	3.441809	0	0.683428	0.869866	0	0.744549	0.956962	0	8.49834	9.819937	0.894273	1.320988	1.356092	1.990718	2.154756	1.443773
mRNA::NW_021318534.1:951634-997328	0.702076	0.290119	0.228346	0.793007	0	1.22778	1.530771	0.758674	1.288475	2.514485	1.395774	1.87888	1.433496	2.514485	1.873644	0.280351	0.125573	0.577114	1.63371	1.181986	2.430136	1.707569	0.836716	1.962802	1.204541	1.017216	0.259354	0.791397	0.425851	0.632988	0.648423	1.540188	0.638233
mRNA::NW_021318534.1:951634-996924	0	0	0	0	0	0	0	0	0	0	0	0	0	0	0	0	0	0	0	0	0	0	0	0	0	0	0	0	0	0	0	0	0
mRNA::NW_021318534.1:951634-996923	0	0	0	0	1.260861	0	0	0	0	0	0	0	0	0	0	0	0	0	0	0	0	0	0	0	0	0	0	0	0	0	0	0	0
mRNA::NW_021318534.1:951634-990506	1.736265	1.354268	1.291472	0.462295	0	0.603235	1.58321	1.073423	0.991394	1.138225	0.495068	0.567054	2.357846	1.138225	3.217545	1.530867	1.929755	1.670289	1.354227	1.116458	0	0.986995	1.983485	0.850108	0.401313	0.505945	1.523674	1.301457	2.530192	1.876778	2.015165	0.844538	0.974112
mRNA::NW_021318534.1:1000078-1001602	1.906607	2.353535	0.159966	49.207189	3.222429	8.179155	23.497769	73.940134	48.730182	1.180545	1.244821	1.120796	0.776405	1.180545	0.822232	0	0.995557	0.616667	1.484571	0.793987	2.360932	1.57918	2.047176	2.221307	3.24759	2.15633	1.406609	5.026134	1.183078	0.69631	0.403134	5.415828	4.320282
mRNA::NW_021318534.1:1004290-1009500	53.702495	14.887747	15.977813	53.531412	81.22558	74.273656	47.258285	38.22263	36.440455	72.671018	79.488744	81.559768	75.908485	72.671018	60.35875	34.893704	46.299945	42.692906	50.648099	53.80261	40.967626	53.369847	48.635143	56.88576	56.204252	64.527551	36.204917	16.388388	31.457846	31.971406	30.227483	22.02938	12.484252
mRNA::NW_021318534.1:1012937-1014968	0.118006	0	0.227594	0	0	0	0	0	0	0	0	0	0	0	0	0	0	0	0	0	0	0	0.072231	0	0.424012	0.451352	0.300728	0	0	0	0.095779	0	0.090669
mRNA::NW_021318534.1:1020632-1078915	1.996297	1.406375	1.367863	3.511027	6.048594	5.618744	5.144099	5.196068	5.32171	7.70092	4.705291	6.556593	6.665986	7.70092	6.542593	1.327625	1.26719	1.129125	1.047753	1.125494	1.856372	1.043268	0.8949	2.201564	0.800745	1.059933	0.839383	1.945012	1.853276	1.175347	1.094824	3.028848	1.859326
mRNA::NW_021318534.1:1095111-1104796	13.076705	10.790052	8.189465	6.570906	9.942644	10.017539	12.509191	7.063204	9.757176	10.525075	8.253861	8.908153	11.601769	10.525075	13.061827	5.497292	3.014574	3.266396	5.119375	5.036551	6.744731	3.699919	3.349493	4.195721	6.821066	6.708891	7.515456	2.694897	3.808734	4.429664	3.697279	3.630101	2.271333
mRNA::NW_021318534.1:1105916-1162988	2.166608	1.405293	1.534969	3.756689	5.617996	5.659564	5.00553	4.894366	4.164354	7.065506	5.275802	6.664758	6.289967	7.065506	6.566617	1.479113	2.544862	1.966839	0.99771	1.433721	2.382258	1.680832	0.892469	1.657442	1.087108	1.199378	1.484514	0.770889	1.119194	0.713564	0.615378	1.874675	1.388202
mRNA::NW_021318534.1:1164299-1178983	2.779639	2.268595	2.073968	2.60951	3.822101	3.828734	3.532479	4.164926	3.334743	5.557509	3.740599	4.473654	4.747757	5.557509	4.565788	2.217307	1.617729	1.714511	1.513708	1.422484	2.48907	2.000274	1.541314	2.325576	2.586683	2.650128	3.005633	1.652563	2.135667	1.731118	1.524301	2.317379	2.381077
mRNA::NW_021318534.1:1552005-1556234	390.605765	244.883218	260.809898	158.845661	206.510241	246.849662	277.157273	240.608462	248.721766	434.494961	210.31583	263.314862	330.528974	434.494961	427.707696	163.967192	62.827766	58.918149	117.282917	147.27467	264.697083	171.5016	184.105166	274.891679	253.575992	249.72821	219.299879	253.673791	403.114588	553.888702	389.426702	315.900446	208.607721
mRNA::NW_021318534.1:1562313-1578725	4.387256	5.890047	7.731968	6.911263	6.837385	7.715423	7.554765	7.554472	6.907801	8.745462	8.937248	8.280739	9.734296	8.745462	7.37265	5.474739	2.593052	2.334368	3.57491	3.687169	7.308199	4.078486	4.311201	10.549123	5.288864	6.832579	6.583891	5.826334	5.996846	5.729149	6.20901	6.229263	4.2427
mRNA::NW_021318534.1:1612833-1663889	0.077684	0.121238	0.0459	2.865371	4.396733	3.995446	3.548028	4.351748	3.134788	4.943065	3.463639	4.616235	3.834606	4.943065	4.635955	0.083321	0.123239	0.065827	0.140884	0.172293	0.272178	0.092602	0.057912	0.108553	0.023325	0.052446	0.073131	0.088959	0.139656	0.078994	0.042543	0.216154	0.263548
mRNA::NW_021318534.1:1745995-1753668	1.153232	1.271801	0.374229	6.273414	9.24791	7.672011	13.137667	12.450457	10.731054	15.750798	8.820836	10.749076	10.374101	15.750798	15.769988	1.589209	1.088792	1.920011	0.677902	0	2.278894	1.722264	2.0226	1.634523	1.134209	1.214276	1.968848	0	0.440917	0	0	0.540322	1.076875
mRNA::NW_021318534.1:1802182-1803031	0	0	0	0	0	0	0	0	0	0	0	0	0	0	0	0	0	0	0	0	0	0	0	0	0	0	0	0.262702	0	0	0	0	0.272386
mRNA::NW_021318534.1:1819848-1837319	3.2848	2.51587	3.713989	4.581631	6.007171	5.346797	6.007145	6.127812	6.598138	7.595688	4.61428	6.519856	6.36738	7.595688	8.079672	2.786266	1.64491	1.276459	2.303343	3.30289	2.368589	2.996488	2.755085	2.689849	3.930556	4.070216	6.69146	0.944276	1.04575	1.004272	1.424772	0.817762	1.192906
mRNA::NW_021318534.1:1868111-1869148	1.763668	103.89344	4.193838	84.198136	127.129198	98.228552	103.481991	64.255632	60.921081	59.469026	61.65461	161.956739	99.409516	59.469026	47.062904	85.728282	0.674221	2.750962	1.117179	2.038418	190.021087	0.174125	0.341569	9.319454	9.43084	14.588707	26.171497	41.511245	45.697788	18.225197	29.598706	24.507827	37.434153
mRNA::NW_021318534.1:1962934-1965199	1.041507	0.26356	0.10042	1.169151	0.990447	3.077378	2.548767	0.553646	2.672141	2.885825	4.106916	6.502042	4.240742	2.885825	1.461556	0.379681	0	0	0.143646	0.071327	1.024326	0.065733	0.317959	0.092392	27.148148	31.165511	1.681598	1.622221	6.506862	2.36269	2.029631	1.193293	0.960974
mRNA::NW_021318534.1:2002112-2004854	69.510511	29.390116	11.462728	47.438639	20.23973	28.375345	17.193129	36.817159	43.691577	2.707798	9.677283	7.241567	0.724604	2.707798	0.507165	0.407533	0	0.307413	1.21773	0.28786	2.407994	0.688141	0	0.595072	0.545186	1.432743	0.357262	1.060692	0.525127	0.141228	0.068276	1.307623	0
mRNA::NW_021318534.1:2166274-2216219	0.873328	0.796913	0.995524	2.591642	3.927634	3.606584	3.110676	2.903867	2.907423	4.451013	3.666122	4.524459	3.814964	4.451013	3.697169	1.129527	0.640004	0.626809	0.746031	0.65899	1.19213	0.846958	0.652143	0.956247	0.951444	1.009354	1.014517	0.576585	0.858588	0.572534	0.633636	0.821333	0.65782
mRNA::NW_021318534.1:2166923-2216219	0	0	0	0	0	0	0	0	0	0.034353	0	0	0	0.034353	0	0	0	0	0	0	0	0	0	0	0	0	0	0	0	0	0	0	0
mRNA::NW_021318534.1:2266306-2271598	31.239344	37.99992	8.246785	31.832638	61.997922	62.934891	36.239195	29.13796	35.426342	56.566471	64.900611	78.714476	40.930602	56.566471	29.035284	8.87957	9.651518	5.498658	6.627669	4.393828	18.051652	9.518524	7.989107	20.253574	9.547939	9.701901	5.694399	9.875802	24.371322	20.641831	17.087145	9.292009	7.145175
mRNA::NW_021318534.1:2278603-2279999	8.217901	4.496473	2.762425	18.854936	3.944627	11.121708	14.873276	22.783777	26.053501	12.476384	3.998766	5.841513	5.471791	12.476384	6.390594	2.03857	0.446235	0.459712	1.524596	0.757825	4.595718	0.822417	0.457626	0.991797	9.807726	12.228269	5.481077	5.456794	0.823482	0.775544	1.047191	8.590871	4.241941
mRNA::NW_021318534.1:2293895-2297613	6.053707	1.126599	4.092465	12.643179	18.880202	17.102619	18.443581	19.776135	20.635086	25.164403	25.371061	34.497461	22.739396	25.164403	17.277474	6.044732	2.030168	1.023357	0.499114	0.90821	12.481567	1.514111	0.437898	3.509645	7.812208	5.559614	3.58692	4.208916	10.649058	9.212701	9.059961	3.900253	4.735028
mRNA::NW_021318534.1:2304900-2305914	138.473245	30.875442	136.078737	154.069377	299.187803	263.220044	126.326806	63.915752	82.394765	145.040394	298.877859	348.590607	197.946631	145.040394	114.601399	89.166886	78.068122	71.741647	133.960678	105.638675	144.435505	69.354368	78.829423	75.168108	90.910227	78.733331	59.633029	73.425369	86.493983	102.637438	101.469799	43.69342	46.67684
mRNA::NW_021318534.1:2321651-2339335	1.531886	0.216646	0.643002	0.370336	0.925548	0.886609	1.151302	1.311535	1.076585	2.311514	1.05876	1.234141	1.735207	2.311514	1.979094	0.344017	1.297042	0.745014	0.268112	0.261501	0.493689	0.193856	0.186174	0.387154	2.145982	2.941295	3.535031	1.065979	1.150098	0.792212	0.834705	2.104258	0.930282
mRNA::NW_021318534.1:2342817-2346196	4.919459	2.094177	4.700295	0.922589	1.41839	1.278662	1.594877	1.672022	1.537201	2.574236	2.362263	2.682357	2.358686	2.574236	2.898088	5.415953	1.633808	0.811797	4.28935	3.799869	5.211199	2.9407	2.714863	3.600295	4.45739	5.880536	4.034747	1.836853	3.578856	2.245626	2.552367	1.806573	1.235259
mRNA::NW_021318534.1:2381275-2382903	32.681822	14.585129	5.833195	8.046287	12.859806	14.715638	10.925944	5.705952	12.364735	15.545929	10.611887	13.285886	16.857385	15.545929	12.32514	8.23332	22.70497	14.954355	14.125026	14.141169	12.000504	15.435962	14.520843	14.336239	7.545474	7.426254	7.794948	22.878262	16.113961	13.758929	14.645903	18.634802	11.739951
mRNA::NW_021318534.1:2384448-2412096	3.570307	1.312708	2.284609	1.976565	2.695223	2.643153	2.99817	1.549379	1.400873	3.042607	2.498857	2.822394	3.618356	3.042607	4.779822	1.959165	3.070046	2.949949	5.065444	4.24403	4.424719	3.886996	4.674182	5.538485	2.340391	2.163371	1.227315	4.388819	7.830067	6.628127	6.630901	5.727799	5.024806
mRNA::NW_021318534.1:2416438-2429108	12.562429	13.362931	11.041261	7.906293	10.56187	9.116916	7.672089	6.643464	8.093539	12.264645	11.51489	11.913744	9.607658	12.264645	10.52905	11.965003	9.232641	9.123845	7.183305	8.033227	8.924672	6.407204	6.058733	6.708316	7.693697	9.532512	12.478929	5.500437	7.260288	5.246045	4.156905	12.203287	5.800791
mRNA::NW_021318534.1:2429957-2448789	3.305157	6.159668	4.628552	25.316015	21.575078	18.797307	21.670718	27.760771	27.922208	12.596682	12.724122	14.07684	9.227575	12.596682	9.264389	9.015106	5.065265	3.992065	3.345827	2.96434	4.033377	3.419687	1.737078	2.129286	4.33278	5.403259	4.029542	1.816245	6.848292	2.970343	2.801554	4.021383	2.172215
mRNA::NW_021318534.1:2450484-2472176	0.232219	0.180854	0.326671	0.72617	1.017635	0.819237	1.250677	1.165133	0.756826	1.064351	0.871366	0.753671	0.997512	1.064351	1.00052	0.345974	0.133091	0.034924	0.095809	0.115629	0.205541	0.085918	0.075642	0.172693	0.425915	0.432009	0.561354	0.291774	0.225078	0.081453	0.081581	0.476151	0.49598
mRNA::NW_021318534.1:2476003-2483639	5.369733	3.3454	5.607303	1.229134	1.012471	1.006986	1.777395	1.686522	0.516286	1.59549	1.690894	1.536371	1.883597	1.59549	2.748185	15.415756	17.940094	16.959411	10.948841	12.253103	11.962987	8.952426	10.34057	14.556882	8.986947	9.772733	13.368386	12.801929	16.313764	16.014839	14.841134	17.161269	10.81463
mRNA::NW_021318534.1:2586217-2586889	0	0	0	0	0	0	0	0	0	0.446931	0	0	0	0.446931	0.965675	0	0	0	0	0	0	0	0	0	0	0	0	0	0	0	0	0	0
mRNA::NW_021318534.1:2704695-2715431	43.789978	15.985627	18.921532	134.548001	115.080765	106.950676	70.260628	92.414534	89.628808	44.492672	108.997392	103.64809	40.065577	44.492672	50.478748	23.634504	24.799706	16.858032	17.951256	11.890051	23.666189	19.543314	15.960859	24.69057	10.812038	15.08251	5.592072	10.136051	36.181393	24.709016	28.418265	17.013848	9.345271
mRNA::NW_021318534.1:2839613-2945462	0.933094	0	0	1.45863	3.667133	3.594485	3.720345	1.974949	0.905985	2.928326	2.82358	1.704734	1.886339	2.928326	3.514352	0	0	0	0.579145	0.939189	0	0	0	0	0	1.267058	0	0	0	0	0	1.050729	1.069763
mRNA::NW_021318534.1:2839613-2943973	0	0	0	0	0	0.014887	0	0	0	0.167553	0.124012	0.079292	0	0.167553	0.037371	0	0.007545	0	0	0	0	0	0	0	0	0	0	0	0	0	0	0	0
mRNA::NW_021318534.1:2839625-2945462	0	1.017193	1.302109	1.495043	0	0.247049	0.433236	2.125085	2.48773	2.075647	0.519749	2.82684	2.517476	2.075647	1.225848	1.524862	0.864509	0.726703	0	0	1.443133	0.845995	0.586385	1.235802	1.013818	0	1.26616	0.9856	1.296926	1.023395	0.988511	0.321246	0
mRNA::NW_021318534.1:3008841-3090390	0.31444	0.353798	0.25223	4.535591	6.814465	6.279578	6.332794	6.639272	5.889505	8.226497	5.375318	7.277812	6.610024	8.226497	8.835731	0.338377	0.265887	0.288952	0.405542	0.454473	0.726087	0.394821	0.186924	0.383112	0.450606	0.501038	0.508096	0.309358	0.584968	0.3518	0.203824	0.542954	1.166896
mRNA::NW_021318534.1:3124003-3126877	0	0	0	0.202395	0	0	0.059392	0.544757	0.536351	0.285686	0.06708	0.110101	0.312756	0.285686	0.080298	2.191852	2.704363	0.583134	0.857569	1.803917	3.572752	2.009247	0.658135	1.482121	0	0.100126	0	0	0	0	0	0	0
mRNA::NW_021318534.1:3130460-3130853	1576.281849	799.048463	1039.230986	641.388148	441.418809	441.450826	845.468107	626.206034	983.812027	841.103333	651.466645	549.793235	911.816112	841.103333	1126.6436	814.194942	417.585184	458.749555	918.53291	1088.08901	691.843565	588.436523	582.615025	495.683147	795.282019	954.514316	2254.951251	207.663722	325.240628	287.542141	343.918844	193.707548	122.454112
mRNA::NW_021318534.1:3221931-3257439	8.706483	8.045735	11.34309	7.397952	11.921555	9.677646	8.088052	8.590203	8.426234	11.632249	9.102289	12.372722	8.729412	11.632249	9.11702	11.334273	7.361101	7.53117	7.985565	8.837566	12.595824	9.952718	7.03115	11.342107	6.032155	7.161139	6.989352	6.390279	8.982601	5.610161	5.185598	9.205553	6.601947
mRNA::NW_021318534.1:3289577-3328959	0	0	2.021508	2.688242	0	3.602369	3.018714	0	0	4.819224	0	4.65161	4.257827	4.819224	0	0	0	0	0	1.3869	2.196607	1.427447	1.066695	1.38322	0	0	1.831513	0.886124	2.801252	2.627117	2.100835	1.734592	1.382494
mRNA::NW_021318534.1:3289577-3328957	1.553153	0.539053	0	0	3.410685	0	0.717156	4.831546	3.682418	1.00E-06	3.666189	0	0	1.00E-06	5.058686	1.628869	1.127694	1.106503	0.984609	0	0	0	0	0	1.329198	1.403068	0	0	0	0	0	0	0
mRNA::NW_021318534.1:3300973-3303002	7.404375	5.120104	7.355708	6.191449	17.261272	5.224346	9.578866	6.576432	10.561513	12.153977	5.082399	6.824527	11.201045	12.153977	5.870886	0	8.266082	9.414442	7.166196	8.208449	8.138041	10.364221	5.997397	3.101519	6.856694	9.033941	7.603569	0.727657	3.987818	3.885904	0	2.547153	3.95066
mRNA::NW_021318534.1:3301409-3303002	6.081544	5.333265	0	4.658812	0	4.609263	9.658639	7.328822	6.028148	0	6.503187	6.539946	6.543615	0	0	7.75496	0	0	0	0	3.198727	0	6.098233	11.053285	0	0	0	3.853452	0	0	6.403809	4.586097	0
mRNA::NW_021318534.1:3393283-3394150	1.390578	0.531637	2.857707	0	0	3.733367	2.483854	1.329706	1.386535	0.917371	2.565218	3.158546	1.343933	0.917371	1.005023	5.204595	7.066244	3.126189	17.625059	7.117499	21.396753	13.923584	6.866012	31.96528	9.464407	5.107554	6.165711	22.438824	40.232394	48.70948	45.121895	22.589189	17.183882
mRNA::NW_021318534.1:3402466-3429601	0.627436	0.748857	0.846486	1.011692	1.731509	1.18415	1.628024	1.202118	1.367003	2.256278	1.150293	1.382812	1.902216	2.256278	2.173443	1.040096	0.813137	0.556735	0.678669	1.102472	1.739029	1.468573	1.038885	1.241145	1.404563	1.681875	0.862356	1.140299	1.863744	1.636716	1.793192	1.451521	1.261584
mRNA::NW_021318534.1:3493124-3508111	2.158727	1.474162	1.06658	2.49672	2.941426	3.179274	3.980791	3.085902	3.689449	4.073572	3.245995	4.460929	4.117367	4.073572	5.069585	1.574682	1.138505	1.713088	1.063123	1.170701	2.19309	1.279449	1.161299	1.003589	1.461609	1.474408	2.439139	1.177017	2.255308	1.907963	1.929331	2.55923	1.416687
mRNA::NW_021318534.1:3493310-3508114	0.14706	0	0	0	0	0	0	0	0	0	0	0	0	0	0	0.243924	0.336815	0	0	0	0	0	0	0	0	0	0	0	0	0	0	0	0
mRNA::NW_021318534.1:3512801-3611508	1.899181	1.263669	1.845394	2.819155	3.437563	3.847766	3.890205	3.23205	3.583107	5.548822	3.511386	4.473748	4.459597	5.548822	4.954436	1.742494	1.182705	1.209349	1.268382	1.246408	1.879971	1.735819	1.66567	2.0482	1.311282	1.472698	1.515503	1.815412	2.512534	2.829122	1.928051	2.799801	2.317321
mRNA::NW_021318534.1:3642226-3733014	0	0	0	1.499545	2.067844	2.110958	1.854892	2.26005	0	2.522253	0	2.127044	0	2.522253	1.67918	0	0	0	0.293262	0.227505	0.368865	0	0	0.222731	0.21858	0	0.482732	0.31207	0.202808	0.198984	0.122437	0.350012	0.468811
mRNA::NW_021318534.1:3642226-3733012	0.170118	0.11728	0.124725	0.06697	0	0	0	0	2.104335	0	1.739431	0	2.133353	0	0.566091	0.331147	0.37386	0.327385	0	0	0	0.267665	0.198906	0	0	0.231386	0	0	0	0	0	0	0
mRNA::NW_021318534.1:3885690-3889166	0	0	0	0.162722	0.799004	0.367545	0.386774	1.179118	0.526183	0.522554	0.709173	1.256343	0.813341	0.522554	0.784557	0	0	0	0	0	0	0	0	0	0	0	0	0	0	0	0.052665	0	0
mRNA::NW_021318534.1:3934891-4014760	1.664574	1.418678	1.787911	4.469731	6.949565	5.991689	5.675714	7.308394	6.375201	7.385509	5.03842	6.586844	5.537174	7.385509	6.174679	1.54659	0.892141	1.079242	1.135198	1.191975	2.238447	1.117235	0.958348	1.752545	1.095453	1.155449	1.110968	0.775705	1.045665	0.888004	0.857996	1.044828	1.244431
mRNA::NW_021318534.1:4293234-4305402	0	0	3.158335	0	0	0	0	0	0	0	0	2.929535	0	0	0	0	0	0	0	0	0	0	0	0	0	0	0	0	0	0	0	0	0
mRNA::NW_021318534.1:4293234-4305401	0	0	0	0	0	0	0	0	0	0	0	0	0	0	0	0	0	0	0	0	0	0	0	0	0	0	0	0	0	0	0	0	0
mRNA::NW_021318534.1:4293234-4305370	8.625566	0	0	8.60737	10.866485	12.139905	14.735192	11.524005	11.698642	16.297234	9.425636	10.730343	12.60643	16.297234	10.111484	4.715307	0.998503	1.55775	1.294302	1.571908	5.085552	2.802854	1.700093	2.413571	6.092465	7.603	4.574738	5.669592	1.734717	0.955854	1.09666	6.577385	3.783905
mRNA::NW_021318534.1:4293986-4305402	0	4.062755	0.87172	0	0	0	0	0	0	0	0	0	0	0	0	0	0.988671	0	0	0	0	0	0	0	0	0	0	0	0	0	0	0	0
mRNA::NW_021318535.1:1388-2468	0	0	0.124062	0.312155	0	0.185027	0	0.789696	0	0.454508	0.850362	0.510003	0.598665	0.454508	1.698182	0	0	0	0	0	0.227112	0	0	0	0	0	0.869755	1.32362	1.147003	1.078521	0.623006	2.300586	1.763631
mRNA::NW_021318536.1:2809-57077	3.211595	2.439074	2.85323	3.605433	5.748279	5.689913	5.748978	4.587507	5.396115	6.548967	5.397426	7.597812	6.875985	6.548967	6.214083	3.597446	2.551748	2.329467	3.586897	3.024643	4.089666	3.1163	3.518043	3.614876	2.3313	2.09931	1.526326	3.51622	4.425501	3.460644	3.850587	3.42524	2.843647
mRNA::NW_021318536.1:138820-140332	9.123101	9.335929	4.845508	1.652215	1.90663	1.279046	9.463082	7.134736	6.079248	5.810221	2.792628	1.131212	9.536876	5.810221	14.109368	6.76193	12.269563	13.910088	9.102617	10.077883	15.045822	9.036727	8.683872	17.646546	6.768285	10.130819	11.077264	7.797197	9.556074	9.702009	6.783612	8.748702	12.572034
mRNA::NW_021318536.1:141690-142521	2462.330537	1099.86502	1429.243621	226.071345	242.752204	334.940409	784.556278	200.582876	260.944746	564.79016	377.605258	247.88579	1388.019365	564.79016	1560.441477	4335.654942	18035.86432	18979.72823	23445.43973	23589.5631	20110.50433	18775.55915	25296.71779	30543.84559	3590.907276	3472.873259	3522.289892	5706.753296	14788.32694	14437.87578	15699.70102	5110.597678	3843.310215
mRNA::NW_021318536.1:143379-144258	788.736938	219.28474	650.210401	161.608269	214.936998	277.512062	318.582051	136.359484	153.914313	318.484668	293.507457	255.454134	604.914533	318.484668	555.029716	988.890284	1426.552959	1282.62684	624.697744	933.176025	819.411141	1082.603603	1124.15295	959.638432	348.7497	377.632888	322.499725	15.951353	1467.721857	1470.521813	1522.960533	246.755923	121.737646
mRNA::NW_021318536.1:183559-184506	14.58792	26.737086	1.78114	51.998399	33.974069	58.143884	38.84275	85.465054	76.16628	7.042494	56.144396	33.97118	4.283359	7.042494	1.190813	22.147718	2.313874	2.351091	3.790395	6.7091	14.073199	4.349362	2.721832	15.878906	11.035297	12.709464	4.413778	101.057744	14.498165	19.075574	15.618505	77.149336	58.914972
mRNA::NW_021318536.1:398772-400344	66.332886	51.557102	43.287709	4.438266	6.429426	4.554353	10.680507	9.11194	12.999532	13.506956	7.19718	7.026365	12.71562	13.506956	12.683131	72.642205	39.043445	41.520594	53.397204	63.474111	47.201872	46.206393	51.007598	43.326657	43.296904	49.641381	49.463209	7.440206	18.80111	20.252658	14.885551	17.998483	13.832843
mRNA::NW_021318539.1:40800-41803	0	0	0	0	0	0	0	0	0	0	0	0	0	0	0	0	0	0	0	0	0	0	0	0	0	0	0	0	0	0	0	0	0
mRNA::NW_021318541.1:40032-68523	2.938523	2.50021	4.162142	3.125816	4.742281	4.520332	5.730606	5.501099	4.519587	6.746215	4.848956	5.367154	7.143252	6.746215	6.692959	4.68274	3.358377	3.594783	3.499947	3.579322	4.352468	2.89257	3.085863	3.912446	3.156921	3.593436	3.700702	5.032942	6.315126	6.071524	5.56436	4.772489	3.722568
mRNA::NW_021318541.1:109364-152012	1.198448	0.459838	0.759524	1.879329	2.321017	2.112298	2.884686	2.775501	2.225555	2.942631	2.225792	2.825836	2.737301	2.942631	2.759977	0.741516	0.656382	0.446835	0.500048	0.721398	0.913312	0.397997	0.188069	0.601842	1.989989	2.229535	1.627734	0.653596	0.568874	0.485543	0.535458	1.090075	1.373147
mRNA::NW_021318541.1:237869-241758	0.803434	5.423274	1.327272	0.288657	0	0.244552	0.214386	0.478596	0.349737	2.058315	0.193424	0.517628	0.135141	2.058315	0.347931	0.762986	10.395546	0.55681	0.990746	1.022644	2.162546	1.766603	1.216205	3.49461	1.337882	1.104302	1.025361	2.303909	7.993722	3.279416	3.639587	3.99847	3.184833
mRNA::NW_021318542.1:37196-39675	3.888361	7.781716	9.290812	7.467853	15.168843	12.121865	16.53408	9.635904	10.342897	12.68026	10.40033	15.235988	8.735007	12.68026	10.860933	3.65789	2.900187	2.754602	2.440233	2.885557	5.826575	5.365117	2.293498	3.618437	3.431733	3.556092	2.314423	2.791038	3.160178	2.143607	1.184156	4.626926	3.388701
mRNA::NW_021318542.1:56224-59974	1.730769	5.068226	1.064022	15.978911	9.292984	12.117177	7.845099	12.760857	14.304073	2.996339	11.211957	6.828655	1.920508	2.996339	1.265926	1.587376	33.079923	16.178521	0.412109	0.409028	0.053538	33.452202	6.43509	19.59899	4.805029	4.643753	2.944954	0.221825	0	0.050154	0	0.342419	0.091992
mRNA::NW_021318542.1:72015-75332	1.402288	0.729723	0.526234	0.171118	0	0.149351	0.666387	0	0.051259	0.183238	0	0.047174	0.700838	0.183238	0.903005	0.494963	0.079418	0.331421	0.178344	0.431347	0.479675	0.640705	0.488704	0.903781	0.497975	1.225574	4.101406	2.772149	0.478355	0.875265	0.499742	3.07834	2.582888
mRNA::NW_021318542.1:73912-78712	0	0	0.682085	0	0	0.584447	0	0	0	0	0	0	0.952168	0	0	0	0	0	1.635878	1.117959	1.273877	0.561566	1.421026	0.673617	0.756808	0.762392	0	0	1.266345	0	2.355696	0	0
mRNA::NW_021318542.1:74619-78712	4.695195	3.537179	2.672305	0.580959	0.111923	0	5.396543	4.406412	3.343986	2.825806	0.32051	1.357912	3.686998	2.825806	5.6496	8.007612	2.898983	2.963014	3.097142	4.289055	8.005248	3.771193	3.119357	9.985994	4.333487	4.364468	7.685354	8.574329	6.121937	5.237276	4.055264	13.177115	11.257666
mRNA::NW_021318542.1:80541-142835	1.045885	0.921428	1.722835	2.411442	3.494286	3.860602	3.77125	3.36162	3.151365	4.150311	3.566479	4.282933	4.775601	4.150311	4.315355	1.430767	1.196673	0.863309	1.186253	1.22599	1.27853	1.351092	1.142104	1.118968	1.541706	1.825134	1.785325	1.0033	1.091302	1.037966	1.0684	1.077638	0.939074
mRNA::NW_021318542.1:93058-142835	0	0	0	0	0	0	0	0	0	0	0	0	0	0	0	0	0	0	0	0	0	0	0	0	0	0	0	0	0	0	0	0	0
mRNA::NW_021318542.1:144558-193875	0	0	0	0	0	1.527643	0	0	0	1.641736	1.90466	1.767079	1.776145	1.641736	1.89464	0	0	0	0	0	0	0	0	0	0	0	1.042697	0	0	0	0	0	0
mRNA::NW_021318542.1:144558-193874	0.659434	0.67928	0.336268	1.435896	1.750933	0	1.715634	1.375349	1.396017	0	0	0	0	0	0	0.330495	0.280489	0.147292	0.183408	0.214998	0.362966	0.243374	0.144709	0.442186	0.674841	0.795544	0	0.189944	0.505269	0.36051	0.427387	0.330431	0.226204
mRNA::NW_021318542.1:225661-228426	1.124039	0.673846	0.361173	134.50764	62.839661	45.88291	30.108357	119.920989	76.328217	0.968846	34.365296	8.03719	0.783216	0.968846	0.418794	0.201869	0	0	0	0.057042	0.298239	0.052442	0	0	4.368838	7.168663	0.495551	0.123641	0.148653	0.069963	0	0	0.38454
mRNA::NW_021318542.1:272158-273658	11.156121	5.999377	6.034638	5.941867	11.660703	15.845599	15.508259	24.18779	16.936421	12.183954	14.943328	19.98193	9.629246	12.183954	16.086542	10.554377	5.486698	2.935976	9.191125	6.822605	7.670709	7.623326	6.056394	5.58833	7.979234	7.374964	15.490204	8.87246	6.784669	4.54342	5.47966	11.180151	11.916632
mRNA::NW_021318542.1:294015-295259	0	136.857919	59.169603	551.033553	0	593.951166	444.37454	455.189216	490.348681	0	188.658635	602.412277	0	0	146.870151	100.693102	0	0	0	0	249.580551	0	0	0	0	0	0	120.034257	35.985485	34.075086	0	101.160217	0
mRNA::NW_021318542.1:294017-295259	66.872056	0	48.85185	0	606.531066	0	0	0	0	167.446869	408.87786	0	179.42811	167.446869	0	182.212681	13.570586	23.313306	14.41516	17.115427	0	5.598115	5.331199	96.855262	120.856433	144.607155	116.048861	0	0	0	29.271089	0	144.128592
mRNA::NW_021318542.1:307415-308312	84.478564	136.708621	104.70414	34.192615	60.50192	49.732354	109.834809	89.420231	78.483561	61.837226	57.409507	53.928783	107.407724	61.837226	146.233522	229.464109	134.042771	115.417164	175.945443	193.770372	183.364725	143.161693	173.230548	137.320819	210.844981	215.478882	286.11766	146.83564	192.307454	226.538485	218.288776	214.518841	109.869091
mRNA::NW_021318542.1:347319-351377	1.918926	0.24939	0.184915	0	0	0.03896	0	0	0.222786	0.196678	0.231042	0	0.473462	0.196678	0.387972	0	0.50891	0.06646	0	0.601253	0.147601	0.413221	0.26546	0.677209	5.743596	5.917606	3.825326	0	0.34269	0.138223	0.089164	0.853954	0.042265
mRNA::NW_021318542.1:372990-391681	6.150179	7.362401	8.158516	7.006425	7.2634	8.289528	9.261847	7.252629	7.663537	8.121645	8.567309	8.716673	9.041253	8.121645	9.273324	12.059732	4.512845	4.943744	4.948731	5.782282	6.682221	5.67561	6.030987	5.640336	3.624188	4.289898	6.700747	3.699342	4.209853	4.322486	3.993512	4.305278	3.306783
mRNA::NW_021318542.1:405029-411391	42.153329	33.693049	45.922698	25.497307	28.074389	35.876983	34.022473	19.338971	22.558622	32.784718	36.532894	41.973544	46.36897	32.784718	42.453858	32.581497	48.847628	44.025323	121.607025	84.085335	66.443517	64.021916	95.631236	88.779167	62.585208	58.072116	46.311443	65.504197	74.426962	72.473971	82.392387	43.898893	37.929957
mRNA::NW_021318542.1:426932-432225	4.526839	2.067753	1.229044	0	0	0	0	0	0.084065	0	0	0	0.032478	0	0	1.197006	1.624185	1.549311	6.91197	1.983914	3.230827	3.708111	1.297969	10.234021	2.751354	2.554447	5.454183	0.83051	0.073838	0	0.033629	1.559662	2.615124
mRNA::NW_021318542.1:456981-470372	0.371825	0.087869	0.045721	0.100209	0.219189	0.068002	0.023802	0.047913	0.021484	0.085366	0.107068	0.15526	0.062235	0.085366	0.048311	0	0.126995	0.114183	0.043759	0.249589	0.128161	0.0099	0.028531	0.097299	0.479933	0.600015	1.051167	0.035363	0.070666	0	0.012881	0.246773	0.012222
mRNA::NW_021318542.1:490096-491230	0.722403	0.489367	3.023001	0	0	0.329696	0.699053	0	0	0.852996	1.596175	1.599479	1.310477	0.852996	1.415077	0.297293	2.369751	0.60646	1.157747	0.164541	0	0.462176	0.602867	0.433806	5.039693	3.719305	6.320977	10.997899	1.073205	1.011026	0.584251	10.788253	9.743356
mRNA::NW_021318542.1:492082-501892	50.601526	30.645132	17.174895	5.708251	9.347411	9.054655	12.311576	6.195521	7.433048	10.790511	8.727056	12.075025	13.891156	10.790511	19.676332	22.503534	16.458016	16.437103	62.339668	33.754011	78.920985	51.760577	63.46112	122.78535	19.611039	18.013988	14.344706	45.83059	81.825194	84.730452	80.241517	36.943521	31.27009
mRNA::NW_021318542.1:493018-501894	0.294195	0.276682	0.427283	0.329069	1.228579	0.414175	0.327954	0.839605	0.106571	1.309198	0.70524	0.500697	0.903623	1.309198	0.662795	1.463837	1.302211	0.475827	0.286684	0.202488	0.261877	0	0	0	0.117713	0.129116	0.096449	0.237459	0.154688	0.212671	0.12615	0.318019	0.076529
mRNA::NW_021318542.1:504157-529653	1.52566	2.952563	1.879218	5.162682	5.507827	5.736602	6.207715	4.230129	5.121046	4.797728	4.076808	5.040682	4.969846	4.797728	4.43453	2.307378	1.449804	2.055629	1.540362	1.851469	4.331883	1.195126	1.229986	1.849182	1.436441	1.505507	1.886652	1.195985	1.716963	1.247589	1.286533	1.722661	1.215753
mRNA::NW_021318542.1:546055-546896	16.163427	0.185246	0	0	0	0	0	0	0	0	0	0	0.561243	0	0	0	0	0	0	0.24786	0	0	0	0	11.65351	15.590035	34.039476	0.266283	0.646632	0	1.75611	1.474626	0.276105
mRNA::NW_021318542.1:559462-560990	448.348623	122.084939	114.090437	91.480801	174.91688	59.030133	177.08245	132.691058	101.48837	200.060703	284.169799	160.788967	269.077971	200.060703	380.006027	17.393213	515.161328	458.313649	47.438897	235.04826	53.395146	20.043133	19.282363	23.469481	442.755037	506.567512	907.172907	187.09044	229.229623	141.45644	203.473479	504.895589	288.03836
mRNA::NW_021318542.1:586080-587939	36.818845	23.451577	36.898446	10.068114	27.912267	19.768787	13.61832	5.865768	7.229375	27.423289	33.497017	26.836993	33.443296	27.423289	33.801649	16.899261	56.396654	62.4707	14.510366	48.707226	10.037259	11.670224	8.907015	13.73199	41.098971	44.770526	38.54131	3.681489	12.254168	6.592888	12.203845	14.651203	6.829105
mRNA::NW_021318542.1:616773-625713	32.376463	35.70977	26.681994	33.933079	40.252271	41.497483	58.711513	50.387334	51.489548	57.767694	43.772897	46.07351	62.323712	57.767694	57.426007	35.810906	36.965574	34.30443	41.93678	44.052928	38.700405	42.527051	36.179663	37.565311	23.134117	25.32861	29.467665	19.420659	42.759272	42.467919	32.938243	20.750751	13.627439
mRNA::NW_021318542.1:636854-638666	400.004351	230.363576	271.449209	113.801183	140.694598	146.825372	133.287167	100.931454	100.09607	169.63564	176.818563	135.394776	158.13699	169.63564	250.874877	476.175224	451.096274	433.074928	1052.444472	987.247622	933.912147	1154.066956	996.329168	1131.266862	276.955104	272.543138	275.585381	496.494969	1032.944422	861.703811	890.189136	778.50552	500.284352
mRNA::NW_021318542.1:652540-679245	5.842231	6.417231	7.145301	18.287023	21.900742	23.010341	18.718636	21.675064	22.223942	20.459146	22.142737	21.966456	16.407642	20.459146	17.910157	6.257244	5.290732	3.74375	2.606772	4.406157	8.856964	3.085307	2.027196	6.903079	5.45022	5.271882	5.46563	7.0701	4.089935	3.227538	2.781491	10.20195	6.614856
mRNA::NW_021318542.1:681615-689197	1.292009	2.767811	0.943748	2.063614	2.883187	2.556241	3.048053	1.591462	1.71438	2.321588	2.279133	2.043681	1.986784	2.321588	1.759078	0.718348	0.326831	0.445111	0.765403	0.954085	1.634057	0.853846	1.094762	1.348926	0.42485	0.610931	0.265956	0.591965	1.496328	1.145548	1.686862	0.722271	0.306891
mRNA::NW_021318542.1:707494-740781	3.254262	1.568587	2.593239	3.259692	0	0	6.919618	0	4.902987	7.812191	5.517697	5.254543	0	7.812191	8.035813	0	1.928763	1.974708	1.471292	0	2.915215	0.984271	1.212326	2.055208	0	0	4.656925	0	0	0	1.942762	0	2.424704
mRNA::NW_021318542.1:707500-740781	0	0	0	0	5.306746	4.515361	0	6.702393	0	0	0	0	7.346441	0	0	2.509211	0	0	0	1.815367	0	0	0	0	3.073539	3.88335	0	2.529513	2.783537	2.166638	0	3.887856	0
mRNA::NW_021318542.1:724084-724859	0	0	0	5.415614	0	0	2.154386	0	8.184438	0	0	0	0	0	6.457452	0	6.193099	0	0	0	0	0	0	0	0	0	0	0	0	0	0	0	0
CDS::NW_021318542.1:724084-724633	14.57978	21.015959	19.38745	11.808436	23.028916	10.130388	14.202727	35.906679	21.824755	30.098426	14.203646	22.645004	23.611607	30.098426	22.95333	22.529891	0	15.328487	14.243914	10.531556	20.305949	13.017479	11.319539	10.706963	13.832659	14.676364	19.530515	10.748805	5.015194	2.423087	3.215662	12.382727	0
mRNA::NW_021318542.1:741807-763546	0	0	0	0	0	0	0	0	0	0	0	0	0	0	0	0	0	0	0	0	0	0	0	0	0	0	0	0	0	0	0	0	0
mRNA::NW_021318542.1:741808-765072	0	0.758814	0.79541	7.984368	0	0	3.399234	1.682784	1.844009	0	1.346886	5.336651	0	0	0	1.790529	0	0	0.393097	0	1.344861	0	0	0.89696	0	1.448076	0.554013	0	0.673132	0	0.419484	0	0
mRNA::NW_021318542.1:741809-765072	0.912861	0	0	0.35058	6.589959	6.306678	2.600983	12.459239	9.639545	5.480575	11.718536	0	5.281832	5.480575	4.296733	0	0.325645	0.249422	0	0.483775	0	0.401315	0.379414	0	1.586748	0	0	1.429241	0	0.462915	0	1.164245	1.71147
mRNA::NW_021318542.1:769394-775591	228.014622	95.506303	173.370501	179.33287	0	303.498611	261.36192	224.472257	236.225643	303.950284	197.011303	331.84538	331.415029	303.950284	290.958154	0	163.685652	0	44.012184	66.549048	105.669175	63.337463	33.543008	77.011527	74.035721	18.678039	0	45.372435	95.978883	121.293089	91.355337	57.354636	33.19317
mRNA::NW_021318542.1:769394-775588	0	45.178389	0	0	0	0	0	0	0	0	0	0	0	0	0	14.115709	0	0	0	0	0	0	0	0	0	0	0	0	0	0	0	0	0
mRNA::NW_021318542.1:769394-775578	201.482197	140.822621	29.952324	0	244.921455	0	0	0	0	13.884955	0	0	0	13.884955	28.943166	174.09461	46.033349	187.5028	0	0	76.528775	12.379912	0	0	0	42.04795	67.950093	117.304434	183.063926	0	0	178.89677	156.093592
mRNA::NW_021318542.1:769841-775578	0	87.145849	16.500724	0	17.164979	0	0	0	0	44.372808	34.085189	0	0	44.372808	35.979415	0	0	0	24.773247	61.650277	195.189342	152.596719	137.102467	177.978999	30.245325	54.020773	56.069854	0	54.432479	168.783386	158.671775	0	0
mRNA::NW_021318542.1:795309-796289	12.454166	3.429627	11.184906	0.353939	0	0.198618	0.210991	0	0	1.293217	0.483303	1.34648	6.134881	1.293217	8.822541	0.363892	0.366514	3.356534	15.47397	18.607478	5.68533	97.226704	64.421743	33.978252	83.792996	55.518607	32.202612	2.368561	56.389451	78.719845	44.250351	14.535966	5.578997
mRNA::NW_021318542.1:799844-800663	5.287688	29.548204	2.00884	0.674808	2.665829	0.504209	3.492626	5.782115	2.505922	3.978037	0.617357	4.626705	2.040503	3.978037	3.984641	0	0	0	0	0	0	0	0	1.033629	4.316045	6.40947	13.383885	1.106639	11.088662	8.234126	3.649418	3.671047	0.860634
mRNA::NW_021318542.1:810525-845404	1.718434	1.198826	2.117161	2.267696	2.811314	2.319557	2.077003	2.754624	2.095769	2.978048	2.803115	2.579187	2.572838	2.978048	2.595721	1.866638	1.439991	1.216817	0.688613	0.687104	1.242492	0.73861	0.665809	1.210619	1.934646	1.714464	2.621465	0.985911	1.387778	1.300727	1.230834	1.886362	1.498386
mRNA::NW_021318542.1:846687-883849	0.313848	0	2.805601	0	0	3.409697	0	0	0	0	4.751864	5.391962	0.716453	0	1.4559	1.696929	0	0	0	0	0	0	0	0	0	0	0	1.056495	0	0	0	1.618972	0
mRNA::NW_021318542.1:846687-883743	2.196598	1.354183	0	3.46167	4.895311	1.685503	5.16068	4.430097	4.728454	7.053479	0	0	5.390147	7.053479	4.01161	0	0.881657	0.948333	1.564403	1.771945	2.983322	1.810948	1.438335	2.446282	1.560783	1.361325	1.778849	0	1.542506	1.195301	1.286675	0	1.42854
mRNA::NW_021318542.1:889657-894453	1.078242	1.043275	0.088419	0	0	0	0.103033	0.173859	0.124365	0.658778	0	0.127696	0.252263	0.658778	0.18582	0.16615	0.159274	0	0.031695	0.062906	0.041202	0.028792	0.194078	0	0.665154	0.59645	1.991518	0.102393	0.163892	0.03856	0.037319	0.225748	0.035387
mRNA::NW_021318542.1:898068-902226	4.780695	6.101068	14.051975	6.385483	10.163373	8.656715	10.263207	5.587799	8.10403	11.354391	9.275175	11.314601	12.497369	11.354391	12.800731	4.904399	5.761353	5.955305	24.864443	16.988043	23.10668	10.809772	11.053614	21.533831	12.182269	12.669304	10.590203	78.96243	43.451509	45.023732	37.529031	72.911179	69.553675
mRNA::NW_021318542.1:907671-915793	5.726091	5.683978	4.184589	6.00195	7.621946	8.015647	5.95971	5.939743	5.437997	10.330655	6.466732	8.292169	11.146585	10.330655	10.994886	8.691563	9.821191	9.957738	4.766931	5.666109	5.119651	11.780431	9.517814	7.349748	7.216329	6.575842	7.273446	1.123102	3.909322	2.986098	2.679034	2.076909	0.83636
mRNA::NW_021318542.1:909754-915793	0	0	6.560627	0	0	0	3.158752	1.785845	3.156659	0	0	0	0	0	0	2.164447	0	0	4.369862	7.46845	12.116338	2.414629	7.003247	8.696844	0	0	6.780349	2.429175	1.957302	1.470737	4.40844	1.387652	1.900127
mRNA::NW_021318542.1:916507-918411	0	0.772962	0	0	0	0	0	0	0	0	0	0	1.392606	0	0	0	0	0	0.350603	0	0	0.24137	0	0	2.524065	0	6.589075	0	0	0.534266	0.412821	0.312021	0
mRNA::NW_021318542.1:916653-918411	2.025432	0	0.673681	0.08658	0	0.097568	0.515015	0.212421	0.188207	0.373653	0	0.85516	0	0.373653	0.417502	0	0	0	0	0	0.373689	0	0.515008	0.373216	0	2.6955	0	0.20684	0.498513	0	0	0	0
mRNA::NW_021318542.1:921499-989723	5.232385	6.054488	5.341794	17.399516	18.225473	18.093395	18.584641	22.925709	19.804051	20.94941	17.880885	19.584061	19.480336	20.94941	19.012904	11.207876	6.594399	5.921709	9.299034	7.427218	8.610547	9.512788	9.587316	10.988531	5.336609	5.924977	3.542118	1.909379	3.492337	3.441067	2.529778	2.307406	2.228044
mRNA::NW_021318542.1:921841-989727	0	0.012124	0.031795	0.022449	0	0	0	0.159057	0.009608	0.043247	0.009765	0	0	0.043247	0	0.017405	0.008364	0.008041	0.031699	0	0.013459	0.020037	0.002828	0.015561	0.002652	0	0.027368	0	0.007229	0	0.024389	0	0
mRNA::NW_021318542.1:1000655-1003175	1.84673	0	0	0	0	0	0	0	0	0	0	0	0	0	0	0	0	0	0	0	0	0	0	0	1.639788	1.922054	9.34029	0	0	0	0	0	0
mRNA::NW_021318542.1:1027821-1029135	0.099602	0	0	2.077717	0	0	0	0	0.802243	0	0	0	0	0	0	0	0	0	0	0	0	0	0	0	0	0	0	0.147048	0	0	0	0	0.15241
mRNA::NW_021318542.1:1032667-1034125	6.469196	8.698028	4.053255	5.93033	3.160852	1.092476	13.347188	13.857258	9.411915	8.25119	4.668393	1.652824	4.642222	8.25119	10.572906	10.506882	4.848551	4.130728	3.492824	6.943795	11.986089	6.896838	5.628263	9.545842	10.17459	9.37989	7.71955	4.139226	8.897748	7.497315	6.949087	9.573311	4.156286
mRNA::NW_021318542.1:1041034-1049305	0.426726	0.177573	0.634057	0	0	0.125409	0	0.156576	0	0.73841	0	0	0.16272	0.73841	0.288333	0.08593	0.082516	0	0.317094	0.264216	0.560092	0.197146	0.187506	0.377053	0.20541	0.63269	0.810842	0.07794	0.058523	0.118776	0.484908	0.349695	0.82192
mRNA::NW_021318542.1:1041034-1046300	0	0	0	0	0	0	0	0	0	0	0	0.531268	0	0	0	0	0	0	0	0	0	0	0	0	0	0	0	0	0	0	0	0	0
mRNA::NW_021318542.1:1041146-1046300	0	0	0	0	0	0	0.325057	0	0	0	0	0	0	0	0	0	0	0	0	0	0	0	0	0.430014	0	0	3.024375	0	0	0	0	2.065914	1.855836
mRNA::NW_021318542.1:1041210-1046300	0	0	0	0.88624	1.173007	0	0	0	0.722178	0	0.272692	0	0.564831	0	0	0	0	0.148229	0.247675	0.152163	0	0.203981	0	0	0	0	0	1.987805	0.417721	0.153879	0	0	0
mRNA::NW_021318542.1:1046875-1049304	4.047112	2.359187	5.811133	1.524332	0.684479	1.372394	1.771466	1.682724	1.902507	1.663838	1.817772	1.035073	3.115999	1.663838	1.648188	0.262919	0.252773	0.371125	0	0	0	0.201645	0	0	5.437593	4.152411	12.24711	1.85292	1.77094	0.99487	1.722486	5.067743	1.435388
mRNA::NW_021318542.1:1050934-1066053	25.387459	15.49795	33.83472	14.978048	15.345643	14.246595	17.184915	22.710764	20.910283	25.540317	19.692237	17.656299	23.616396	25.540317	17.820818	14.207482	16.069818	13.582054	16.449161	12.704828	17.634008	8.359911	8.946714	10.756957	27.132363	23.319105	23.567103	10.913712	10.515532	10.727683	10.443354	10.697151	6.555485
mRNA::NW_021318542.1:1071225-1101181	9.199752	6.720046	6.293951	12.546322	15.187488	16.054807	17.936919	18.316266	17.987042	28.420379	15.215067	19.321866	22.237829	28.420379	22.298509	5.975018	5.577485	5.613057	11.022131	15.345815	21.525245	15.222269	15.367954	15.871437	8.438654	8.087421	6.446434	11.043948	15.131413	19.828814	16.44773	7.686884	7.178589
mRNA::NW_021318542.1:1110744-1111515	1.446132	1.477073	0.999541	0.979316	0	2.193513	0.585156	1.900258	3.283843	0.724003	3.030496	1.587261	1.592101	0.724003	1.183165	2.591471	0	0	0	0.281774	0	1.341628	0.265937	0	8.45848	15.102859	5.226294	1.209398	1.837654	0.346464	0	1.005248	0.627194
mRNA::NW_021318542.1:1129203-1132091	32.204815	16.21283	21.071198	22.115639	15.715757	21.094752	33.436744	27.633524	23.876787	37.580933	23.953798	23.273556	37.202802	37.580933	39.937222	42.20781	28.848138	28.901494	100.536511	67.681991	48.686307	43.761926	36.89843	63.597732	26.731201	29.401395	32.539519	31.407203	65.38027	47.005335	58.28519	38.150154	37.20332
mRNA::NW_021318542.1:1136922-1138714	136.014209	93.597716	94.771397	81.470948	80.778612	104.894711	91.278483	105.692074	109.223343	62.235158	96.183449	104.209897	66.397798	62.235158	48.883679	90.111807	75.401742	73.04304	20.98055	33.837242	66.992634	25.247842	17.779893	28.692955	59.280044	67.397454	76.294097	19.112142	9.381989	11.128048	9.970151	14.400912	14.989714
mRNA::NW_021318542.1:1142516-1143210	29.458984	0.62287	0	0	3.082832	2.074447	3.436018	6.73286	0	0	0.394357	0.614393	3.364278	0	1.384163	0	0	0	0	0	0	0.159104	0	0	10.648327	0	174.181195	0.974498	0	0	0	5.005618	0
mRNA::NW_021318542.1:1144639-1145882	1.037728	0	0	0	0	0	0.204197	0	0	0	0	0	0	0	0	0	0	0.259143	0	0.156916	0	0.125419	0	0	0	0	0	0.191773	0	0.166254	0.558277	0	0
mRNA::NW_021318542.1:1153169-1170041	7.419277	5.296269	9.795118	13.697618	17.3007	16.962756	14.494913	15.627088	15.32526	19.217401	15.808286	18.253514	15.623829	19.217401	12.886186	7.817955	5.385609	4.839638	5.093953	5.652466	6.642942	5.063078	4.733998	3.999581	5.646306	6.554087	9.205467	4.964787	4.925485	4.003473	4.457783	4.445016	3.323041
mRNA::NW_021318542.1:1177687-1183495	6.579732	2.405551	5.22073	3.004428	7.107726	5.214056	5.78952	5.294822	6.075602	5.083604	6.805183	6.562226	4.326239	5.083604	5.284519	2.125133	0.778961	0.860578	3.031209	2.75062	10.57896	10.6734	4.592569	7.098862	16.030801	16.906878	9.224305	45.510683	3.14765	3.08818	3.630022	41.089482	37.031423
mRNA::NW_021318542.1:1260836-1261588	50.863262	93.846004	70.410851	10.402974	3.27435	10.794236	20.622454	19.422638	21.017049	30.432127	1.39724	7.122062	24.12616	30.432127	19.620453	26.95746	4.464541	5.029371	88.632835	94.818773	71.518198	127.5516	169.477144	52.724481	156.680902	135.259623	58.96975	124.301657	128.634677	114.795887	162.212562	67.15795	248.437839
mRNA::NW_021318542.1:1299876-1300233	14.23751	1.081909	8.066705	0	0	0	0	0	0	0	0	0	0	0	0	0	0	0	0	0	0	0	0	0	4.81902	3.380474	0	2.60743	0	1.482555	0	5.700494	1.354263
mRNA::NW_021318542.1:1310714-1311503	145.858082	83.173151	95.756795	65.403355	37.248187	38.758715	46.433493	79.192826	58.724794	59.836947	46.563558	39.206288	57.859016	59.836947	33.587865	189.486183	33.436435	25.84082	40.14049	47.905494	66.117802	46.850663	47.412035	66.036225	276.711454	282.47903	315.106676	36.812523	23.432884	24.766577	18.629028	33.99178	19.089524
mRNA::NW_021318542.1:1327640-1341632	19.462379	15.153854	7.492742	8.366956	0	7.4194	6.199333	15.358678	4.940203	18.358426	4.611379	15.476198	11.702376	18.358426	0.440428	0.544525	15.800804	14.482752	5.251254	6.817339	6.283217	9.916239	9.010731	8.315106	3.609755	3.956074	4.007672	4.001473	12.892611	11.139446	9.890172	8.578473	5.200837
mRNA::NW_021318542.1:1327640-1341346	0	0	0	2.595128	11.431319	5.300572	7.720931	0	7.448375	4.857787	5.573048	0	5.965767	4.857787	13.439712	4.425175	0	0	0	0	0	0	0	0	0	0	0	0	0	0	0	0	0
mRNA::NW_021318542.1:1352083-1355782	1.544531	4.623277	0.379413	0	0.581551	0	0.135694	0	0.164024	0.162897	0	0	0	0.162897	0	0	0.422407	0	0.041823	0.041511	0.108662	0.342575	1.247664	0.16042	0.247458	0.150866	0.257647	0.99051	0	0.152699	0.246219	1.241086	1.026925
mRNA::NW_021318542.1:1366838-1386566	7.5498	4.453827	4.428846	22.4943	17.363985	17.717996	13.217856	24.023952	26.489178	16.481059	20.115885	19.02049	8.689196	16.481059	7.07481	4.540514	2.858101	2.691981	1.887292	2.0929	2.814456	1.634609	1.422323	1.395722	3.088801	3.674238	2.626521	1.431075	2.306358	1.237506	2.232434	1.629226	1.525062
mRNA::NW_021318542.1:1411613-1412643	3.28607	1.392567	1.190444	0	0.53805	0.372508	0.395443	2.09209	3.110301	1.451809	0.678653	2.166071	1.487714	1.451809	1.066914	0.339394	0	0	0.563707	1.3091	0.967166	0.878888	1.034649	1.485502	2.117684	2.612103	3.706872	0.805565	2.928172	2.069247	1.770066	0.891245	0.208701
mRNA::NW_021318542.1:1421092-1421405	614.7827	255.818556	112.880559	2.684665	0	5.797463	16.75394	17.983933	9.474541	35.957944	15.60495	18.572642	37.790712	35.957944	40.91095	4.229977	9.349976	9.350524	18.062023	12.411938	212.560448	0	0	0	6.17051	6.536102	17.334447	9.021106	4.366949	6.105697	7.813764	7.85847	3.744748
mRNA::NW_021318543.1:7880-28459	0.902475	0.847949	0.267874	0.903336	1.189276	0.976354	0.824207	0.819518	0.864771	1.291476	0.947561	0.976447	1.079846	1.291476	1.139915	1.082543	0.796581	0.784123	1.045477	0.967297	1.314208	1.313903	0.810933	0.763698	0.508115	0.62288	0.842496	0.15805	0.363635	0.377331	0.343683	0.193249	0.139458
mRNA::NW_021318543.1:44681-45665	8.742509	4.300147	16.472975	1.408329	0	0.790301	4.197417	2.672959	1.555921	10.290146	1.922872	4.975169	13.784913	10.290146	11.889595	2.171005	6.92219	1.85388	3.397583	2.785689	2.056146	2.623061	1.84055	3.695237	25.930478	37.388806	55.942203	1.713175	4.153987	1.712511	5.883377	30.097024	1.997421
mRNA::NW_021318543.1:82429-114150	1.985027	2.027966	1.816604	4.917893	7.368391	7.026398	6.741882	6.463806	6.663059	9.41383	7.10242	8.169923	7.804643	9.41383	8.017969	3.481863	2.441413	2.432736	1.769041	1.643466	2.34622	2.033785	1.885806	2.044375	3.498906	4.1752	4.130391	0.708419	0.946861	0.715726	0.816901	0.927897	0.647464
mRNA::NW_021318543.1:116886-120207	6.773858	3.097871	2.821374	5.853201	10.674107	5.64481	7.718199	8.261357	8.891162	7.136938	6.074601	8.197621	7.049954	7.136938	7.553085	1.400542	1.348291	1.241177	1.926903	1.819407	2.868527	2.526055	2.065024	3.849754	6.378587	6.548257	4.936149	3.692764	4.740959	3.661331	3.209527	4.239553	3.094236
mRNA::NW_021318543.1:137380-144333	16.000634	23.318804	19.305702	21.005582	11.298739	4.714652	128.65757	23.445899	35.566437	0	0	0	50.660499	0	0	0	0	10.23282	7.343332	0	0	0	0	0	11.653421	15.904228	0	0	0	0	0	0	0
mRNA::NW_021318543.1:137381-144333	0	0	0	122.429814	75.145123	83.103726	0	187.439801	159.885758	57.025301	38.924264	53.00974	0	57.025301	44.277588	10.671716	6.693578	0	0	6.668942	16.174089	6.133432	4.457209	3.96489	0	0	6.296588	14.249525	8.634686	7.155804	5.815557	17.871365	14.198693
mRNA::NW_021318543.1:145756-152457	2.405383	0.456624	0.606547	0.347501	0.958124	0.63719	1.434943	1.173937	1.094531	1.362839	1.118322	0.794918	1.897346	1.362839	2.128994	1.696199	4.092627	2.415619	5.773856	4.016492	5.575388	5.341726	5.603395	5.541007	1.581952	1.949002	2.611419	1.009543	0.66549	0.434169	0.420341	1.597264	1.706447
mRNA::NW_021318543.1:153249-172284	10.84811	9.869301	12.363472	13.413152	19.527079	18.467052	19.48268	18.831405	19.937896	24.495616	21.329989	19.804239	25.488599	24.495616	20.263517	17.272704	15.691743	15.01061	16.124561	13.598558	15.995491	16.633094	19.605581	19.141396	18.061161	18.713184	16.457214	8.067621	9.416195	9.817225	10.773116	7.312368	5.865413
mRNA::NW_021318543.1:175382-180069	25.009434	6.67572	6.228994	7.847741	18.078304	17.266679	19.985622	7.874593	7.900422	16.788822	16.575259	22.368878	20.161068	16.788822	17.561737	11.408337	14.530396	12.916839	23.513196	25.91192	57.961623	23.428186	19.152134	58.934723	43.452306	42.335778	23.607477	147.125789	54.831238	44.450527	46.307469	168.16404	103.542715
mRNA::NW_021318543.1:184222-247784	0.347662	0.251594	0.259311	0.864656	1.779344	1.056827	2.072238	2.048877	1.757666	2.589238	1.080711	1.453251	2.392328	2.589238	2.445629	0.297811	0.374486	0.310857	0.310572	0.313167	0.431544	0.288974	0.222268	0.287652	0.272602	0.309602	0.335326	0.539316	0.564849	0.325946	0.312495	0.631426	0.746148
mRNA::NW_021318543.1:248663-253413	0.820204	1.141245	17.501489	0.924058	10.491663	1.454412	0	0	10.249735	16.510835	0	0	5.069197	16.510835	15.157898	0	4.177701	0	0	0	0	0	0	0	0.897641	0	11.796026	0	0	0	0	3.611001	0
mRNA::NW_021318543.1:248663-253321	7.113406	6.674928	0	8.595172	0	10.141248	17.215361	15.245463	11.369412	0	9.744244	13.073534	15.302906	0	0	8.398892	0	4.067074	3.893966	3.862783	6.457947	3.267336	2.974952	4.756119	9.93012	11.578646	0	3.344115	4.183356	3.419851	4.503509	0	1.788379
mRNA::NW_021318543.1:265303-271517	0	0	0	0	0	0	0	0	0	0	0	0	0	0	0	0	0	0	0	0	0	0	0	0	0	0	0	0	0	0	0	0	0
mRNA::NW_021318543.1:265303-271477	47.690322	29.544167	57.906772	26.911207	34.685121	33.735762	31.35184	30.296535	33.114933	36.562242	34.046579	37.308155	43.363957	36.562242	33.881787	24.253855	13.42646	16.136703	28.166972	39.31443	34.926604	32.383452	31.478921	24.509314	40.832602	41.637368	59.127648	16.595733	14.071577	13.212503	15.13716	13.034336	10.280377
mRNA::NW_021318543.1:273516-277628	9.838094	23.327299	17.788524	146.84047	149.556501	143.260158	121.671152	129.037423	148.199851	67.603374	151.994127	94.326971	65.783304	67.603374	63.724791	47.479926	28.154272	29.219882	13.215557	12.3006	17.464005	12.76456	11.808816	11.588136	389.353612	668.109008	86.424961	24.679142	24.857798	21.941084	26.417489	21.492337	9.709645
mRNA::NW_021318543.1:283893-291766	1.126591	9.702968	5.78422	3.215954	10.810899	6.03573	9.836539	5.494907	5.709376	5.990701	10.305767	5.882519	8.93802	5.990701	9.556447	6.829547	10.387695	7.069902	7.640027	6.993886	2.086677	10.322919	6.891005	6.325893	1.145378	1.444716	0	0	0	0	0	0	0
mRNA::NW_021318543.1:283893-290727	0	1.419614	0	0	0	0	0	0	0	0	0	0	0	0	0	4.150475	0	0	0	0	10.395294	0	1.609221	0	0	0	0	0	0	0	0	0	0
mRNA::NW_021318543.1:283895-290727	7.994625	0	0	5.632502	0	7.346235	4.466412	7.905283	7.843787	13.478859	0	7.896318	9.397906	13.478859	11.025792	0	0	0	0	3.720378	0	0	0	6.764602	5.412824	4.175159	7.068594	2.677223	6.030239	3.669733	4.4035	4.134155	2.35969
mRNA::NW_021318543.1:286197-290727	1.989642	0	1.94997	0	0	0	0	0	0	0	0	1.701563	0	0	0	0	0	0	2.120522	2.640353	0	4.821222	8.156798	0	1.670013	2.390491	0	0.887565	5.153559	8.104233	6.627195	2.229437	0
mRNA::NW_021318543.1:290336-294530	2.449143	1.853499	1.918818	0.327788	0	1.11171	0.834474	0	1.481579	0.361613	0.284377	0.96249	0.117886	0.361613	0.704978	0	0.822887	1.234421	0.850029	1.19798	0	1.926306	1.789075	1.76102	3.054113	0	3.99078	3.261094	2.799145	3.344223	2.143999	3.207801	2.178073
mRNA::NW_021318543.1:290353-294530	0	0	0	0	0	0	0	0.543406	0	0	0	0	0	0	0	0.866597	0	0	0	0	1.929913	0	0	0	0	1.795177	0	0	0	0	0	0	0
mRNA::NW_021318543.1:302873-308008	10.927148	0	18.67137	0	0	0	0	0	0	0	0	0	0	0	0	0	13.026387	0	6.487507	12.699625	0	6.158681	0	0	0	0	0	0	0	0	0	0	0
mRNA::NW_021318543.1:302877-308008	0	3.755543	0	8.509354	10.412302	14.45502	18.907805	16.217791	16.648179	25.574944	17.842089	19.453799	29.532284	25.574944	25.403417	13.298923	0	13.689449	0	0	18.609505	0	5.288888	13.851507	10.760783	13.861235	18.725481	13.984497	11.978874	10.23201	11.571495	12.26206	8.435879
mRNA::NW_021318543.1:312121-333072	0	1.318262	0	6.58259	9.645843	9.718595	9.176768	0	0	11.550443	0	10.92801	11.897126	11.550443	11.420027	0	0	0	0	7.107	0	0	0	0	0	0	0	2.730475	4.815184	4.353288	0	0	0
mRNA::NW_021318543.1:312123-333072	8.528486	10.784987	10.581511	0	0	0	0	6.714376	7.489856	0	9.203147	0	0	0	0	7.075624	4.987008	5.222299	7.102174	0.759607	11.823088	7.544349	6.179269	9.227958	5.009613	5.897152	5.30384	0	0	0	5.157622	4.064991	2.661081
mRNA::NW_021318543.1:336263-342861	0.132656	0.059194	0.25358	2.861303	0	1.094013	0	0	0.137831	0.825805	0.692674	0.129127	0.960179	0.825805	0	1.252965	2.791747	0	0	0.072777	0	0	0.298829	0	0.060051	0.325284	0.097863	0	0.202758	0	0.319098	0	0
mRNA::NW_021318543.1:336278-342952	10.374033	6.279341	7.308595	11.648338	18.235833	16.463463	16.782434	15.950013	12.375657	19.715208	19.332715	22.483156	25.682131	19.715208	21.519446	18.378432	21.15478	26.293316	7.551017	6.997621	9.559433	7.091477	6.702085	6.848566	18.276092	18.844643	13.236085	11.995194	13.380679	11.417742	11.239987	11.757165	7.507198
mRNA::NW_021318543.1:343531-347651	13.35122	9.269375	10.838049	13.371005	18.005756	20.894678	19.517592	17.7062	18.450063	20.840784	18.005145	20.489849	21.471677	20.840784	18.107254	11.796272	7.884057	9.152885	13.784199	12.53398	13.458698	8.29995	10.641532	10.754904	22.476253	23.974196	14.550214	12.233766	15.028189	13.826338	16.010596	14.504862	8.816211
mRNA::NW_021318543.1:349095-362497	5.667562	6.225492	7.864982	5.847332	5.639412	8.8782	9.263182	9.299206	10.37858	10.349134	7.662319	10.51561	10.981519	10.349134	9.246795	6.047446	4.459248	4.031087	2.645181	4.315363	5.691263	6.409589	4.171498	5.083087	9.246745	10.212161	11.985435	3.368465	8.642324	7.666964	7.618873	5.398496	2.930882
mRNA::NW_021318543.1:367130-391896	0.737279	1.018046	0.877414	1.660618	1.881452	2.960208	2.553797	1.783046	1.859205	2.386578	2.446024	2.415917	2.320914	2.386578	3.114863	0.753735	0.950155	0.90583	0.451263	0.523141	0.992054	0.524546	0.523973	1.086063	0.735051	0.640871	0.628089	0.270348	0.529922	0.726551	0.677246	0.501232	0.38096
mRNA::NW_021318543.1:394504-397728	87.859785	45.438081	59.367057	31.00986	36.859684	51.85101	68.889487	44.480818	44.724567	90.299809	59.888544	51.066204	89.575304	90.299809	100.601041	60.600976	47.872565	45.40188	58.586214	67.070169	71.977355	54.846528	45.746899	59.223533	75.085941	86.020758	111.417706	24.606043	71.629042	61.391966	56.351126	41.711211	26.322542
mRNA::NW_021318543.1:402676-403470	0	0	0	0	0	0	0	1.817124	0	0	0	0	0	0	0	0	0	0	0	0	0	0	0	0	1.606828	2.251917	2.334607	0	0	0	0	0	0.300191
mRNA::NW_021318543.1:403561-412917	178.256019	95.308481	92.128522	46.919788	54.741291	65.343824	68.123363	54.815693	56.68098	75.967974	66.777226	67.107462	83.767207	75.967974	79.246307	83.019839	102.984186	96.274826	149.521509	141.577655	173.952356	133.056038	153.771943	148.601664	52.619999	51.141317	46.331106	70.095204	90.762213	100.347975	92.160062	63.796279	49.8462
mRNA::NW_021318543.1:415494-485576	0.754751	0.630639	0.951097	2.844068	4.019628	3.388348	3.088965	3.321811	2.871091	3.988611	3.121424	3.851935	3.520046	3.988611	3.552174	1.235759	0.927722	0.820606	0.372319	0.544542	0.933899	0.492059	0.317405	0.714471	0.751697	0.889678	0.938319	0.461354	0.565613	0.477366	0.435865	0.594221	0.703458
mRNA::NW_021318543.1:485802-516257	1.305728	1.613613	1.610041	5.301804	6.05143	7.151281	6.78102	7.398588	7.173316	8.58932	6.812194	8.636906	7.951046	8.58932	7.474464	1.341251	0.841009	0.357451	1.43285	1.478542	2.037541	0.855134	1.507472	0.223851	1.784724	2.174007	2.005328	0.884502	1.349786	1.459265	1.525211	0.198917	0.909323
mRNA::NW_021318543.1:487501-516257	0	0	0	0	0	0	0	0	0	0	0	0	0	0	0	1.08679	0.734194	1.495615	0	0	0	1.278993	0	1.535508	0	0	0	0	0.716986	0	0	1.187873	0
mRNA::NW_021318543.1:517126-532210	9.177555	10.088528	8.07176	5.601315	0	8.271976	7.675935	8.4973	0	0	0	0	0	0	0	8.966331	10.133716	9.991637	8.168487	6.555342	9.309685	7.276256	6.879599	7.408237	6.475846	6.985323	6.95912	4.427129	8.599917	8.362965	6.377562	9.456388	5.218266
mRNA::NW_021318543.1:517126-532209	0	0	0	0	6.594026	0	0	0	6.537283	11.833396	7.991312	9.994492	9.124336	11.833396	9.475902	0	0	0	0	2.90272	0	0	0	0	0	0	0	0	0	0	0	0	0
mRNA::NW_021318543.1:543109-613966	1.065062	1.10214	0.919605	3.534024	4.829379	4.56267	3.871341	4.863059	4.367495	5.917343	4.427984	5.515864	4.919423	5.917343	5.329739	0.597749	0.740607	0.674514	0.65649	0.736918	1.421251	0.955473	0.628004	1.130846	0.640125	0.707603	0.643237	0.397627	1.027464	0.645819	0.518357	1.149747	0.734422
mRNA::NW_021318543.1:622381-623608	38.145213	25.492033	16.996836	89.469403	75.63728	58.44869	62.379716	85.511767	52.023597	23.134463	42.051054	37.307062	18.441379	23.134463	17.738645	27.563587	13.002547	19.338126	19.27119	16.640414	17.536945	5.410492	5.418262	7.224813	9.541781	10.403042	3.683166	13.785708	5.232107	10.769395	5.804864	18.427798	14.453926
mRNA::NW_021318543.1:624449-629389	4.822982	5.257678	2.849212	11.595737	9.836951	10.911527	13.383581	12.606315	14.512326	9.636945	8.986113	11.765198	11.921226	9.636945	11.860521	2.790908	3.343047	3.56835	2.554745	2.530213	2.076614	2.329217	2.680368	3.722824	5.724785	5.803768	4.702941	3.427722	5.360792	4.48446	4.673916	5.299472	3.258664
mRNA::NW_021318543.1:629596-652963	2.049822	2.177595	1.34336	2.770335	4.362444	3.842572	5.079249	4.05614	4.544394	4.637888	3.274292	3.661398	4.249737	4.637888	4.770958	2.560336	3.188152	2.094348	1.877074	2.811198	3.556293	3.118921	1.873538	4.028823	1.656984	1.851923	2.404182	0.75816	1.22042	0.982144	1.061143	1.274385	0.825151
mRNA::NW_021318543.1:670628-670985	0	0	0	0	0	0	0	0	0	0	0	0	0	0	0	0	0	0	0	0	0	0	0	0	49.796543	40.56569	1.671578	1.303715	0	0	0	0	0
mRNA::NW_021318543.1:680360-692476	0.731511	1.9309	1.423046	0.540499	1.328288	2.180583	0.370083	1.243251	0.868436	1.567622	0.875153	3.829756	1.447398	1.567622	0.799435	0.174892	0	0	0.645343	0.221824	1.366914	0.517638	0.434055	0.282341	0.733546	0.612516	0.648342	0.619848	2.146104	1.287309	1.400256	1.571539	0.67053
mRNA::NW_021318543.1:680360-690056	0.807072	0	0	2.288356	0.669776	1.868588	3.039157	1.57668	1.554304	1.112199	2.250276	0	0.869351	1.112199	0.848448	1.150819	0.652343	0.975039	0	0.77568	0	0	0	0.960986	0	0	0	0	0	0	0	0	0
mRNA::NW_021318543.1:683903-690056	5.951497	8.384772	5.260575	4.590789	4.882397	6.085218	4.321451	8.595196	4.164794	5.231075	4.69746	5.345589	5.570222	5.231075	4.413315	8.523345	5.17903	2.56732	7.310497	4.191164	12.698279	5.460661	4.764419	7.116919	3.807966	4.349049	3.262076	3.087254	8.145894	8.116225	6.830612	3.641029	2.082685
mRNA::NW_021318543.1:700860-703691	5.799704	2.133388	0.156377	1.117367	2.215113	1.949292	18.83678	5.600922	2.906775	25.996209	1.977765	2.238287	34.657565	25.996209	42.478997	8.847619	3.415573	4.843593	4.422043	7.446691	21.503952	2.043127	1.282402	13.421695	10.032998	11.714223	4.207232	4.396972	30.629899	36.669461	38.555887	8.769468	6.868854
mRNA::NW_021318543.1:708827-714770	27.470254	26.256609	18.143986	10.925057	13.223665	11.591511	23.926851	17.026135	17.868355	25.044521	11.804213	12.94107	23.470401	25.044521	28.061842	20.301973	19.174224	18.665171	21.927897	21.933151	26.576027	19.64351	12.652667	19.78848	17.545106	19.724216	16.607704	3.241622	13.925421	13.043088	15.217069	6.185021	4.010565
mRNA::NW_021318543.1:714929-716214	80.835886	42.224093	39.95461	28.635737	56.788787	27.689725	27.367802	14.21085	26.397408	25.704423	29.127521	34.038432	29.367098	25.704423	28.064743	29.222706	31.644418	38.416713	43.393281	36.28517	41.097166	53.817532	55.041584	40.442236	62.186944	55.007963	64.952746	73.792897	43.301823	45.259712	31.851539	54.145669	34.479798
mRNA::NW_021318543.1:720178-721634	21.826551	91.573226	15.225433	37.476297	25.796954	26.383759	22.881746	20.954686	22.272802	9.200619	23.965279	17.973999	10.941156	9.200619	7.291637	3.00714	1.900642	1.960085	6.997387	9.593779	4.053999	6.68583	6.397044	5.643314	17.462304	19.6885	17.249492	7.514908	5.785471	5.301156	4.687862	5.152505	4.700435
mRNA::NW_021318543.1:722289-729664	5.830054	0	2.252197	4.616184	4.117003	0	5.198193	0	0	5.697109	4.764811	0	5.168919	5.697109	0	0	0	0	3.918251	2.725207	5.412566	0	0	0	3.936506	0	6.966939	2.958924	9.52664	7.712152	7.419527	5.898439	2.729537
mRNA::NW_021318543.1:722289-729663	0	3.778904	0	0	0	5.386584	0	5.711282	6.681302	0	0	5.08421	0	0	5.045199	5.493109	4.17245	3.983016	0	0	0	4.870705	4.190994	5.477096	0	4.547004	0	0	0	0	0	0	0
mRNA::NW_021318543.1:732327-736120	3.212929	7.747735	3.238274	0.222335	0	0.041857	0.264211	0.446975	0.59873	0.951394	0.546339	0.040888	0.647799	0.951394	0.357321	5.63004	0.958828	0.786736	1.310228	1.414133	3.278986	1.963216	1.214006	1.404982	8.389389	7.997448	7.473234	0.613547	0.57902	0.594495	0.67104	0.966416	0.681541
mRNA::NW_021318543.1:742704-757597	1.647729	1.498207	1.416162	0.979076	1.448587	2.000974	2.877419	1.909304	2.398829	2.875034	1.808756	1.851808	3.500666	2.875034	3.592132	2.131452	1.980341	1.638542	1.77533	2.306361	2.394455	1.395095	1.371487	2.75012	1.757662	1.971089	1.893553	2.420631	2.995374	2.282325	2.442498	4.949273	3.11506
mRNA::NW_021318543.1:765794-769150	98.936641	91.471081	156.139346	80.6878	86.834851	93.551875	169.751817	126.03284	136.050578	185.758915	114.357619	100.813861	180.803491	185.758915	184.412696	85.026095	190.350757	156.710683	144.884955	143.118437	122.306833	160.791377	113.172762	178.275102	280.065237	300.797672	330.671631	79.021588	63.155597	71.660547	67.949682	102.417225	48.481243
mRNA::NW_021318543.1:784172-790775	17.44258	10.747869	41.362659	15.092748	12.217153	21.320773	19.601172	18.800637	19.255767	25.914397	18.911901	19.292213	24.506743	25.914397	28.459682	13.633192	16.172985	16.223139	42.052535	44.061622	31.975664	35.589181	37.65448	32.435112	19.149163	18.618429	19.790579	35.851562	60.555316	62.303072	55.089133	34.4831	24.519718
mRNA::NW_021318543.1:790966-792555	0	0	0.380142	1.363453	0	1.755091	0.695346	0.239831	0.742426	1.403629	0.921099	0	0.861469	1.403629	0.62619	0	0	0	0	0	0	0	0	0	14.320908	14.095775	1.337472	0.932689	0	0	0	1.029995	3.26288
mRNA::NW_021318543.1:813879-820786	0.125138	0.031602	0.150695	0.31616	0	0.580796	0.281671	0.094786	0.488026	0.084305	0.264245	0.240291	0.442633	0.084305	0.222286	0	0	0.188722	0	0.085804	0.028124	0.039207	0.037711	0.05506	35.581857	27.840052	2.796732	0	0.027941	0	0	0.051334	0.096587
mRNA::NW_021318543.1:837364-839255	0.065086	0	0.907454	0	0	0	0	0	0.242285	0	0	0	0	0	0	0	0	0	0	0	0	0	0	0	3.845014	2.259215	1.076933	0	0	0	0	0	0
mRNA::NW_021318543.1:838981-846772	0.524417	0.446498	1.656317	0	0	0	0	0.68996	0.022416	0	0	0	0	0	0	0.201328	0.175929	0	0	0	0	0	0	0	3.829408	4.354002	3.887913	0	0.098627	0	0	0	0.042624
mRNA::NW_021318543.1:839696-846772	0	0	0	0	0	0	0.114462	0	0	0	0	0.234367	0.398612	0	0.340676	0	0	0	0.084336	0	0.301692	0.095576	0	0	0	0	0	0.022711	0	0	0	0	0
mRNA::NW_021318543.1:840413-846771	0	0	0	0	0	0.048679	0	0	0	0.084416	0	0	0	0.084416	0	0	0	0	0	0.210464	0	0	0	0	0	0	0	0	0	0	0	0	0
mRNA::NW_021318543.1:842513-846774	1.196638	0.656781	0.570649	0	0	0	0	0	0	0.151421	0	0	0.178872	0.151421	0	0.876557	0.69144	0.063043	0	0	0	0	0.125913	0.137689	0.303105	0	4.680802	0	0	0.131191	0.169266	0.127985	0
mRNA::NW_021318543.1:869638-891851	3.089969	2.662812	2.051519	9.361472	8.31909	9.219563	9.367895	8.198562	8.093823	9.615736	10.057877	9.588577	9.772162	9.615736	9.398226	8.006298	5.041978	4.7844	3.559006	3.204966	4.710806	3.099737	2.879771	4.966534	2.845545	3.46446	2.337178	2.369061	3.279956	3.411267	2.642117	2.44804	1.95167
mRNA::NW_021318543.1:892445-898990	0	8.607666	8.240671	0	0	13.179191	18.470245	18.27283	17.436237	19.347615	11.708787	14.847257	20.111218	19.347615	17.376072	0	0	0	0	0	0	0	0	0	0	0	0	3.054206	8.304315	6.478656	6.838688	4.478119	2.783609
mRNA::NW_021318543.1:892445-898984	0	0	0	9.683071	0	0	0	0	0	0	0	0	0	0	0	12.495454	0	0	0	0	0	0	0	0	0	0	0	0	0	0	0	0	0
mRNA::NW_021318543.1:892445-898973	13.885735	0	0	0	16.278766	0	0	0	0	0	0	0	0	0	0	0	8.796332	8.169414	9.102805	9.031662	11.899413	10.418379	7.101593	10.513467	9.107462	9.972527	13.022221	0	0	0	0	0	0
mRNA::NW_021318543.1:900078-910365	16.23895	11.805053	18.573853	17.149319	22.288187	24.446841	18.465317	15.102065	17.823761	25.219554	25.259612	27.65314	23.430219	25.219554	22.109231	20.070322	15.566895	17.064583	10.029601	12.051574	15.606935	13.151135	10.277254	13.434512	14.591008	15.372889	17.784534	15.793533	11.344949	10.889552	9.792813	19.14295	11.068042
mRNA::NW_021318543.1:923229-924621	0.463329	8.931217	4.650329	0.227954	0	0	0.678402	0.705731	2.614548	0	0	0.748272	0.578015	0	0	12.958046	1.79169	0.922832	1.402511	2.408325	2.635375	1.29707	1.607604	0.497706	5.151868	7.534502	0.157159	0.54761	2.479253	1.40096	1.501302	1.210015	0.567593
mRNA::NW_021318544.1:78289-80997	4.132705	1.508611	0.780334	0.693107	0.581216	0.060177	1.964817	1.487311	1.555183	0.686343	0.501307	0.352347	0.667884	0.686343	2.31363	2.6863	0.498967	1.974593	1.528656	1.225861	3.280618	2.576588	1.555544	4.97851	1.608974	1.232637	2.318266	1.012172	2.43406	1.718379	2.284493	1.604941	0.786996
mRNA::NW_021318544.1:134299-148673	13.136656	8.86494	5.990419	3.692389	7.464957	5.220303	4.573342	4.708283	3.42783	7.906977	6.533357	7.646922	5.928286	7.906977	7.147321	6.143339	14.67858	12.850282	5.292265	5.974724	8.505943	7.9378	7.120856	9.813418	3.958031	3.593258	3.372579	7.950819	7.639127	7.437737	5.811773	9.36444	5.185145
mRNA::NW_021318544.1:352419-388007	1.415471	1.122639	1.997452	1.398528	3.163618	2.343954	2.78109	1.917055	2.273929	4.323918	2.280363	3.143425	4.080271	4.323918	4.007803	2.624989	1.271782	1.027324	0.855714	0.879941	1.741562	1.28229	0.627837	1.521728	1.285103	1.230513	1.908741	0.488009	0.703937	0.568535	0.5837	0.909868	0.618518
mRNA::NW_021318544.1:478951-483079	0.834383	0.707362	3.579247	0.135467	0	0.420862	0.925581	0.897752	0.364592	3.621014	0.453737	0.78502	2.916135	3.621014	1.142984	2.341322	5.494714	8.481283	1.933226	1.734147	1.207766	1.690334	1.205252	2.326949	4.604737	4.614835	2.519255	0.760527	2.643707	1.311909	1.750951	1.279786	0.622498
mRNA::NW_021318544.1:566799-607523	0	0	0	2.407593	0	0	0	0	0	0	1.20703	4.694945	2.747424	0	3.39231	0	0	0	0	0	0	0	0	0	0	0	0	0	0	0	0	0	0
mRNA::NW_021318544.1:566800-607523	1.414811	0.833952	1.802263	0	0	3.856523	3.78961	0	2.825733	1.256713	0	0	2.828551	1.256713	0	0.961782	2.29646	2.074217	0.978523	1.24969	2.292638	1.521504	1.323706	1.598468	1.169302	1.173169	1.350694	0.733281	1.778648	1.276716	1.232714	0.85161	0
mRNA::NW_021318544.1:567194-607523	0	0	0	0	4.164225	0	0	2.973897	0	4.556492	3.005544	0	0	4.556492	2.056656	0	0	0	0	0	0	0	0	0	0	0	0	0	0	0	0	0.920309	1.535615
mRNA::NW_021318544.1:627147-671001	0.371756	0.185232	0.124308	2.408413	4.353333	5.275224	1.999011	2.418874	2.527772	3.230591	4.159643	4.439299	1.970676	3.230591	1.99123	0.072808	0.027215	0.005716	0.150233	0.210373	0.255178	0.110376	0.027842	0.041791	0.126538	0.15017	0.118095	0.150754	0.449567	0.147203	0.281442	0.296361	0.407228
mRNA::NW_021318545.1:98266-99403	0	0	0	0	0	0	0.17418	0	0	0	0	0	0	0	0	0	0	0	0	0	0	0	0	0	0	0	0	0	0	0	0	0	0
mRNA::NW_021318546.1:18801-20061	0.105046	0.213295	0	0.643298	0	0	0	1.121009	0	0.373145	0.523692	0	0	0.373145	0.206833	0	0	0	0	0	0	0	0	0	0	0	0	0	0	0	0	0	0
mRNA::NW_021318546.1:31911-56689	0.453162	0.337761	0.456848	2.589082	3.849215	2.770915	3.412599	3.333561	2.617668	3.330062	3.125937	4.03249	3.626279	3.330062	2.969392	0.855172	0.697731	0.67141	0.363177	0.366033	0.594941	0.566656	0.233892	0.609681	0.526716	0.449422	0.584486	0.265136	0.484263	0.448533	0.37933	0.333828	0.216004
mRNA::NW_021318546.1:144583-147741	3.488315	0.072738	0.866528	0.360855	0.639635	0.254656	1.125861	0.545571	0.729877	1.1597	1.08941	0.397819	1.692415	1.1597	0.434967	3.134745	2.600578	0.962349	0.744696	0.788531	2.578496	1.221743	0.960586	1.398689	5.484697	6.018686	17.127852	0.160298	0.321061	0.36263	0.526099	0.294632	0.166187
mRNA::NW_021318546.1:248795-251602	19.94419	11.659275	20.310377	16.23381	10.125989	14.514944	17.031793	13.291434	14.114424	17.552379	13.689043	19.124629	13.876229	17.552379	16.096698	9.907388	6.622653	10.565261	12.455265	13.474344	16.837666	7.458004	8.904739	7.373493	9.384482	10.263805	18.147226	11.766876	15.124981	15.932967	15.364604	9.185291	5.972809
mRNA::NW_021318546.1:248797-286185	0	0	0	0	0	0	0	0	0	0	0	0	0	0	0	0	0	0	0	0	0	0	0	0	0	0	0	0	0	0	0	0	0
mRNA::NW_021318546.1:248798-287546	0.908659	0.605795	0.875859	3.188076	4.528461	4.070296	3.629851	4.160539	3.930693	5.090896	3.691289	4.994533	3.854498	5.090896	4.732844	0.61691	0.375343	0.628985	0.663741	0.713472	1.060999	0.672271	0.560533	0.720697	1.018912	0.850008	1.682226	0.701572	0.742585	0.86429	0.615294	0.606974	0.519213
mRNA::NW_021318546.1:356639-455596	0.266692	0.341786	0	4.217715	12.12236	10.753939	12.682676	4.915371	0	2.573212	5.392906	15.364099	0	2.573212	0	1.280361	1.551599	0	0	1.625793	0.850234	1.51378	0.8696	2.010828	0.740157	0	0	0	0.763608	0	0.789641	0	0.897293
mRNA::NW_021318546.1:356640-455596	0.869029	0.796299	0.750312	4.812544	0	1.973092	0	7.846688	10.666539	16.429194	5.882497	0	14.529914	16.429194	17.998894	0	0	1.341126	1.248348	0	1.690896	0	0	0	0	0.830613	1.272299	0.749001	0.827803	1.037431	0	1.816201	1.335464
mRNA::NW_021318546.1:357156-455596	0	0	0	0	1.084479	0	0	0.2204	0.214573	0	0.05531	0	0	0	0.129073	0	0	0	0	0	0	0	0	0	0	0	0	0	0	0	0	0	0
mRNA::NW_021318547.1:3942-30480	4.938154	3.90514	3.196188	2.165192	2.718898	2.443651	2.850865	2.59576	2.824149	3.604933	2.576155	3.285464	2.874721	3.604933	3.039204	2.38407	2.838523	2.35967	2.847569	3.046557	4.289474	3.375554	3.699883	3.412764	3.914141	4.014359	5.18429	3.540062	4.012423	4.19819	3.579922	3.640104	2.873295
mRNA::NW_021318547.1:78010-84565	0.693783	0.225259	0.544279	97.725069	150.571799	177.874837	11.473833	33.970079	37.505651	2.384685	55.423576	47.663643	1.116537	2.384685	0.535548	0.477835	0.34271	0.119439	0.114082	0.247979	0.357367	0.24839	0.059754	0.174469	0.01905	0.101453	0.253138	0.049196	0.088498	0.027766	0.026881	0.353333	0.359358
mRNA::NW_021318547.1:90351-102059	10.472288	8.054952	5.503692	4.584894	4.83789	4.898565	6.509793	6.486243	6.167544	6.968249	5.12692	5.505522	6.881531	6.968249	9.085123	5.809424	8.97632	8.670263	4.228928	4.816572	4.556877	4.112008	4.092877	5.773741	5.708768	6.88313	8.698296	2.312072	7.928096	7.658393	6.796538	6.346651	3.420692
mRNA::NW_021318547.1:130313-131527	1390.074401	289.921633	179.553051	374.75513	508.398627	229.772083	432.68965	450.98003	429.830427	48.070403	158.040554	207.359964	45.960645	48.070403	21.006199	248.327069	735.133429	692.40502	467.335634	202.253824	462.344564	5.346115	10.579895	69.903406	187.096254	218.377699	47.044673	1397.702917	421.189749	352.517951	352.532669	953.947279	918.473049
mRNA::NW_021318547.1:139873-141070	218.418779	65.872373	146.073542	147.232966	168.718658	85.227454	209.159927	369.144529	258.060784	25.862851	56.421742	83.191482	21.302397	25.862851	16.749542	3.041656	16.200583	27.31654	0.308404	0.920255	1.392019	0.429993	0.28006	1.008789	257.34598	309.852022	27.754038	249.979122	1.200319	1.507572	1.634155	376.759655	406.194365
mRNA::NW_021318547.1:163109-169239	128.696883	33.722009	9.166083	64.678539	96.140397	89.840309	56.696415	48.989496	36.23912	37.484181	94.720035	120.767526	39.151888	37.484181	30.332289	36.867486	16.67548	15.274683	7.884226	10.640999	70.152214	29.720898	18.1022	52.81478	19.747144	21.122211	12.868995	62.581934	57.721637	67.630737	49.673013	52.378913	48.04254
mRNA::NW_021318547.1:186465-189263	27.623703	21.405405	12.515351	14.044062	26.697987	21.195037	19.201935	13.156905	15.000563	21.846859	22.866468	27.090028	25.059008	21.846859	22.075581	22.510343	18.844982	20.432976	13.665839	17.743708	26.419446	13.662267	11.894516	20.434306	11.767157	13.582254	16.97892	17.450613	17.678883	13.188355	13.486825	32.573604	25.176044
mRNA::NW_021318547.1:190852-192136	0.410219	1.977968	0.296987	1.885727	2.317318	4.949281	2.544795	3.126372	3.027654	2.36703	2.21652	4.94571	3.674476	2.36703	5.052431	1.008699	3.741465	44.609294	1.269231	5.469171	1.638206	2.876649	2.678375	2.392184	0.63944	0.678166	0	1.05954	0.731553	1.20582	1.162395	0.33456	1.098157
mRNA::NW_021318547.1:222772-236258	13.218791	10.040191	2.913554	5.049918	9.579154	7.157767	7.846688	5.454642	6.095467	5.718687	7.524384	6.388287	4.487674	5.718687	4.174588	4.875173	7.474381	5.692535	2.570245	2.220772	8.308841	1.525026	1.737273	2.527805	3.041977	3.826402	5.288362	4.990165	2.114077	1.505162	1.675226	6.411113	4.032503
mRNA::NW_021318547.1:243426-248479	48.061793	44.902622	82.265241	27.911615	46.895095	43.66384	42.495437	35.136947	38.251742	64.918924	42.45222	51.142058	73.222961	64.918924	74.96978	65.710914	98.168351	99.556033	52.396879	61.907714	75.180578	88.610207	83.969176	90.056934	65.46121	68.407383	132.414013	20.995219	106.85451	91.145534	89.524623	63.911294	31.111313
mRNA::NW_021318547.1:256765-260383	2.574499	1.285769	0.478282	0.779458	0.893154	0.264108	2.686291	2.210896	2.519693	2.502357	0.470249	0.300957	3.213113	2.502357	3.507553	0.825221	0.937791	1.656793	0.94234	1.913166	1.335363	1.091747	1.127824	1.588521	1.014451	1.584745	1.794347	0.276658	1.661687	1.87674	1.664313	0.76264	0.478047
mRNA::NW_021318547.1:296664-298298	58.217607	53.602651	62.411748	36.382862	37.185792	49.267356	26.804892	24.229839	38.368598	69.674956	41.499373	45.476324	47.851158	69.674956	81.651372	49.536846	51.032598	43.494943	52.47418	68.855248	57.297217	68.522996	63.733909	65.499906	81.458664	71.186816	61.442784	30.220644	52.07202	48.136278	42.138554	39.721149	21.273333
mRNA::NW_021318547.1:325348-326948	2.500863	0.871457	12.138998	0.86944	2.624355	3.808455	6.207558	3.924254	4.312828	12.111491	2.740735	4.024325	10.618875	12.111491	6.83255	0.573249	0.374311	0.580244	0.538115	0.427809	0.278423	1.685723	0.481677	1.115716	26.215405	34.118354	15.386684	1.503164	2.78868	1.312975	2.281011	4.724478	0
mRNA::NW_021318547.1:409967-411649	0	0	0.071023	0	0	0	0.108425	0	0.198301	0.659498	0.246047	0.299597	0.106906	0.659498	0	0.179781	0	0	0	0	0	0	0	0	0	0	1.624472	0.090425	0.131061	0	0.23877	0.1203	0.338814
mRNA::NW_021318547.1:435820-436932	0.123554	0.376704	0	0.902283	3.255209	0.999921	0.716871	1.106516	3.697905	3.69471	4.159734	1.530095	1.785251	3.69471	2.177397	0	0	0	0	0	0	0.158194	0.154843	0	0	0	0	0	0.440715	0	0	0.201244	0.37718
mRNA::NW_021318547.1:443479-452219	36.496984	19.623753	27.061401	25.840399	20.894433	23.258702	24.984765	21.644135	19.759476	14.054414	18.873712	18.670379	14.722582	14.054414	18.825143	22.255181	17.641022	17.159336	53.830795	32.896284	35.941787	30.453331	34.448749	43.137076	28.832529	26.709872	32.521191	50.252759	54.297382	51.979583	64.238926	32.305676	29.317271
mRNA::NW_021318547.1:456510-457188	11.125174	14.238151	13.226612	337.865268	82.412415	54.516462	122.691053	340.861607	407.798403	7.932091	20.44534	17.48055	5.429325	7.932091	2.858261	36.445531	0.672089	7.332489	20.703839	3.789311	10.130881	0	0.990883	0.466725	8.246609	6.753597	14.464151	0.368713	0	0	0.405677	2.045946	0.765338
mRNA::NW_021318547.1:462049-468622	10.144354	5.528494	7.918404	8.529251	11.231513	12.773683	14.847776	12.829938	17.584898	18.462425	11.038696	14.980101	18.173727	18.462425	16.097352	12.030722	9.641118	9.6215	5.349866	7.991937	9.949171	12.532357	9.796944	9.968336	8.699557	9.252472	11.45868	2.522745	9.390474	9.65945	8.202159	4.19501	3.562758
mRNA::NW_021318547.1:473860-512516	3.682399	2.78761	1.41414	4.048895	5.489172	0	0	4.780464	0	6.313106	4.966229	5.047013	0	6.313106	0	0	0	0	1.918918	0	3.257791	2.271432	1.736403	3.130475	2.033548	0	2.110142	0	0	1.99561	0	0	0
mRNA::NW_021318547.1:473861-512516	0	0	0	0	0	0	1.80E-05	0	0	0	0	1.585915	0	0	0	3.077253	0	0	0	0	0	0	0	0	0	0	0	0	0	0	0	0	0
mRNA::NW_021318547.1:473862-512516	0	0	0	0	0	5.167364	4.383674	0	4.373236	0	0	0	6.0228	0	5.092834	0	2.984752	2.369979	0	2.264931	0	0	0	0	0	2.269987	0	1.405959	2.469912	0	1.625006	2.120403	1.36896
mRNA::NW_021318547.1:513424-554117	0.463177	0.414467	0.445239	3.852153	4.044745	4.807597	4.233929	4.100956	4.537187	5.954784	5.060525	5.093721	4.748811	5.954784	5.428474	0.086427	0.093965	0.085238	0.071347	0.079661	0.21779	0.090218	0.07087	0.099243	0.146311	0.312967	0.323705	0.206719	0.174163	0.119385	0.121293	0.438936	0.530831
mRNA::NW_021318547.1:717694-718441	0	0	0	1.024717	4.958161	0.286784	1.837327	2.819318	0.860647	1.517949	1.05835	3.31803	2.33679	1.517949	2.06297	0	0	0	0	0	0	0	0	0	0	0	0	0	0	0	0	0	0
mRNA::NW_021318547.1:747368-775138	10.5757	7.20119	11.835994	9.451219	13.457234	12.322356	13.616727	12.877044	12.675001	15.031538	12.396639	13.164068	14.171072	15.031538	12.635256	11.911448	7.770493	7.314909	11.944581	8.676559	11.053537	10.037723	8.001103	9.887526	14.941811	14.307913	12.394639	9.350649	8.456181	7.785222	9.15849	7.679586	4.504396
mRNA::NW_021318548.1:25676-28656	0.038326	0.387645	0	0.144097	0	0	1.541516	0.465223	0.051842	1.029608	0.45131	0.264677	0.240428	1.029608	1.85272	0	0	0	0	0	0	0	0	0	0	0	0	0	0	0	0	0	0
mRNA::NW_021318548.1:47283-48807	87.567484	285.282221	149.629881	157.033338	109.006998	96.076276	96.547827	147.24938	106.381222	98.132823	101.660348	48.418376	62.759414	98.132823	106.561225	42.801551	36.434526	45.076353	21.711348	69.083924	53.264282	8.735269	6.671888	27.76339	70.359672	72.12358	176.951421	72.934123	30.158291	12.630536	21.659187	127.136552	86.963609
mRNA::NW_021318548.1:51838-52573	0.331311	0.521313	0	11.519194	3.095556	11.927576	6.88709	12.896359	4.273227	4.427969	4.118969	0	0	4.427969	0	1.424988	0	0	0	0.597042	0	0	0	0	0	0	4.275468	0	0	0	0	2.147153	0
mRNA::NW_021318548.1:52558-54537	0	0	0	0.953323	0	0	0	0	0	0	0	0	0	0	0	5.724232	0	0	0	0	0	0	0	0	0	0	0	0	0	0	0	0	0
mRNA::NW_021318548.1:168827-194926	1.00582	0.818073	1.21917	0.289061	0.708241	0.473913	0.899645	0.200729	0.659725	0.809173	0.660033	0.765084	0.785255	0.809173	0.988911	0.850883	0.707926	0.521193	1.356191	1.163245	1.556075	2.159913	2.716103	3.950526	1.622826	1.274185	1.05441	1.563391	1.52926	1.826861	1.858562	1.194852	0.894485
mRNA::NW_021318548.1:211821-229202	0.764374	1.059627	1.156132	0.853472	1.737258	1.243703	1.663804	0.86325	1.161637	1.974584	1.468014	1.804441	2.009609	1.974584	2.00218	0.745306	3.042522	3.019316	1.956993	2.242382	3.413866	1.172046	0.814427	1.869192	0.864936	0.993097	0.992125	0.578586	2.167631	1.662329	1.422389	1.783079	1.337297
mRNA::NW_021318550.1:1003-7531	3.014994	2.1452	4.638329	5.799488	8.150107	8.284595	5.708856	6.458774	6.975407	7.206625	7.478111	7.91993	5.819993	7.206625	5.394127	2.639806	2.88375	3.329729	1.246167	1.919951	2.386278	1.725999	1.649682	2.107099	4.802464	4.209366	3.417899	5.433453	3.971001	3.123214	2.726703	6.288079	4.609256
mRNA::NW_021318553.1:3434-40150	0.379283	0.448383	0.200221	0.941766	1.577698	1.606347	1.78295	2.072668	1.548123	1.910156	1.59352	1.712454	1.878294	1.910156	1.726111	0.204875	0.29447	0.21194	0.441191	0.313229	0.33939	0.32042	0.252744	0.284892	0.983318	0.995835	0.558039	0.696633	0.612599	0.406784	0.36651	0.844119	0.770362
mRNA::NW_021318553.1:65002-138085	1.251964	1.308787	1.334389	4.855777	6.996221	6.803363	6.791638	7.408855	6.529564	6.975359	6.191374	7.227898	6.126951	6.975359	6.95551	0.98855	0.53505	0.571166	0.557103	0.534226	0.816241	0.589828	0.551536	0.914502	0.793117	0.847242	0.749829	1.161699	1.15727	0.95488	0.840374	1.235847	1.208338
mRNA::NW_021318553.1:65220-138085	0	0	0	0.047499	0	0	0	0.21973	0.040726	0	0	0.193416	0.041324	0	0.02323	0	0	0	0	0	0	0	0	0	0	0	0	0	0	0.032767	0	0	0
mRNA::NW_021318553.1:65270-138085	0	0	0	0	0	0	0	0	0	0	0	0	0	0	0	0	0	0	0	0	0.021344	0	0	0	0	0	0	0	0	0	0	0	0
mRNA::NW_021318553.1:154398-186754	1.400108	1.625369	1.931609	2.986584	3.047963	3.257999	3.14956	2.912417	1.217655	1.662164	3.554512	4.753397	1.119582	1.662164	0.625901	1.416353	1.146593	0	1.548147	0	0.785028	1.860313	1.238515	1.523461	0.234588	0.183202	0.733073	0.142585	0.75638	1.087604	0	0.604644	0
mRNA::NW_021318553.1:154958-186754	0	0	0	0	0	1.11901	0	0.846722	0	0	0	0	1.725647	0	2.253632	0	0	0	0	1.156283	0	0	0	0	0	0	0	0	0	0	0	0.63359	0.457492
mRNA::NW_021318553.1:155072-186754	0	0	0	0	0	0	0	0	2.002985	1.713759	0	0	0	1.713759	0	0	0	0.761655	0	0	1.245527	0	0	0	0	0	0	0	1.618331	0	0.860999	0	0
mRNA::NW_021318553.1:169411-186754	0.870489	0.65833	0	3.924848	3.727935	2.497359	2.011096	3.140862	2.521264	2.824485	2.789275	2.748203	1.792367	2.824485	2.247752	0	0	0	0	0	0	0	0	0	1.046208	1.511526	0	0.755932	0	0	0	0	0.480057
mRNA::NW_021318553.1:199581-209786	1.234269	0	0.398837	16.119744	27.281449	4.22263	11.762773	12.865133	14.407852	9.630658	7.670163	20.286005	12.335168	9.630658	2.691091	0	0	0	0	0	0	0.526371	0	0	0	0	0.727381	0	0	0.734073	0	6.074023	0.657868
mRNA::NW_021318553.1:199712-209786	14.663479	25.267253	36.966371	28.430947	12.146802	44.566761	39.96224	44.001424	53.20671	28.764931	36.249812	20.268269	22.842848	28.764931	29.087021	29.669735	10.895709	9.82253	17.464713	15.940819	22.861545	17.885392	13.606922	15.654861	21.658861	26.658534	16.572555	24.888878	13.675568	10.55828	10.221288	19.723649	16.296408
mRNA::NW_021318553.1:257682-392319	1.674156	3.682761	3.563308	10.020059	7.501374	14.184331	10.98961	13.308795	12.213314	8.919929	7.087582	14.354137	9.860707	8.919929	4.156022	3.249529	2.053281	2.105858	1.993913	0.87899	3.011388	3.988162	1.376447	4.258239	0	1.482827	1.55601	1.097432	1.864597	1.27667	1.369176	4.570093	1.111427
mRNA::NW_021318553.1:257683-392319	1.670548	1.422034	1.312392	0	6.686013	0	0.418215	0	0	8.741739	7.281988	3.305178	3.968183	8.741739	11.159434	3.434941	2.238854	2.21684	2.085389	3.312632	3.01984	0	1.512845	0	2.600216	1.614748	1.743891	1.240179	1.993663	1.384905	0.987857	0	2.717535
mRNA::NW_021318556.1:121718-159576	0.673592	0.119117	0.124907	0.352364	0.664055	0.445696	1.120744	0.730553	0.87401	1.040835	0.528333	0.686576	1.053599	1.040835	1.523227	0.364958	0.063477	0.185607	0.084384	0.114125	0.208143	0.134624	0.112657	0.266926	1.382067	1.350927	2.752493	0.133148	0.274272	0.223711	0.225108	0.316725	0.176075
mRNA::NW_021318556.1:367065-373092	20.635441	12.152625	12.092773	6.532802	11.365869	10.703168	9.085735	6.776501	7.116622	10.623357	11.906558	13.558822	10.969021	10.623357	11.676516	9.958724	13.065784	14.896673	18.517736	17.48427	10.080237	15.421309	12.009911	17.085006	23.793661	21.523174	19.679433	5.153979	15.559112	13.913697	12.236783	7.278324	4.425281
mRNA::NW_021318556.1:373724-375083	0	0	0	0	3.564215	0.396065	0.97773	1.745522	0	1.696786	0.158943	0.128328	0.744235	1.696786	1.508824	0	0	0	0	0.13059	0	0	0.118436	0	0	0	0	0	0	0	0	0.623255	0.146163
mRNA::NW_021318556.1:435871-513072	0.465257	0.386419	0.540565	5.807331	9.19345	8.166008	7.097514	7.291185	6.543473	10.7619	6.879034	9.526767	8.510047	10.7619	9.252525	0.70298	1.133676	1.254045	0.475613	0.578496	1.10791	0.622999	0.414298	0.802554	0.543065	0.559196	1.062323	0.887082	0.624158	0.360957	0.478147	1.023382	1.583318
mRNA::NW_021318557.1:11193-12782	132.813117	111.443759	143.393813	637.414317	557.271449	709.086094	627.919615	801.515565	717.183993	416.198612	678.983209	489.043596	273.976309	416.198612	351.944797	129.623969	43.611855	69.448131	140.253755	121.526236	181.912731	153.056234	129.68839	192.363725	38.109743	49.694672	32.634518	124.513954	267.22596	222.371628	216.453252	152.310475	74.562851
mRNA::NW_021318558.1:46572-50375	0.029393	0	0	0	0	0	0	0	0	0	0	0	0	0	0	0	0	0	0	0	0	0	0	0	0	0	0	0	0	0	0	0	0
mRNA::NW_021318558.1:219650-329605	0.491246	0.4747	0.810731	15.546374	20.975008	22.093229	28.982639	25.167333	22.308842	40.471452	34.055321	26.57139	29.499365	40.471452	35.792209	0.574966	0	0	1.485423	1.436932	0	0.440711	0.319594	0	0.723357	0	0.6345	0	1.103168	0	0	0.945093	0.299435
mRNA::NW_021318558.1:219650-329604	0	0	0	16.668807	22.063239	23.371693	30.305014	27.219225	23.83457	43.538387	18.483977	28.016302	31.201009	43.538387	38.360129	0	0	0	0	0	0	0	0	0	0	0	0	0	0	0	0	0.768682	0.739242
mRNA::NW_021318558.1:219650-329601	0	0	0	20.506165	25.660658	27.629543	34.620724	34.33367	29.025924	54.130949	21.733879	32.812778	36.862235	54.130949	47.147448	0	0.68656	0.460503	0	0	2.345487	0	0	0.635036	0	0.701078	0	1.767403	0	1.123465	1.095449	0.219926	2.228497
mRNA::NW_021318560.1:66584-72327	6.10875	0	4.994052	0	0	8.742728	0	0	9.286049	13.189621	0	0	0	13.189621	14.771256	0	8.742094	0	0	0	0	7.788817	0	8.319614	0	0	12.301248	0	0	0	0	0	0
mRNA::NW_021318560.1:66584-72324	0	4.813683	0	4.957475	9.628381	0	8.814233	7.159951	0	0	9.682623	11.32143	13.855682	0	0	6.479608	0	6.741735	5.041534	6.090381	8.084143	0	6.405765	0	8.402479	9.091795	0	9.746212	8.543284	8.827796	9.006624	11.384135	8.08444
mRNA::NW_021318561.1:723-9505	9.049321	11.133261	4.076659	2.329169	4.536102	2.947565	3.719215	3.841974	3.442523	3.836089	3.133565	3.156175	4.430494	3.836089	4.561033	3.524409	2.52364	2.409789	3.304615	3.579492	3.378514	2.856255	2.67232	2.659578	5.254413	4.401776	6.895872	2.524805	3.289697	2.562578	2.759371	3.302709	2.429494
mRNA::NW_021318561.1:18604-26197	0	2.691742	0	0	0	2.491651	0	0	0	2.394238	0	0	0	2.394238	2.797472	0	0.167142	0.786314	0	0	0	0	0	0	0	0	2.400583	0	0	0	0	0	0.350199
mRNA::NW_021318561.1:18681-24623	0	0	0	0	0	0	0	0	0	0	0	0	0	0	0	0	0.417271	0	0	0	0	0	0	0	0	0	0	0	0.715107	0	0	0	0
mRNA::NW_021318561.1:18690-26197	2.672623	0	1.616862	2.719553	4.193408	0	3.600057	3.368001	2.257594	0	2.011551	3.167033	2.909527	0	0	2.419397	0	0	1.099026	1.455983	2.88918	0.468225	0.587819	1.943472	2.511836	1.622104	0	0.299046	0.208265	0.434033	0.63037	0.258944	0
mRNA::NW_021318561.1:26070-55559	0	0	0	0	15.060698	0	0	0	8.331742	13.623778	6.485072	0	0	13.623778	0	7.00956	0	0	0	6.568916	9.841184	3.836182	0	0	6.286676	6.771935	6.691915	0	5.525557	0	0	0	0
mRNA::NW_021318561.1:26070-55512	13.665197	16.492678	9.279674	12.626897	0	12.426714	12.065197	15.079772	4.361997	0	7.18477	15.535703	11.250198	0	11.042724	0	3.776445	4.124248	7.230178	0	0	2.377131	6.235659	7.693543	0	0	0	2.844727	0	5.243254	4.548595	4.393077	2.919231
mRNA::NW_021318561.1:74350-76845	147.672475	155.857618	69.478678	100.755888	133.447133	106.123731	76.99352	113.482274	122.892032	85.69542	107.509548	112.842799	52.818923	85.69542	74.449657	69.128378	73.67211	83.386643	24.541126	26.415034	43.196817	33.143595	36.246966	19.525301	27.655926	35.283984	24.604819	228.184206	32.088277	32.402658	24.117783	363.953913	184.834512
mRNA::NW_021318561.1:98421-99306	0	0.172056	0	0	0	0	0	0	0	0	0	0	0	0	0	0	0	0	0	0	0	0	0	0	0	0	0	0	0	0	0	0	0
mRNA::NW_021318561.1:104821-107080	7.208097	1.374662	13.094072	4.429887	9.011282	6.172947	9.373228	4.44259	5.501375	10.270727	14.198086	13.75898	10.388301	10.270727	10.051817	0.253894	0.246148	0.511631	1.224667	1.001592	0.0934	1.318676	4.337549	0.834072	6.951594	8.675716	10.6526	2.091978	1.864712	0.702169	2.120564	4.274583	5.542193
mRNA::NW_021318561.1:114269-115822	31.354485	13.882217	7.426049	17.608854	25.433647	18.704209	12.263638	14.426668	16.024709	19.619922	13.252405	9.977211	14.673567	19.619922	13.0269	4.955637	2.9156	3.211956	0.669317	0.443463	18.897769	2.571424	1.799525	58.737654	15.743705	13.571738	2.61231	19.173751	10.262482	10.480589	7.486972	23.822555	15.526856
mRNA::NW_021318561.1:118386-125804	16.789454	43.732405	9.276367	11.306183	13.199963	7.388181	9.396636	12.804181	12.354389	6.811133	5.128856	5.986637	5.959922	6.811133	5.604207	3.254508	7.72459	10.193624	22.926495	18.264592	4.674913	13.539203	11.637657	3.833285	14.739509	16.931663	12.737143	12.802631	7.419804	7.909883	8.367697	7.435976	8.116989
mRNA::NW_021318561.1:127824-131018	17.404286	14.590564	27.802287	13.144617	16.720462	22.884615	20.919935	11.746695	15.043283	25.646058	24.809496	21.762978	27.41487	25.646058	27.441437	20.810719	23.607557	24.449224	51.782043	40.206952	45.397506	26.941885	28.113096	29.384482	25.242074	22.921994	34.862642	34.410329	40.272668	41.069484	45.0347	25.746414	26.099346
mRNA::NW_021318561.1:132303-161326	0.460438	1.541734	1.055858	1.106464	2.699937	1.962255	1.851431	2.293545	2.024234	2.245566	1.432567	1.857152	2.260179	2.245566	2.3309	1.448933	0.875361	1.00042	0.701321	1.026276	1.276063	0.879845	0.620754	0.622433	0.695546	0.734756	2.177237	1.094857	0.24509	0.200258	0.282537	1.991141	1.403822
mRNA::NW_021318562.1:9328-9962	0.282804	0.579995	1.064035	5.15986	13.622593	9.633974	11.719753	18.36054	4.819018	17.591153	6.669397	12.140448	13.304049	17.591153	19.455068	0	4.584481	0.760097	1.155925	0	0.98183	0.752894	1.434279	0.524938	2.463674	2.051621	0	0	1.505282	1.41965	0.452674	1.827331	1.70829
mRNA::NW_021318563.1:16929-17793	0.349377	0.356204	0	0	0	0.23442	0.249557	0	0	0	0	0.226649	0	0	0.673173	0	0	0	0	0	0	0	0	0	1.160769	2.934986	0.590107	0	0	0.586228	0	0	0
mRNA::NW_021318563.1:40410-45370	1.75207	0.536924	0.405292	0.74064	1.097123	1.104084	1.326062	0.805406	0.900315	1.824162	1.344838	1.017235	1.356517	1.824162	1.031407	0.694667	0.409673	0	0.45882	0.485578	0.23859	0.388931	0.427966	0.468235	3.820036	2.688588	4.12348	0.296369	0.31664	0.33491	0.288121	0.544662	0.068304
mRNA::NW_021318563.1:48164-55632	4.947029	9.717099	4.488104	15.403707	9.841587	13.374022	13.293812	20.864164	18.295432	10.443877	18.350555	15.3571	10.136407	10.443877	8.875448	3.996337	1.095778	1.460963	2.093319	1.938385	3.904723	1.662537	1.5814	2.004791	3.851786	4.278866	4.985801	3.135499	2.395974	2.739528	2.863762	3.005813	2.716581
mRNA::NW_021318563.1:80923-81999	1.161774	0	0	1.881913	0.508949	3.887357	2.616094	2.168427	2.417277	2.512015	2.349359	2.391147	2.406414	2.512015	4.538271	0	0	0	0	0	0	0	0	0.46474	0	0	0.438419	0	0	0	0	1.681404	0
mRNA::NW_021318563.1:227995-233832	0	0.037685	0	0.941378	0.694243	0.53201	0.978549	0.819504	0.834529	1.440124	1.228018	1.092275	0.908595	1.440124	1.285924	0.089958	0	0	0	0	0	0	0	0	0	0	0	0	0.033311	0.094044	0.060691	0	0
mRNA::NW_021318564.1:66639-89512	15.351047	12.198851	12.300613	7.973124	7.344438	8.089351	13.109839	12.45038	11.001442	13.817889	9.800471	10.614059	13.083352	13.817889	17.941177	18.189729	14.999367	14.629125	11.927617	16.802292	13.512672	17.829422	13.858823	16.051777	11.703787	13.217114	17.32028	5.901405	8.189223	9.014448	7.079572	9.328681	5.559184
mRNA::NW_021318564.1:104741-123056	3.377101	2.512464	2.32067	6.700262	8.823486	8.166053	10.790769	8.010352	9.557053	12.537755	7.906954	8.357613	11.919893	12.537755	15.563914	4.527563	4.015646	3.870004	2.625509	3.691735	3.01442	2.541627	1.544708	2.041295	3.193585	4.676405	8.866934	1.635683	9.514581	7.796366	7.383564	5.25045	1.766156
mRNA::NW_021318565.1:18509-21881	0	0	0.129066	0	0.229282	0.047463	0.299707	0.406256	0	1.920016	0	0.324452	2.731725	1.920016	1.013217	0	0	0	0	0	0	0.042105	0	0	15.754686	13.929228	1.708666	0	0	0	0	0	0
[truncated: 28,523 more rows]
