# Supplementary material for: Metaviromic insights into the viral community associated with Dendrobium catenatum
Source: Braz J Microbiol. 2026 Jan 28;57(1):43. doi: 10.1007/s42770-025-01816-5 (PMC12852558; doi:10.1007/s42770-025-01816-5)
Supplement: Supplementary file 5 — Supplementary File 4: Codon usage bias and di/tri nucleotide usage reference sequences. (XLSX 8 kb) [file 42770_2025_1816_MOESM5_ESM.xlsx]

## Sheet: Folha1
Supplementary File 4: Codon usage bias and di/tri nucleotide usage reference sequences. Nuclear CDS used for alignment against D. catenatum transcriptome libraries. Agraothelia rolfisii and A. delphinii lack mitochondrial CDS but are known to infect D. catenatum.
Species	CDS Accession (NCBI)
Agraothelia rolfisii	CDS downloaded via NCBI nucleotide database.
Agroathelia delphinii
Trametes versicolor FP-101664 SS1	GCF_000271585.1
Agaricus bisporus var. bisporus H97	GCF_000300575.1
Dendrobium catenatum	GCF_001605985.2
Penicillium oxalicum	GCF_001723175.1
Pyrenophora tritici-repentis	GCF_003171515.1
Sparassis crispa	GCF_003851025.1
Ascochyta rabiei	GCF_004011695.2
Paecilomyces variotii	GCF_004022145.1
Penicillium digitatum	GCF_016767815.1
Dioszegia hungarica	GCF_025882075.1
Penicillium cataractarum	GCF_028827025.1
Penicillium daleae	GCF_028827525.1
Penicillium diatomitis	GCF_028827545.1
Penicillium subrubescens	GCF_028828155.1
Penicillium riverlandense	GCF_028828495.1
Penicillium mononematosum	GCF_028829835.1
