# Supplementary material for: Metaviromic insights into the viral community associated with Dendrobium catenatum
Source: Braz J Microbiol. 2026 Jan 28;57(1):43. doi: 10.1007/s42770-025-01816-5 (PMC12852558; doi:10.1007/s42770-025-01816-5)
Supplement: Supplementary file 6 — Supplementary File 5: Metagenomic analyses results. (XLSX 1542 kb) [file 42770_2025_1816_MOESM6_ESM.xlsx]

## Sheet: OVERVIEW
Supplementary File 5: Metagenomic analyses results
LIBRARY 01 - SRR7221706					LIBRARY 02 - SRR7221707					LIBRARY 03 - SRR7221708					LIBRARY 04 - SRR17026697					LIBRARY 05 - SRR17026698					LIBRARY 06 - SRR17026699
GROUP	Qtd. SEQ	SUBGROUP	Qtd. SEQ		GROUP	Qtd. SEQ	SUBGROUP	Qtd. SEQ		GROUP	Qtd. SEQ	SUBGROUP	Qtd. SEQ		GROUP	Qtd. SEQ	SUBGROUP	Qtd. SEQ		GROUP	Qtd. SEQ	SUBGROUP	Qtd. SEQ		GROUP	Qtd. SEQ	SUBGROUP	Qtd. SEQ
Fungi	160	Ascomycota	142		Fungi	95	Ascomycota	87		Fungi	107	Ascomycota	96		Fungi	131	Ascomycota	110		Fungi	154	Ascomycota	123		Fungi	137	Ascomycota	111
		Basidiomycota	13				Basidiomycota	8				Basidiomycota	7				Basidiomycota	15				Basidiomycota	26				Basidiomycota	19
												Microsporidia	1				Microsporidia	1				Microsporidia	1				Microsporidia	3
Protists	44	Alveolata	33		Protists	38	Alveolata	28
		Stramenopiles	6				Stramenopiles	6		Protists	36	Alveolata	30		Protists	36	Alveolata	28		Protists	42	Alveolata	30		Protists	52	Alveolata	40
		Euglenozoa	2				Euglenozoa	3				Stramenopiles	3				Stramenopiles	4				Stramenopiles	6				Stramenopiles	5
		Cryptophyta	1				Amoebozoa	1				Euglenozoa	3				Euglenozoa	4				Euglenozoa	5				Euglenozoa	5
		Fornicata	1																			Fornicata	1				Rhizaria	1
		Amoebozoa	1		Bacteria	516	Proteobacteria	276		Bacteria	559	Proteobacteria	288		Bacteria	8279	Proteobacteria	7117									Amoebozoa	1
							Firmicutes	102				Firmicutes	86				Bacteroidetes	560		Bacteria	851	Proteobacteria	363
Bacteria	745	Proteobacteria	418				Actinobacteria	32				Cyanobacteria	26				Chlorobi	3				Firmicutes	159		Bacteria	756	Proteobacteria	285
		Firmicutes	105				Cyanobacteria	25				Actinobacteria	22				Ignavibacteriae	1				Actinobacteria	114				Firmicutes	127
		Actinobacteria	49				Tenericutes	5				Tenericutes	5				Fibrobacteres	1				Cyanobacteria	35				Actinobacteria	67
		Cyanobacteria	23				Bacteroidetes	39				Bacteroidetes	33				Firmicutes	291				Tenericutes	7				Cyanobacteria	54
		Tenericutes	7				Ignavibacteriae	2				Ignavibacteriae	2				Actinobacteria	101				Deinococcus-Thermus	4				Deinococcus-Thermus	6
		Bacteroidetes	42				Verrucomicrobia	7				Verrucomicrobia	4				Cyanobacteria	39				Bacteroidetes	53				Tenericutes	6
		Ignavibacteriae	2				Planctomycetes	2				Planctomycetes	3				Tenericutes	8				Chlorobi	3				Armatimonadetes	1
		Verrucomicrobia	5				Chlamydiae	1				Chlamydiae	2				Deinococcus-Thermus	4				Ignavibacteriae	3				Bacteroidetes	64
		Planctomycetes	2				Fusobacteria	6				Fusobacteria	5				Verrucomicrobia	6				Verrucomicrobia	4				Chlorobi	2
		Chlamydiae	2				Aquificae	2				Spirochaetes	5				Planctomycetes	2				Planctomycetes	3				Ignavibacteriae	2
		Spirochaetes	6				Spirochaetes	2				Acidobacteria	2				Chlamydiae	1				Chlamydiae	2				Spirochaetes	10
		Fusobacteria	3				Acidobacteria	1				Aquificae	1				Fusobacteria	6				Spirochaetes	7				Fusobacteria	6
		Acidobacteria	2				Dictyoglomi	1				Thermotogae	1				Spirochaetes	4				Fusobacteria	6				Verrucomicrobia	4
		Dictyoglomi	1				Thermotogae	1									Nitrospirae	1				Acidobacteria	3				Planctomycetes	1
		Aquificae	1							Archaea	12	Euryarchaeota	7				Acidobacteria	1				Thermotogae	2				Thermotogae	4
																											Acidobacteria	2
		Thermotogae	1		Archaea	9	Euryarchaeota	5				Thaumarchaeota	3				Dictyoglomi	1				Dictyoglomi	1				Aquificae	2
							Crenarchaeota	2				Crenarchaeota	2				Aquificae	1				Aquificae	1				Nitrospirae	1
Archaea	5	Euryarchaeota	3				Thaumarchaeota	2									Thermotogae	1									Dictyoglomi	1
		Crenarchaeota	1							other sequences	6	other sequences	6							Archaea	16	Euryarchaeota	13
		Thaumarchaeota	1		other sequences	6	other sequences	6							Archaea	12	Euryarchaeota	9				Crenarchaeota	2		Archaea	9	Euryarchaeota	7
																	Thaumarchaeota	2				Thaumarchaeota	1				Crenarchaeota	1
other sequences	9	other sequences	9		Viruses	1	Poxviridae [Yokapox virus]	1									Crenarchaeota	1									Thaumarchaeota	1
																				Viruses	2	Baculoviridae [Autographa californica multiple nucleopolyhedrovirus]	1
Viruses	2	Poxviridae [Salmon gill poxvirus]	1												Viruses	1	Luteoviridae [Polerovirus]	1				Luteoviridae [Polerovirus]	1		Viruses	3	Myoviridae	1
		Siphoviridae [Pseudomonas phage PS-1]	1																								Luteoviridae [Polerovirus]	1
																											Caulimoviridae [Birch leaf roll-associated virus]	1
LIBRARY 07 - SRR6702230					LIBRARY 08 - SRR6702231					LIBRARY 09 - SRR6702233					LIBRARY 10 - SRR14635787					LIBRARY 11 - SRR14635788					LIBRARY 12 - SRR14635789
GROUP	Qtd. SEQ	SUBGROUP	Qtd. SEQ		GROUP	Qtd. SEQ	SUBGROUP	Qtd. SEQ		GROUP	Qtd. SEQ	SUBGROUP	Qtd. SEQ		GROUP	Qtd. SEQ	SUBGROUP	Qtd. SEQ		GROUP	Qtd. SEQ	SUBGROUP	Qtd. SEQ		GROUP	Qtd. SEQ	SUBGROUP	Qtd. SEQ
Fungi	297	Ascomycota	238		Fungi	165	Ascomycota	136		Fungi	158	Ascomycota	130		Fungi	3184	Ascomycota	2848		Fungi	2409	Ascomycota	2149		Fungi	2734	Ascomycota	2474
		Basidiomycota	45				Basidiomycota	21				Basidiomycota	21				Basidiomycota	294				Basidiomycota	222				Basidiomycota	225
		Microsporidia	1				Microsporidia	1				Microsporidia	4				Microsporidia	1				Microsporidia	1				Microsporidia	1
Protists	66	Alveolata	55		Protists	50	Alveolata	39		Protists	63	Alveolata	45		Protists	92	Alveolata	62		Protists	63	Alveolata	39		Protists	85	Alveolata	48
		Stramenopiles	4				Stramenopiles	7				Stramenopiles	8				Euglenozoa	13				Stramenopiles	8				Euglenozoa	16
		Euglenozoa	4				Euglenozoa	2				Euglenozoa	7				Stramenopiles	11				Euglenozoa	8				Stramenopiles	15
		Amoebozoa	3				Amoebozoa	2				Amoebozoa	2				Amoebozoa	3				Amoebozoa	7				Amoebozoa	6
												Cryptophyta	1				Fornicata	2				Cryptophyta	1
Bacteria	846	Firmicutes	155		Bacteria	741	Proteobacteria	264									Cryptophyta	1							Bacteria	2683	Proteobacteria	1661
		Actinobacteria	76				Firmicutes	127		Bacteria	723	Firmicutes	147							Bacteria	2415	Proteobacteria	1595				Actinobacteria	460
		Cyanobacteria	40				Actinobacteria	50				Actinobacteria	42		Bacteria	2245	Proteobacteria	1387				Actinobacteria	327				Firmicutes	201
		Tenericutes	12				Cyanobacteria	33				Cyanobacteria	37				Actinobacteria	245				Firmicutes	177				Cyanobacteria	39
		Deinococcus-Thermus	1				Tenericutes	10				Tenericutes	10				Firmicutes	207				Cyanobacteria	33				Deinococcus-Thermus	7
		Chloroflexi	1				Bacteroidetes	128				Proteobacteria	237				Cyanobacteria	46				Tenericutes	7				Tenericutes	7
		Proteobacteria	281				Ignavibacteriae	2				Bacteroidetes	102				Deinococcus-Thermus	11				Deinococcus-Thermus	6				Chloroflexi	1
		Bacteroidetes	131				Verrucomicrobia	7				Ignavibacteriae	3				Tenericutes	11				Chloroflexi	2				Bacteroidetes	85
		Ignavibacteriae	3				Planctomycetes	3				Verrucomicrobia	5				Chloroflexi	2				Bacteroidetes	69				Ignavibacteriae	2
		Planctomycetes	6				Chlamydiae	2				Planctomycetes	4				Bacteroidetes	86				Ignavibacteriae	1				Verrucomicrobia	7
		Verrucomicrobia	5				Fusobacteria	6				Chlamydiae	2				Verrucomicrobia	11				Verrucomicrobia	7				Planctomycetes	3
		Chlamydiae	3				Spirochaetes	6				Spirochaetes	7				Planctomycetes	5				Planctomycetes	3				Chlamydiae	2
		Spirochaetes	10				Acidobacteria	1				Fusobacteria	6				Chlamydiae	4				Chlamydiae	2				Fusobacteria	7
		Fusobacteria	9				Dictyoglomi	1				Thermotogae	3				Spirochaetes	13				Fusobacteria	8				Spirochaetes	6
		Acidobacteria	2				Aquificae	1				Acidobacteria	2				Fusobacteria	6				Spirochaetes	8				Acidobacteria	2
		Thermotogae	2				Thermotogae	1				Dictyoglomi	1				Acidobacteria	3				Acidobacteria	2				Candidatus Saccharibacteria	1
		unclassified Bacteria	1				Thermodesulfobacteria	1				Aquificae	1				Thermotogae	2				Thermotogae	1				Dictyoglomi	1
		Aquificae	1				Calditrichaeota	1									Nitrospirae	1									Thermotogae	1
										Archaea	9	Euryarchaeota	7				Dictyoglomi	1		Archaea	13	Euryarchaeota	10				unclassified Bacteria	1
Archaea	11	Euryarchaeota	9		Archaea	13	Euryarchaeota	10				Thaumarchaeota	1				Aquificae	1				Crenarchaeota	1
		Thaumarchaeota	1				Thaumarchaeota	2				Crenarchaeota	1									Thaumarchaeota	2		Archaea	24	Euryarchaeota	15
		Crenarchaeota	1				Crenarchaeota	1							Archaea	30	Euryarchaeota	23									Crenarchaeota	6
										other sequences	7	other sequences	7				Crenarchaeota	4		Viruses	8	Myoviridae [Cronobacter phage vB_CsaM_GAP32]	1				Thaumarchaeota	3
other sequences	6	other sequences	6		other sequences	7	other sequences	7									Thaumarchaeota	3				Siphoviridae [Mycobacterium virus Vincenzo]	1
										Viruses	2	Phycodnaviridae [Chrysochromulina ericina virus]	1									Baculoviridae [Choristoneura fumiferana granulovirus]	1		Viruses	10	Siphoviridae [Serratia phage Eta, Pa6virus]	2
Viruses	9	Potyviridae [Bean common mosaic virus, Paris mosaic necrosis virus,Telosma mosaic virus]	5		Viruses	1	Rhabdoviridae [Berrimah ephemerovirus]	1				Luteoviridae [Polerovirus]	1		Viruses	14	Mimiviridae [Megavirus terra1, Cafeteria roenbergensis virus BV-PW1]	2				Iridoviridae [Invertebrate iridescent virus 6]	1				Iridoviridae [Invertebrate iridescent virus 6]	1
		Dicistroviridae [Solenopsis invicta virus 1]	1														Siphoviridae [Staphylococcus phage SpT152]	1				Partitiviridae [Rosellinia necatrix virus 1]	2				unclassified dsDNA viruses [Pandoravirus neocaledonia]	1
		Retroviridae [Harvey murine sarcoma virus, Murine leukemia-related retroviruses, XMRV-related viruses]	3														Ampullaviridae [Acidianus bottle-shaped virus 2]	1				unclassified viruses [Pacmanvirus A23]	1				Mimiviridae [Cafeteria roenbergensis virus]	1
																	Partitiviridae [Penicillium aurantiogriseum partitivirus 1, Rosellinia necatrix partitivirus 8, Rosellinia necatrix virus 1, Penicillium stoloniferum virus F]	4				Caulimoviridae [Gooseberry vein banding associated virus]	1				Caulimoviridae [Gooseberry vein banding associated virus, Birch leaf roll-associated virus]	3
																	Caulimoviridae [Gooseberry vein banding associated virus, Birch leaf roll-associated virus, Yacon necrotic mottle virus]	3									Partitiviridae [Rosellinia necatrix partitivirus 8, Rosellinia necatrix virus 1]	2
																	Retroviridae [Mus musculus mobilized endogenous polytropic provirus]	1
																	unclassified dsDNA viruses [Pandoravirus neocaledonia]	1
																	unclassified bacterial viruses [Proteus phage VB_PmiS-Isfahan]	1
LIBRARY 13 - SRR12805743					LIBRARY 14 - SRR15887763					LIBRARY 15 - SRR15887781					LIBRARY 16 - SRR15887765					LIBRARY 17 - SRR12805741					LIBRARY 18 - SRR12805742
GROUP	Qtd. SEQ	SUBGROUP	Qtd. SEQ		GROUP	Qtd. SEQ	SUBGROUP	Qtd. SEQ		GROUP	Qtd. SEQ	SUBGROUP	Qtd. SEQ		GROUP	Qtd. SEQ	SUBGROUP	Qtd. SEQ		GROUP	Qtd. SEQ	SUBGROUP	Qtd. SEQ		GROUP	Qtd. SEQ	SUBGROUP	Qtd. SEQ
Fungi	1556	Ascomycota	828		Fungi	137	Ascomycota	121		Fungi	140	Ascomycota	112		Fungi	151	Ascomycota	129		Fungi	3762	Ascomycota	3255		Fungi	4714	Ascomycota	3985
		Basidiomycota	700				Basidiomycota	12				Basidiomycota	24				Basidiomycota	17				Basidiomycota	453				Basidiomycota	660
							Microsporidia	1				Microsporidia	1				Microsporidia	3				Microsporidia	3				Microsporidia	4
Protists	94	Alveolata	79
		Euglenozoa	12		Protists	58	Alveolata	38		Protists	54	Alveolata	38		Protists	64	Alveolata	48		Protists	179	Alveolata	102		Protists	261	Alveolata	155
		Amoebozoa	2				Stramenopiles	14				Stramenopiles	11				Stramenopiles	11				Stramenopiles	34				Stramenopiles	44
		Fornicata	1				Euglenozoa	5				Euglenozoa	3				Euglenozoa	3				Euglenozoa	27				Euglenozoa	44
							Cryptophyta	1				Fornicata	1				Cryptophyta	1				Amoebozoa	9				Amoebozoa	13
Bacteria	2185	Proteobacteria	1363									Amoebozoa	1				Amoebozoa	1				Cryptophyta	4				Fornicata	3
		Actinobacteria	266		Bacteria	659	Proteobacteria	286														Fornicata	3				Cryptophyta	1
		Firmicutes	173				Firmicutes	123		Bacteria	988	Proteobacteria	498		Bacteria	748	Proteobacteria	327									Rhizaria	1
		Cyanobacteria	46				Actinobacteria	39				Firmicutes	133				Firmicutes	126		Bacteria	2665	Actinobacteria	651
		Tenericutes	16				Cyanobacteria	26				Actinobacteria	90				Actinobacteria	55				Firmicutes	257		Bacteria	3445	Proteobacteria	1382
		Deinococcus-Thermus	4				Tenericutes	6				Cyanobacteria	31				Cyanobacteria	28				Cyanobacteria	85				Actinobacteria	809
		Bacteroidetes	79				Deinococcus-Thermus	1				Tenericutes	8				Tenericutes	7				Deinococcus-Thermus	12				Firmicutes	276
		Ignavibacteriae	3				Coprothermobacterota	1				Bacteroidetes	62				Bacteroidetes	44				Tenericutes	10				Cyanobacteria	168
		Verrucomicrobia	7				Bacteroidetes	51				Ignavibacteriae	1				Ignavibacteriae	3				Chloroflexi	3				Tenericutes	13
		Planctomycetes	4				Chlorobi	2				Fusobacteria	8				Verrucomicrobia	7				Proteobacteria	1047				Deinococcus-Thermus	11
		Chlamydiae	3				Ignavibacteriae	2				Spirochaetes	8				Planctomycetes	7				Bacteroidetes	104				Bacteroidetes	151
		Fusobacteria	11				Gemmatimonadetes	1				Verrucomicrobia	5				Chlamydiae	1				Ignavibacteriae	4				Chlorobi	3
		Spirochaetes	11				Fusobacteria	10				Planctomycetes	1				Spirochaetes	9				Chlorobi	2				Ignavibacteriae	3
		Acidobacteria	5				Verrucomicrobia	5				Chlamydiae	1				Fusobacteria	8				Gemmatimonadetes	1				Gemmatimonadetes	3
		Thermotogae	3				Planctomycetes	3				Acidobacteria	3				Acidobacteria	2				Planctomycetes	10				Verrucomicrobia	16
		Aquificae	2				Spirochaetes	7				Thermotogae	2				Deferribacteres	2				Verrucomicrobia	8				Planctomycetes	10
		Deferribacteres	2				Dictyoglomi	2				Nitrospirae	1				Dictyoglomi	1				Chlamydiae	2				Chlamydiae	4
		Thermodesulfobacteria	2				Thermotogae	2				Dictyoglomi	1				Aquificae	1				Spirochaetes	10				Spirochaetes	15
		Nitrospirae	1				Acidobacteria	1				Aquificae	1				Thermotogae	1				Fusobacteria	9				Fusobacteria	10
		Elusimicrobia	1				Aquificae	1				Calditrichaeota	1				Thermodesulfobacteria	1				Acidobacteria	8				Acidobacteria	9
							Thermodesulfobacteria	1									Calditrichaeota	1				Aquificae	3				Aquificae	2
Archaea	22	Euryarchaeota	16				Calditrichaeota	1		Archaea	13	Euryarchaeota	9									Thermotogae	3				Thermotogae	2
		Crenarchaeota	4									Crenarchaeota	1		Archaea	7	Euryarchaeota	5				Nitrospirae	1				Synergistetes	2
		Thaumarchaeota	2		Archaea	10	Euryarchaeota	7				Thaumarchaeota	2				Crenarchaeota	1				Thermodesulfobacteria	1				Nitrospirae	1
							Crenarchaeota	1									Thaumarchaeota	1				Synergistetes	1				Caldiserica	1
other sequences	5	other sequences	5				Thaumarchaeota	1		other sequences	8	other sequences	8														Dictyoglomi	1
							unclassified Archaea	1							Viruses	4	Baculoviridae [Choristoneura rosaceana nucleopolyhedrovirus]	1		Archaea	28	Euryarchaeota	26				Thermodesulfobacteria	1
Viruses	7	Phycodnaviridae [unclassified Prasinovirus, Orpheovirus IHUMI-LCC2]	2							Viruses	5	Siphoviridae [Achromobacter phage JWF]	3				Phycodnaviridae [Acanthocystis turfacea chlorella virus 1]	1				Thaumarchaeota	1
		Poxviridae [Yokapox virus]	1		other sequences	14	other sequences	14				Podoviridae [Staphylococcus phage Andhra]	1				Myoviridae [Escherichia virus T4]	1				unclassified Archaea	1		Archaea	57	Euryarchaeota	45
		Podoviridae [Staphylococcus phage Andhra]	1									Asfarviridae [African swine fever virus]	1				Caulimoviridae [Grapevine Roditis leaf discoloration-associated virus]	1									Crenarchaeota	8
		unclassified dsDNA viruses [Pandoravirus quercus]	1		Viruses	1	Caulimoviridae [Grapevine badnavirus 1]	1												other sequences	1	other sequences	1				Thaumarchaeota	3
		Mimiviridae [Acanthamoeba polyphaga moumouvirus]	1
		Luteoviridae [Polerovirus]	1																	Viruses	14	Herpesviridae [Bovine alphaherpesvirus 5, Elephant endotheliotropic herpesvirus 5]	2		other sequences	6	other sequences	6
																						Phycodnaviridae [Acanthocystis turfacea chlorella virus 1]	1
																						Siphoviridae [Mycobacterium phage Taheera]	1		Viruses	12	Baculoviridae [Chrysodeixis chalcites nucleopolyhedrovirus]	1
																						Hypoviridae [Botrytis cinerea hypovirus 1]	2				Phycodnaviridae [Ectocarpus siliculosus virus 1]	1
																						Luteoviridae [Polerovirus]	1				Siphoviridae [Mycobacterium virus Wildcat]	1
																						Alphaflexiviridae [Schlumbergera virus X]	1				unclassified dsDNA phages [Phormidium phage MIS-PhV1B]	1
																						Retroviridae [Enzootic nasal tumour virus of goats]	2				Herpesviridae [Elephant endotheliotropic herpesvirus 5]	1
																						Anelloviridae [Torque teno virus 19]	1				Marseilleviridae [Brazilian marseillevirus]	1
																						unclassified dsDNA viruses [Pandoravirus quercus]	1				Luteoviridae [Polerovirus]	1
																						unclassified Satellite Nucleic Acids [Botrytis cinerea hypovirus 1 satellite-like RNA]	2				Alphaflexiviridae [Schlumbergera virus X]	1
																											Retroviridae [Enzootic nasal tumour virus of goats]	2
																											Anelloviridae [Torque teno virus]	1
LIBRARY 19 - SRR14635793					LIBRARY 20 - SRR14635796					LIBRARY 21 - SRR14635797					LIBRARY 22 - SRR14635790					LIBRARY 23 - SRR14635786
GROUP	Qtd. SEQ	SUBGROUP	Qtd. SEQ		GROUP	Qtd. SEQ	SUBGROUP	Qtd. SEQ		GROUP	Qtd. SEQ	SUBGROUP	Qtd. SEQ		GROUP	Qtd. SEQ	SUBGROUP	Qtd. SEQ		GROUP	Qtd. SEQ	SUBGROUP	Qtd. SEQ
Fungi	392	Ascomycota	346		Fungi	598	Ascomycota	563		Fungi	229	Ascomycota	204		Fungi	2545	Ascomycota	2026		Fungi	7296	Ascomycota	6087
		Basidiomycota	40				Basidiomycota	28				Basidiomycota	19				Basidiomycota	283				Basidiomycota	807
		Microsporidia	1				Microsporidia	1				Microsporidia	1				Microsporidia	12				Microsporidia	7
Protists	57	Alveolata	43		Protists	52	Alveolata	43		Protists	54	Alveolata	44		Protists	481	Alveolata	319		Protists	54	Alveolata	319
		Stramenopiles	6				Stramenopiles	4				Euglenozoa	5				Euglenozoa	96				Euglenozoa	140
		Euglenozoa	4				Euglenozoa	4				Stramenopiles	3				Stramenopiles	20				Stramenopiles	25
		Amoebozoa	2				Amoebozoa	1				Fornicata	1				Fornicata	12				Fornicata	9
		Cryptophyta	1									Amoebozoa	1				Amoebozoa	29				Amoebozoa	26
		Fornicata	1		Bacteria	1038	Proteobacteria	538									Cryptophyta	4				Cryptophyta	17
							Firmicutes	153		Bacteria	813	Proteobacteria	416				Viridiplantae	1				Rhizaria	1
Bacteria	1583	Proteobacteria	753				Actinobacteria	95				Firmicutes	133
		Actinobacteria	395				Cyanobacteria	36				Actinobacteria	45		Bacteria	5839	Proteobacteria	2825		Bacteria	9871	Proteobacteria	6461
		Firmicutes	172				Tenericutes	11				Cyanobacteria	29				Firmicutes	1059				Firmicutes	989
		Cyanobacteria	38				Deinococcus-Thermus	1				Tenericutes	9				Actinobacteria	389				Actinobacteria	565
		Tenericutes	10				Bacteroidetes	69				Bacteroidetes	64				Cyanobacteria	160				Cyanobacteria	113
		Deinococcus-Thermus	1				Ignavibacteriae	2				Ignavibacteriae	1				Tenericutes	87				Tenericutes	71
		Armatimonadetes	1				Verrucomicrobia	5				Spirochaetes	9				Deinococcus-Thermus	3				Deinococcus-Thermus	5
		Bacteroidetes	67				Planctomycetes	3				Verrucomicrobia	5				Armatimonadetes	1				Chloroflexi	2
		Ignavibacteriae	1				Chlamydiae	1				Chlamydiae	2				Chloroflexi	1				Chlorobi	1
		Spirochaetes	14				Spirochaetes	8				Planctomycetes	1				Bacteroidetes	393				Bacteroidetes	369
		Verrucomicrobia	6				Fusobacteria	5				Fusobacteria	5				Ignavibacteriae	5				Ignavibacteriae	3
		Planctomycetes	2				Acidobacteria	2				Acidobacteria	2				Chlorobi	4				Spirochaetes	48
		Chlamydiae	2				Thermotogae	2				Thermotogae	2				Spirochaetes	53				Verrucomicrobia	11
		Fusobacteria	6				Nitrospirae	1				Dictyoglomi	1				Verrucomicrobia	13				Chlamydiae	9
		Aquificae	2				Dictyoglomi	1									Chlamydiae	17				Planctomycetes	19
		Acidobacteria	1				Aquificae	1		Archaea	12	Euryarchaeota	10				Planctomycetes	14				Fusobacteria	33
		Dictyoglomi	1				Deferribacteres	1				Crenarchaeota	1				Fusobacteria	44				Acidobacteria	4
		Thermotogae	1									Thaumarchaeota	1				Acidobacteria	3				Thermotogae	6
					Archaea	15	Euryarchaeota	11									Thermotogae	9				Dictyoglomi	18
Archaea	11	Euryarchaeota	7				Crenarchaeota	2		Viruses	4	Phycodnaviridae [Acanthocystis turfacea chlorella virus 1]	1				Dictyoglomi	32				Elusimicrobia	3
		Crenarchaeota	2				Thaumarchaeota	2				Ampullaviridae [Acidianus bottle-shaped virus 2]	1				Unclassified bacteria	4				Aquificae	2
		Thaumarchaeota	2									Iflaviridae [Halyomorpha halys virus]	1				Aquificae	4				Deferribacteres	2
					Viruses	5	Caulimoviridae [Gooseberry vein banding associated virus, Birch leaf roll-associated virus]	4				Caulimoviridae [Gooseberry vein banding associated virus]	1				Deferribacteres	4				Thermodesulfobacteria	2
Viruses	9	Caulimoviridae [Gooseberry vein banding associated virus, Yacon necrotic mottle virus]	4				Ampullaviridae [Acidianus bottle-shaped virus 2]	1									Calditrichaeota	3				Calditrichaeota	2
		Retroviridae [Murine leukemia-related retroviruses]	1														Nitrospirae	1				Caldiserica	1
		Myoviridae [Escherichia phage vB_EcoM_ECOO78]	1														Elusimicrobia	1				Synergistetes	1
		Siphoviridae [unclassified Pa6virus]	1														Thermodesulfobacteria	1				unclassified Bacteria	2
		Baculoviridae [Betabaculovirus]	1														Synergistetes	1
		Ampullaviridae [Acidianus bottle-shaped virus 2]	1																	Archaea	82	Euryarchaeota	60
															Archaea	90	Euryarchaeota	61				Crenarchaeota	13
																	Crenarchaeota	17				Thaumarchaeota	7
																	Thaumarchaeota	10				Candidatus Korarchaeota	1
																	Candidatus Micrarchaeota	1				Candidatus Micrarchaeota	1
																	unclassified Archaea	1
																				Viruses	50	Myoviridae [Prochlorococcus phage P-TIM68; Erwinia phage vB_EamM_ChrisDB; Klebsiella phage vB_Kpn_F48; Staphylococcus phage phiSA_BS2]	4
															Viruses	34	Poxviridae [Variola virus; Tanapox virus; BeAn 58058 virus; Amsacta moorei entomopoxvirus; Choristoneura rosaceana entomopoxvirus; Anomala cuprea entomopoxvirus]	8				Siphoviridae [Lactococcus phage 949; Cellulophaga phage phi19:1]	3
																	Myoviridae [Klebsiella phage vB_Kpn_F48; Sep1virus; M12virus]	3				Phycodnaviridae [Chrysochromulina ericina virus; Aureococcus anophagefferens virus; Orpheovirus IHUMI-LCC2; Paramecium bursaria Chlorella virus AR158; Heterosigma akashiwo virus 01]	6
																	Siphoviridae [Clostridium phage phiCTP1]	2				Marseilleviridae [Brazilian marseillevirus]	6
																	Marseilleviridae [Brazilian marseillevirus]	5				Baculoviridae [Chrysochromulina ericina virus; Aureococcus anophagefferens virus; Orpheovirus IHUMI-LCC2; Paramecium bursaria Chlorella virus AR158; Heterosigma akashiwo virus 01]	4
																	Herpesviridae [Papio ursinus cytomegalovirus; Elephant endotheliotropic herpesvirus 4]	2				Herpesviridae [Papio ursinus cytomegalovirus; Elephant endotheliotropic herpesvirus 4; Equid gammaherpesvirus 5]	3
																	Alloherpesviridae [Ranid herpesvirus 3]	1				Alloherpesviridae [Cyprinid herpesvirus 2]	1
																	Mimiviridae [Megavirus chiliensis; Mimivirus terra2; Cafeteria roenbergensis virus]	3				Mimiviridae [Acanthamoeba polyphaga moumouvirus; Megavirus chiliensis; Mimivirus terra2]	4
																	Baculoviridae [Choristoneura fumiferana granulovirus]	1				Poxviridae [Choristoneura rosaceana entomopoxvirus; Anomala cuprea entomopoxvirus; Centapoxvirus]	3
																	Iridoviridae [Anopheles minimus irodovirus]	1				Polydnaviridae [Microplitis demolitor bracovirus]	1
																	Phycodnaviridae [Orpheovirus IHUMI-LCC2]	1				Iridoviridae [Anopheles minimus irodovirus; Pandoravirus quercus]	1
																	unclassified dsDNA viruses [Pandoravirus quercus; Proteus phage phiP4-3]	1				Asfarviridae [African swine fever virus]	1
																	Potyviridae [Araujia mosaic virus]	1				Nimaviridae [White spot syndrome virus]	1
																	Kitaviridae [Passion fruit green spot virus]	1				Ampullaviridae [Acidianus bottle-shaped virus 2]	1
																	Caulimoviridae [unclassified Badnavirus; Yacon necrotic mottle virus]	2				Tospoviridae [Pepper chlorotic spot virus]	2
																	Parvoviridae [Sibine fusca densovirus]	1				Caulimoviridae [Birch leaf roll-associated virus; Jujube mosaic-associated virus]	2
																						Retroviridae [White-tufted-ear marmoset simian foamy virus]	1
																						Geminiviridae [Datura leaf curl virus; Bean chlorosis virus]	2
																						Partitiviridae [Rosellinia necatrix partitivirus 1-W8]	1
																						Unclassified [Mollivirus sibericum; Passion fruit green spot virus]	2

## Sheet: Phylum relative abundance
sample,"name","rel_abund"
SRR12805741,"Actinobacteria",10.6529209621993
SRR12805741,"Apicomplexa",1.71821305841924
SRR12805741,"Ascomycota",53.6082474226804
SRR12805741,"Bacillariophyta",0.515463917525773
SRR12805741,"Bacteroidetes",1.71821305841924
SRR12805741,"Basidiomycota",7.38831615120275
SRR12805741,"Cyanobacteria",1.3745704467354
SRR12805741,"Euryarchaeota",0.343642611683849
SRR12805741,"Firmicutes",4.29553264604811
SRR12805741,"Other",0.859106529209622
SRR12805741,"Proteobacteria",17.1821305841924
SRR12805741,"Spirochaetes",0.171821305841924
SRR12805741,"Tenericutes",0.171821305841924
SRR12805742,"Actinobacteria",10.4
SRR12805742,"Apicomplexa",2
SRR12805742,"Ascomycota",51
SRR12805742,"Bacillariophyta",0.6
SRR12805742,"Bacteroidetes",2
SRR12805742,"Basidiomycota",8.4
SRR12805742,"Cyanobacteria",2.2
SRR12805742,"Euryarchaeota",0.6
SRR12805742,"Firmicutes",3.6
SRR12805742,"Other",1.2
SRR12805742,"Proteobacteria",17.6
SRR12805742,"Spirochaetes",0.2
SRR12805742,"Tenericutes",0.2
SRR12805743,"Actinobacteria",7.35294117647059
SRR12805743,"Apicomplexa",2.20588235294118
SRR12805743,"Ascomycota",22.6102941176471
SRR12805743,"Bacillariophyta",0.735294117647059
SRR12805743,"Bacteroidetes",2.20588235294118
SRR12805743,"Basidiomycota",19.1176470588235
SRR12805743,"Cyanobacteria",1.28676470588235
SRR12805743,"Euryarchaeota",0.367647058823529
SRR12805743,"Firmicutes",4.77941176470588
SRR12805743,"Other",1.28676470588235
SRR12805743,"Proteobacteria",37.3161764705882
SRR12805743,"Spirochaetes",0.367647058823529
SRR12805743,"Tenericutes",0.367647058823529
SRR14635786,"Actinobacteria",3.67647058823529
SRR14635786,"Apicomplexa",1.83823529411765
SRR14635786,"Ascomycota",38.2352941176471
SRR14635786,"Bacillariophyta",0
SRR14635786,"Bacteroidetes",2.20588235294118
SRR14635786,"Basidiomycota",5.14705882352941
SRR14635786,"Cyanobacteria",0.735294117647059
SRR14635786,"Euryarchaeota",0.367647058823529
SRR14635786,"Firmicutes",6.25
SRR14635786,"Other",0.367647058823529
SRR14635786,"Proteobacteria",40.4411764705882
SRR14635786,"Spirochaetes",0.367647058823529
SRR14635786,"Tenericutes",0.367647058823529
SRR14635787,"Actinobacteria",4.61783439490446
SRR14635787,"Apicomplexa",1.11464968152866
SRR14635787,"Ascomycota",54.140127388535
SRR14635787,"Bacillariophyta",0.159235668789809
SRR14635787,"Bacteroidetes",1.59235668789809
SRR14635787,"Basidiomycota",5.57324840764331
SRR14635787,"Cyanobacteria",0.796178343949045
SRR14635787,"Euryarchaeota",0.477707006369427
SRR14635787,"Firmicutes",3.98089171974522
SRR14635787,"Other",0.636942675159236
SRR14635787,"Proteobacteria",26.4331210191083
SRR14635787,"Spirochaetes",0.318471337579618
SRR14635787,"Tenericutes",0.159235668789809
SRR14635788,"Actinobacteria",6.92771084337349
SRR14635788,"Apicomplexa",0.903614457831325
SRR14635788,"Ascomycota",46.0843373493976
SRR14635788,"Bacillariophyta",0.150602409638554
SRR14635788,"Bacteroidetes",1.50602409638554
SRR14635788,"Basidiomycota",4.81927710843374
SRR14635788,"Cyanobacteria",0.753012048192771
SRR14635788,"Euryarchaeota",0.150602409638554
SRR14635788,"Firmicutes",3.76506024096386
SRR14635788,"Other",0.451807228915663
SRR14635788,"Proteobacteria",34.1867469879518
SRR14635788,"Spirochaetes",0.150602409638554
SRR14635788,"Tenericutes",0.150602409638554
SRR14635789,"Actinobacteria",8.75576036866359
SRR14635789,"Apicomplexa",0.921658986175115
SRR14635789,"Ascomycota",46.8509984639017
SRR14635789,"Bacillariophyta",0.307219662058372
SRR14635789,"Bacteroidetes",1.53609831029186
SRR14635789,"Basidiomycota",4.3010752688172
SRR14635789,"Cyanobacteria",0.76804915514593
SRR14635789,"Euryarchaeota",0.307219662058372
SRR14635789,"Firmicutes",3.84024577572965
SRR14635789,"Other",0.614439324116744
SRR14635789,"Proteobacteria",31.4900153609831
SRR14635789,"Spirochaetes",0.153609831029186
SRR14635789,"Tenericutes",0.153609831029186
SRR14635790,"Actinobacteria",5.12820512820513
SRR14635790,"Apicomplexa",4.27350427350427
SRR14635790,"Ascomycota",26.4957264957265
SRR14635790,"Bacillariophyta",0
SRR14635790,"Bacteroidetes",5.12820512820513
SRR14635790,"Basidiomycota",3.41880341880342
SRR14635790,"Cyanobacteria",1.70940170940171
SRR14635790,"Euryarchaeota",0.854700854700855
SRR14635790,"Firmicutes",13.6752136752137
SRR14635790,"Other",0.854700854700855
SRR14635790,"Proteobacteria",36.7521367521367
SRR14635790,"Spirochaetes",0.854700854700855
SRR14635790,"Tenericutes",0.854700854700855
SRR14635793,"Actinobacteria",20.7602339181287
SRR14635793,"Apicomplexa",2.33918128654971
SRR14635793,"Ascomycota",18.1286549707602
SRR14635793,"Bacillariophyta",0.292397660818713
SRR14635793,"Bacteroidetes",3.50877192982456
SRR14635793,"Basidiomycota",2.04678362573099
SRR14635793,"Cyanobacteria",2.04678362573099
SRR14635793,"Euryarchaeota",0.292397660818713
SRR14635793,"Firmicutes",9.06432748538012
SRR14635793,"Other",0.584795321637427
SRR14635793,"Proteobacteria",39.4736842105263
SRR14635793,"Spirochaetes",0.87719298245614
SRR14635793,"Tenericutes",0.584795321637427
SRR14635796,"Actinobacteria",20.7602339181287
SRR14635796,"Apicomplexa",2.33918128654971
SRR14635796,"Ascomycota",18.1286549707602
SRR14635796,"Bacillariophyta",0.292397660818713
SRR14635796,"Bacteroidetes",3.50877192982456
SRR14635796,"Basidiomycota",2.04678362573099
SRR14635796,"Cyanobacteria",2.04678362573099
SRR14635796,"Euryarchaeota",0.292397660818713
SRR14635796,"Firmicutes",9.06432748538012
SRR14635796,"Other",0.584795321637427
SRR14635796,"Proteobacteria",39.4736842105263
SRR14635796,"Spirochaetes",0.87719298245614
SRR14635796,"Tenericutes",0.584795321637427
SRR14635797,"Actinobacteria",4.45544554455445
SRR14635797,"Apicomplexa",4.45544554455445
SRR14635797,"Ascomycota",20.2970297029703
SRR14635797,"Bacillariophyta",0.495049504950495
SRR14635797,"Bacteroidetes",6.43564356435644
SRR14635797,"Basidiomycota",1.98019801980198
SRR14635797,"Cyanobacteria",2.97029702970297
SRR14635797,"Euryarchaeota",0.99009900990099
SRR14635797,"Firmicutes",13.3663366336634
SRR14635797,"Other",0.99009900990099
SRR14635797,"Proteobacteria",41.5841584158416
SRR14635797,"Spirochaetes",0.99009900990099
SRR14635797,"Tenericutes",0.99009900990099
SRR15887763,"Actinobacteria",5.07936507936508
SRR15887763,"Apicomplexa",5.07936507936508
SRR15887763,"Ascomycota",15.8730158730159
SRR15887763,"Bacillariophyta",1.9047619047619
SRR15887763,"Bacteroidetes",6.66666666666667
SRR15887763,"Basidiomycota",1.58730158730159
SRR15887763,"Cyanobacteria",3.49206349206349
SRR15887763,"Euryarchaeota",0.952380952380952
SRR15887763,"Firmicutes",16.1904761904762
SRR15887763,"Other",3.49206349206349
SRR15887763,"Proteobacteria",37.7777777777778
SRR15887763,"Spirochaetes",0.952380952380952
SRR15887763,"Tenericutes",0.952380952380952
SRR15887765,"Actinobacteria",6.50887573964497
SRR15887765,"Apicomplexa",5.62130177514793
SRR15887765,"Ascomycota",15.3846153846154
SRR15887765,"Bacillariophyta",1.18343195266272
SRR15887765,"Bacteroidetes",5.32544378698225
SRR15887765,"Basidiomycota",2.07100591715976
SRR15887765,"Cyanobacteria",3.25443786982249
SRR15887765,"Euryarchaeota",0.591715976331361
SRR15887765,"Firmicutes",15.0887573964497
SRR15887765,"Other",3.84615384615385
SRR15887765,"Proteobacteria",39.0532544378698
SRR15887765,"Spirochaetes",1.18343195266272
SRR15887765,"Tenericutes",0.887573964497042
SRR15887781,"Actinobacteria",8.58725761772853
SRR15887781,"Apicomplexa",3.601108033241
SRR15887781,"Ascomycota",10.803324099723
SRR15887781,"Bacillariophyta",1.10803324099723
SRR15887781,"Bacteroidetes",5.81717451523546
SRR15887781,"Basidiomycota",2.21606648199446
SRR15887781,"Cyanobacteria",3.04709141274238
SRR15887781,"Euryarchaeota",0.831024930747922
SRR15887781,"Firmicutes",12.7423822714681
SRR15887781,"Other",2.21606648199446
SRR15887781,"Proteobacteria",47.3684210526316
SRR15887781,"Spirochaetes",0.831024930747922
SRR15887781,"Tenericutes",0.831024930747922
SRR17026697,"Actinobacteria",1.22116689280868
SRR17026697,"Apicomplexa",0.316598824061511
SRR17026697,"Ascomycota",1.3116236996834
SRR17026697,"Bacillariophyta",0.0452284034373587
SRR17026697,"Bacteroidetes",6.73903211216644
SRR17026697,"Basidiomycota",0.180913613749435
SRR17026697,"Cyanobacteria",0.452284034373587
SRR17026697,"Euryarchaeota",0.0904568068747173
SRR17026697,"Firmicutes",3.48258706467662
SRR17026697,"Other",0.361827227498869
SRR17026697,"Proteobacteria",85.6625961103573
SRR17026697,"Spirochaetes",0.0452284034373587
SRR17026697,"Tenericutes",0.0904568068747173
SRR17026698,"Actinobacteria",11.9354838709677
SRR17026698,"Apicomplexa",3.2258064516129
SRR17026698,"Ascomycota",12.5806451612903
SRR17026698,"Bacillariophyta",0.645161290322581
SRR17026698,"Bacteroidetes",5.48387096774194
SRR17026698,"Basidiomycota",2.58064516129032
SRR17026698,"Cyanobacteria",3.54838709677419
SRR17026698,"Euryarchaeota",1.29032258064516
SRR17026698,"Firmicutes",16.4516129032258
SRR17026698,"Other",3.54838709677419
SRR17026698,"Proteobacteria",37.4193548387097
SRR17026698,"Spirochaetes",0.645161290322581
SRR17026698,"Tenericutes",0.645161290322581
SRR17026699,"Actinobacteria",7.97101449275362
SRR17026699,"Apicomplexa",4.71014492753623
SRR17026699,"Ascomycota",13.4057971014493
SRR17026699,"Bacillariophyta",0.72463768115942
SRR17026699,"Bacteroidetes",7.60869565217391
SRR17026699,"Basidiomycota",2.17391304347826
SRR17026699,"Cyanobacteria",6.52173913043478
SRR17026699,"Euryarchaeota",0.72463768115942
SRR17026699,"Firmicutes",15.5797101449275
SRR17026699,"Other",3.98550724637681
SRR17026699,"Proteobacteria",34.7826086956522
SRR17026699,"Spirochaetes",1.08695652173913
SRR17026699,"Tenericutes",0.72463768115942
SRR6702230,"Actinobacteria",7.01754385964912
SRR6702230,"Apicomplexa",4.91228070175439
SRR6702230,"Ascomycota",21.7543859649123
SRR6702230,"Bacillariophyta",0.350877192982456
SRR6702230,"Bacteroidetes",11.9298245614035
SRR6702230,"Basidiomycota",4.21052631578947
SRR6702230,"Cyanobacteria",3.50877192982456
SRR6702230,"Euryarchaeota",0.701754385964912
SRR6702230,"Firmicutes",14.3859649122807
SRR6702230,"Other",3.15789473684211
SRR6702230,"Proteobacteria",25.9649122807018
SRR6702230,"Spirochaetes",1.05263157894737
SRR6702230,"Tenericutes",1.05263157894737
SRR6702231,"Actinobacteria",5.8252427184466
SRR6702231,"Apicomplexa",4.85436893203883
SRR6702231,"Ascomycota",16.0194174757282
SRR6702231,"Bacillariophyta",0.970873786407767
SRR6702231,"Bacteroidetes",15.0485436893204
SRR6702231,"Basidiomycota",2.42718446601942
SRR6702231,"Cyanobacteria",3.88349514563107
SRR6702231,"Euryarchaeota",0.970873786407767
SRR6702231,"Firmicutes",15.0485436893204
SRR6702231,"Other",1.94174757281553
SRR6702231,"Proteobacteria",31.5533980582524
SRR6702231,"Spirochaetes",0.485436893203883
SRR6702231,"Tenericutes",0.970873786407767
SRR6702233,"Actinobacteria",5.10204081632653
SRR6702233,"Apicomplexa",5.61224489795918
SRR6702233,"Ascomycota",15.8163265306122
SRR6702233,"Bacillariophyta",1.02040816326531
SRR6702233,"Bacteroidetes",12.2448979591837
SRR6702233,"Basidiomycota",2.55102040816327
SRR6702233,"Cyanobacteria",4.59183673469388
SRR6702233,"Euryarchaeota",1.02040816326531
SRR6702233,"Firmicutes",17.8571428571429
SRR6702233,"Other",3.06122448979592
SRR6702233,"Proteobacteria",29.0816326530612
SRR6702233,"Spirochaetes",1.02040816326531
SRR6702233,"Tenericutes",1.02040816326531
SRR7221706,"Actinobacteria",5.78947368421053
SRR7221706,"Apicomplexa",3.94736842105263
SRR7221706,"Ascomycota",16.3157894736842
SRR7221706,"Bacillariophyta",0.789473684210526
SRR7221706,"Bacteroidetes",4.73684210526316
SRR7221706,"Basidiomycota",1.57894736842105
SRR7221706,"Cyanobacteria",2.63157894736842
SRR7221706,"Euryarchaeota",0.263157894736842
SRR7221706,"Firmicutes",12.1052631578947
SRR7221706,"Other",1.84210526315789
SRR7221706,"Proteobacteria",48.4210526315789
SRR7221706,"Spirochaetes",0.789473684210526
SRR7221706,"Tenericutes",0.789473684210526
SRR7221707,"Actinobacteria",5.05952380952381
SRR7221707,"Apicomplexa",4.46428571428571
SRR7221707,"Ascomycota",13.3928571428571
SRR7221707,"Bacillariophyta",0.892857142857143
SRR7221707,"Bacteroidetes",5.95238095238095
SRR7221707,"Basidiomycota",1.19047619047619
SRR7221707,"Cyanobacteria",3.86904761904762
SRR7221707,"Euryarchaeota",0.892857142857143
SRR7221707,"Firmicutes",15.7738095238095
SRR7221707,"Other",4.76190476190476
SRR7221707,"Proteobacteria",42.5595238095238
SRR7221707,"Spirochaetes",0.297619047619048
SRR7221707,"Tenericutes",0.892857142857143
SRR7221708,"Actinobacteria",3.83275261324042
SRR7221708,"Ascomycota",16.0278745644599
SRR7221708,"Bacillariophyta",0.348432055749129
SRR7221708,"Bacteroidetes",5.57491289198606
SRR7221708,"Basidiomycota",1.04529616724739
SRR7221708,"Cyanobacteria",4.52961672473868
SRR7221708,"Euryarchaeota",1.04529616724739
SRR7221708,"Firmicutes",14.2857142857143
SRR7221708,"Other",3.48432055749129
SRR7221708,"Proteobacteria",48.4320557491289
SRR7221708,"Spirochaetes",0.696864111498258
SRR7221708,"Tenericutes",0.696864111498258

## Sheet: Genus relative abundance
sample,"phylum","genus","percent","rel_abund"
SRR12805741,"Actinobacteria","Cutibacterium",0.01,0.225733634311512
SRR12805741,"Actinobacteria","Streptomyces",0.13,2.93453724604966
SRR12805741,"Apicomplexa","Plasmodium",0.03,0.677200902934537
SRR12805741,"Ascomycota","Aspergillus",0.19,4.28893905191874
SRR12805741,"Ascomycota","Botrytis",1.04,23.4762979683973
SRR12805741,"Ascomycota","Cercospora",0.21,4.74040632054176
SRR12805741,"Ascomycota","Fusarium",0.24,5.4176072234763
SRR12805741,"Ascomycota","Talaromyces",0.05,1.12866817155756
SRR12805741,"Ascomycota","Zymoseptoria",0.27,6.09480812641084
SRR12805741,"Bacteroidetes","Chryseobacterium",0.01,0.225733634311512
SRR12805741,"Basidiomycota","Rhizoctonia",0.05,1.12866817155756
SRR12805741,"Basidiomycota","Sporisorium",0.12,2.70880361173815
SRR12805741,"Firmicutes","Bacillus",0.03,0.677200902934537
SRR12805741,"Firmicutes","Clostridium",0.03,0.677200902934537
SRR12805741,"Firmicutes","Lactobacillus",0.02,0.451467268623025
SRR12805741,"Firmicutes","Staphylococcus",0.01,0.225733634311512
SRR12805741,"Proteobacteria","Acinetobacter",0.02,0.451467268623025
SRR12805741,"Proteobacteria","Enterobacter",0,0
SRR12805741,"Proteobacteria","Klebsiella",0.01,0.225733634311512
SRR12805741,"Proteobacteria","Pantoea",0.01,0.225733634311512
SRR12805741,"Proteobacteria","Paraburkholderia",0,0
SRR12805741,"Proteobacteria","Pseudomonas",0.06,1.35440180586907
SRR12805741,"Proteobacteria","Stenotrophomonas",0.01,0.225733634311512
SRR12805741,"Proteobacteria","Vibrio",0.01,0.225733634311512
SRR12805742,"Actinobacteria","Cutibacterium",0.01,0.263157894736842
SRR12805742,"Actinobacteria","Streptomyces",0.11,2.89473684210526
SRR12805742,"Apicomplexa","Plasmodium",0.03,0.789473684210526
SRR12805742,"Ascomycota","Aspergillus",0.17,4.47368421052632
SRR12805742,"Ascomycota","Botrytis",0.71,18.6842105263158
SRR12805742,"Ascomycota","Cercospora",0.41,10.7894736842105
SRR12805742,"Ascomycota","Fusarium",0.24,6.31578947368421
SRR12805742,"Ascomycota","Talaromyces",0.03,0.789473684210526
SRR12805742,"Ascomycota","Zymoseptoria",0.14,3.68421052631579
SRR12805742,"Bacteroidetes","Chryseobacterium",0.01,0.263157894736842
SRR12805742,"Basidiomycota","Rhizoctonia",0.04,1.05263157894737
SRR12805742,"Basidiomycota","Sporisorium",0.18,4.73684210526316
SRR12805742,"Firmicutes","Bacillus",0.02,0.526315789473684
SRR12805742,"Firmicutes","Clostridium",0.02,0.526315789473684
SRR12805742,"Firmicutes","Lactobacillus",0.01,0.263157894736842
SRR12805742,"Firmicutes","Staphylococcus",0.01,0.263157894736842
SRR12805742,"Proteobacteria","Acinetobacter",0.02,0.526315789473684
SRR12805742,"Proteobacteria","Buttiauxella",0,0
SRR12805742,"Proteobacteria","Enterobacter",0,0
SRR12805742,"Proteobacteria","Klebsiella",0.01,0.263157894736842
SRR12805742,"Proteobacteria","Pantoea",0.01,0.263157894736842
SRR12805742,"Proteobacteria","Paraburkholderia",0,0
SRR12805742,"Proteobacteria","Pseudomonas",0.06,1.57894736842105
SRR12805742,"Proteobacteria","Stenotrophomonas",0,0
SRR12805742,"Proteobacteria","Vibrio",0.02,0.526315789473684
SRR12805743,"Actinobacteria","Cutibacterium",0,0
SRR12805743,"Actinobacteria","Streptomyces",0.08,2.41691842900302
SRR12805743,"Apicomplexa","Plasmodium",0.05,1.51057401812689
SRR12805743,"Ascomycota","Aspergillus",0.12,3.62537764350453
SRR12805743,"Ascomycota","Botrytis",0.02,0.604229607250755
SRR12805743,"Ascomycota","Cercospora",0.07,2.11480362537764
SRR12805743,"Ascomycota","Fusarium",0.17,5.13595166163142
SRR12805743,"Ascomycota","Talaromyces",0.02,0.604229607250755
SRR12805743,"Ascomycota","Zymoseptoria",0.11,3.32326283987915
SRR12805743,"Bacteroidetes","Chryseobacterium",0.01,0.302114803625378
SRR12805743,"Basidiomycota","Rhizoctonia",0.04,1.20845921450151
SRR12805743,"Basidiomycota","Sporisorium",0.63,19.0332326283988
SRR12805743,"Firmicutes","Bacillus",0.04,1.20845921450151
SRR12805743,"Firmicutes","Clostridium",0.03,0.906344410876133
SRR12805743,"Firmicutes","Lactobacillus",0.02,0.604229607250755
SRR12805743,"Firmicutes","Staphylococcus",0.01,0.302114803625378
SRR12805743,"Proteobacteria","Acinetobacter",0.02,0.604229607250755
SRR12805743,"Proteobacteria","Enterobacter",0.01,0.302114803625378
SRR12805743,"Proteobacteria","Klebsiella",0.01,0.302114803625378
SRR12805743,"Proteobacteria","Pantoea",0,0
SRR12805743,"Proteobacteria","Paraburkholderia",0.01,0.302114803625378
SRR12805743,"Proteobacteria","Pseudomonas",0.03,0.906344410876133
SRR12805743,"Proteobacteria","Stenotrophomonas",0.01,0.302114803625378
SRR12805743,"Proteobacteria","Vibrio",0.02,0.604229607250755
SRR14635786,"Actinobacteria","Cutibacterium",0,0
SRR14635786,"Actinobacteria","Streptomyces",0.02,0.99009900990099
SRR14635786,"Apicomplexa","Plasmodium",0.02,0.99009900990099
SRR14635786,"Ascomycota","Aspergillus",0.38,18.8118811881188
SRR14635786,"Ascomycota","Botrytis",0,0
SRR14635786,"Ascomycota","Cercospora",0.02,0.99009900990099
SRR14635786,"Ascomycota","Fusarium",0.12,5.94059405940594
SRR14635786,"Ascomycota","Talaromyces",0.15,7.42574257425743
SRR14635786,"Ascomycota","Zymoseptoria",0.01,0.495049504950495
SRR14635786,"Bacteroidetes","Chryseobacterium",0.01,0.495049504950495
SRR14635786,"Basidiomycota","Rhizoctonia",0.04,1.98019801980198
SRR14635786,"Basidiomycota","Sporisorium",0.01,0.495049504950495
SRR14635786,"Firmicutes","Bacillus",0.02,0.99009900990099
SRR14635786,"Firmicutes","Clostridium",0.04,1.98019801980198
SRR14635786,"Firmicutes","Lactobacillus",0.01,0.495049504950495
SRR14635786,"Firmicutes","Staphylococcus",0.01,0.495049504950495
SRR14635786,"Proteobacteria","Acinetobacter",0.02,0.99009900990099
SRR14635786,"Proteobacteria","Buttiauxella",0,0
SRR14635786,"Proteobacteria","Enterobacter",0.03,1.48514851485149
SRR14635786,"Proteobacteria","Klebsiella",0.04,1.98019801980198
SRR14635786,"Proteobacteria","Pantoea",0.2,9.9009900990099
SRR14635786,"Proteobacteria","Paraburkholderia",0.16,7.92079207920792
SRR14635786,"Proteobacteria","Pseudomonas",0.1,4.95049504950495
SRR14635786,"Proteobacteria","Stenotrophomonas",0.02,0.99009900990099
SRR14635786,"Proteobacteria","Vibrio",0.01,0.495049504950495
SRR14635787,"Actinobacteria","Cutibacterium",0.02,0.387596899224806
SRR14635787,"Actinobacteria","Streptomyces",0.05,0.968992248062015
SRR14635787,"Apicomplexa","Plasmodium",0.04,0.775193798449612
SRR14635787,"Ascomycota","Aspergillus",1.59,30.8139534883721
SRR14635787,"Ascomycota","Botrytis",0.02,0.387596899224806
SRR14635787,"Ascomycota","Cercospora",0.02,0.387596899224806
SRR14635787,"Ascomycota","Fusarium",0.22,4.26356589147287
SRR14635787,"Ascomycota","Talaromyces",0.6,11.6279069767442
SRR14635787,"Ascomycota","Zymoseptoria",0.05,0.968992248062015
SRR14635787,"Bacteroidetes","Chryseobacterium",0.01,0.193798449612403
SRR14635787,"Basidiomycota","Rhizoctonia",0.08,1.55038759689922
SRR14635787,"Basidiomycota","Sporisorium",0.05,0.968992248062015
SRR14635787,"Firmicutes","Bacillus",0.04,0.775193798449612
SRR14635787,"Firmicutes","Clostridium",0.02,0.387596899224806
SRR14635787,"Firmicutes","Lactobacillus",0.02,0.387596899224806
SRR14635787,"Firmicutes","Staphylococcus",0.02,0.387596899224806
SRR14635787,"Proteobacteria","Acinetobacter",0.05,0.968992248062015
SRR14635787,"Proteobacteria","Enterobacter",0.25,4.84496124031008
SRR14635787,"Proteobacteria","Klebsiella",0.11,2.13178294573643
SRR14635787,"Proteobacteria","Pantoea",0.02,0.387596899224806
SRR14635787,"Proteobacteria","Paraburkholderia",0.01,0.193798449612403
SRR14635787,"Proteobacteria","Pseudomonas",0.2,3.87596899224806
SRR14635787,"Proteobacteria","Stenotrophomonas",0.07,1.35658914728682
SRR14635787,"Proteobacteria","Vibrio",0.03,0.581395348837209
SRR14635788,"Actinobacteria","Cutibacterium",0.16,2.85204991087344
SRR14635788,"Actinobacteria","Streptomyces",0.05,0.89126559714795
SRR14635788,"Apicomplexa","Plasmodium",0.02,0.35650623885918
SRR14635788,"Ascomycota","Aspergillus",1.19,21.2121212121212
SRR14635788,"Ascomycota","Botrytis",0.02,0.35650623885918
SRR14635788,"Ascomycota","Cercospora",0.04,0.71301247771836
SRR14635788,"Ascomycota","Fusarium",0.22,3.92156862745098
SRR14635788,"Ascomycota","Talaromyces",0.7,12.4777183600713
SRR14635788,"Ascomycota","Zymoseptoria",0.04,0.71301247771836
SRR14635788,"Bacteroidetes","Chryseobacterium",0.01,0.17825311942959
SRR14635788,"Basidiomycota","Rhizoctonia",0.08,1.42602495543672
SRR14635788,"Basidiomycota","Sporisorium",0.05,0.89126559714795
SRR14635788,"Firmicutes","Bacillus",0.03,0.53475935828877
SRR14635788,"Firmicutes","Clostridium",0.02,0.35650623885918
SRR14635788,"Firmicutes","Lactobacillus",0.02,0.35650623885918
SRR14635788,"Firmicutes","Staphylococcus",0.02,0.35650623885918
SRR14635788,"Proteobacteria","Acinetobacter",0.07,1.24777183600713
SRR14635788,"Proteobacteria","Enterobacter",0.14,2.49554367201426
SRR14635788,"Proteobacteria","Klebsiella",0.11,1.96078431372549
SRR14635788,"Proteobacteria","Pantoea",0,0
SRR14635788,"Proteobacteria","Paraburkholderia",0.01,0.17825311942959
SRR14635788,"Proteobacteria","Pseudomonas",0.34,6.06060606060606
SRR14635788,"Proteobacteria","Stenotrophomonas",0.13,2.31729055258467
SRR14635788,"Proteobacteria","Vibrio",0.02,0.35650623885918
SRR14635789,"Actinobacteria","Cutibacterium",0.25,4.65549348230912
SRR14635789,"Actinobacteria","Streptomyces",0.05,0.931098696461825
SRR14635789,"Apicomplexa","Plasmodium",0.03,0.558659217877095
SRR14635789,"Ascomycota","Aspergillus",1.28,23.8361266294227
SRR14635789,"Ascomycota","Botrytis",0.02,0.37243947858473
SRR14635789,"Ascomycota","Cercospora",0.03,0.558659217877095
SRR14635789,"Ascomycota","Fusarium",0.2,3.7243947858473
SRR14635789,"Ascomycota","Talaromyces",0.66,12.2905027932961
SRR14635789,"Ascomycota","Zymoseptoria",0.03,0.558659217877095
SRR14635789,"Bacteroidetes","Chryseobacterium",0.01,0.186219739292365
SRR14635789,"Basidiomycota","Rhizoctonia",0.08,1.48975791433892
SRR14635789,"Basidiomycota","Sporisorium",0.04,0.74487895716946
SRR14635789,"Firmicutes","Bacillus",0.03,0.558659217877095
SRR14635789,"Firmicutes","Clostridium",0.02,0.37243947858473
SRR14635789,"Firmicutes","Lactobacillus",0.02,0.37243947858473
SRR14635789,"Firmicutes","Staphylococcus",0.02,0.37243947858473
SRR14635789,"Proteobacteria","Acinetobacter",0.08,1.48975791433892
SRR14635789,"Proteobacteria","Enterobacter",0.22,4.09683426443203
SRR14635789,"Proteobacteria","Klebsiella",0.12,2.23463687150838
SRR14635789,"Proteobacteria","Pantoea",0.03,0.558659217877095
SRR14635789,"Proteobacteria","Paraburkholderia",0.01,0.186219739292365
SRR14635789,"Proteobacteria","Pseudomonas",0.28,5.21415270018622
SRR14635789,"Proteobacteria","Stenotrophomonas",0.11,2.04841713221601
SRR14635789,"Proteobacteria","Vibrio",0.02,0.37243947858473
SRR14635790,"Actinobacteria","Cutibacterium",0,0
SRR14635790,"Actinobacteria","Streptomyces",0.02,3.03030303030303
SRR14635790,"Apicomplexa","Plasmodium",0.02,3.03030303030303
SRR14635790,"Ascomycota","Aspergillus",0.04,6.06060606060606
SRR14635790,"Ascomycota","Botrytis",0,0
SRR14635790,"Ascomycota","Cercospora",0.01,1.51515151515152
SRR14635790,"Ascomycota","Fusarium",0.05,7.57575757575758
SRR14635790,"Ascomycota","Talaromyces",0.02,3.03030303030303
SRR14635790,"Ascomycota","Zymoseptoria",0,0
SRR14635790,"Bacteroidetes","Chryseobacterium",0.01,1.51515151515152
SRR14635790,"Basidiomycota","Rhizoctonia",0.02,3.03030303030303
SRR14635790,"Basidiomycota","Sporisorium",0,0
SRR14635790,"Firmicutes","Bacillus",0.02,3.03030303030303
SRR14635790,"Firmicutes","Clostridium",0.04,6.06060606060606
SRR14635790,"Firmicutes","Lactobacillus",0.01,1.51515151515152
SRR14635790,"Firmicutes","Staphylococcus",0.01,1.51515151515152
SRR14635790,"Proteobacteria","Acinetobacter",0.01,1.51515151515152
SRR14635790,"Proteobacteria","Buttiauxella",0,0
SRR14635790,"Proteobacteria","Enterobacter",0.02,3.03030303030303
SRR14635790,"Proteobacteria","Klebsiella",0.01,1.51515151515152
SRR14635790,"Proteobacteria","Pantoea",0.05,7.57575757575758
SRR14635790,"Proteobacteria","Paraburkholderia",0.03,4.54545454545454
SRR14635790,"Proteobacteria","Pseudomonas",0.03,4.54545454545454
SRR14635790,"Proteobacteria","Stenotrophomonas",0.01,1.51515151515152
SRR14635790,"Proteobacteria","Vibrio",0.01,1.51515151515152
SRR14635793,"Actinobacteria","Cutibacterium",0.46,16.9117647058824
SRR14635793,"Actinobacteria","Streptomyces",0.02,0.735294117647059
SRR14635793,"Apicomplexa","Plasmodium",0.04,1.47058823529412
SRR14635793,"Ascomycota","Aspergillus",0.22,8.08823529411765
SRR14635793,"Ascomycota","Botrytis",0.01,0.367647058823529
SRR14635793,"Ascomycota","Cercospora",0.01,0.367647058823529
SRR14635793,"Ascomycota","Fusarium",0.02,0.735294117647059
SRR14635793,"Ascomycota","Talaromyces",0.13,4.77941176470588
SRR14635793,"Ascomycota","Zymoseptoria",0.01,0.367647058823529
SRR14635793,"Bacteroidetes","Chryseobacterium",0.01,0.367647058823529
SRR14635793,"Basidiomycota","Rhizoctonia",0.01,0.367647058823529
SRR14635793,"Basidiomycota","Sporisorium",0.01,0.367647058823529
SRR14635793,"Firmicutes","Bacillus",0.04,1.47058823529412
SRR14635793,"Firmicutes","Clostridium",0.03,1.10294117647059
SRR14635793,"Firmicutes","Lactobacillus",0.02,0.735294117647059
SRR14635793,"Firmicutes","Staphylococcus",0.03,1.10294117647059
SRR14635793,"Proteobacteria","Acinetobacter",0.07,2.57352941176471
SRR14635793,"Proteobacteria","Enterobacter",0.04,1.47058823529412
SRR14635793,"Proteobacteria","Klebsiella",0.05,1.83823529411765
SRR14635793,"Proteobacteria","Pseudomonas",0.18,6.61764705882353
SRR14635793,"Proteobacteria","Stenotrophomonas",0.05,1.83823529411765
SRR14635793,"Proteobacteria","Vibrio",0.02,0.735294117647059
SRR14635796,"Actinobacteria","Cutibacterium",0.46,16.9117647058824
SRR14635796,"Actinobacteria","Streptomyces",0.02,0.735294117647059
SRR14635796,"Apicomplexa","Plasmodium",0.04,1.47058823529412
SRR14635796,"Ascomycota","Aspergillus",0.22,8.08823529411765
SRR14635796,"Ascomycota","Botrytis",0.01,0.367647058823529
SRR14635796,"Ascomycota","Cercospora",0.01,0.367647058823529
SRR14635796,"Ascomycota","Fusarium",0.02,0.735294117647059
SRR14635796,"Ascomycota","Talaromyces",0.13,4.77941176470588
SRR14635796,"Ascomycota","Zymoseptoria",0.01,0.367647058823529
SRR14635796,"Bacteroidetes","Chryseobacterium",0.01,0.367647058823529
SRR14635796,"Basidiomycota","Rhizoctonia",0.01,0.367647058823529
SRR14635796,"Basidiomycota","Sporisorium",0.01,0.367647058823529
SRR14635796,"Firmicutes","Bacillus",0.04,1.47058823529412
SRR14635796,"Firmicutes","Clostridium",0.03,1.10294117647059
SRR14635796,"Firmicutes","Lactobacillus",0.02,0.735294117647059
SRR14635796,"Firmicutes","Staphylococcus",0.03,1.10294117647059
SRR14635796,"Proteobacteria","Acinetobacter",0.07,2.57352941176471
SRR14635796,"Proteobacteria","Enterobacter",0.04,1.47058823529412
SRR14635796,"Proteobacteria","Klebsiella",0.05,1.83823529411765
SRR14635796,"Proteobacteria","Pseudomonas",0.18,6.61764705882353
SRR14635796,"Proteobacteria","Stenotrophomonas",0.05,1.83823529411765
SRR14635796,"Proteobacteria","Vibrio",0.02,0.735294117647059
SRR14635797,"Actinobacteria","Cutibacterium",0.01,0.714285714285714
SRR14635797,"Actinobacteria","Streptomyces",0.02,1.42857142857143
SRR14635797,"Apicomplexa","Plasmodium",0.05,3.57142857142857
SRR14635797,"Ascomycota","Aspergillus",0.12,8.57142857142857
SRR14635797,"Ascomycota","Botrytis",0.01,0.714285714285714
SRR14635797,"Ascomycota","Cercospora",0.01,0.714285714285714
SRR14635797,"Ascomycota","Fusarium",0.02,1.42857142857143
SRR14635797,"Ascomycota","Talaromyces",0.06,4.28571428571429
SRR14635797,"Ascomycota","Zymoseptoria",0,0
SRR14635797,"Bacteroidetes","Chryseobacterium",0.01,0.714285714285714
SRR14635797,"Basidiomycota","Rhizoctonia",0,0
SRR14635797,"Basidiomycota","Sporisorium",0.01,0.714285714285714
SRR14635797,"Firmicutes","Bacillus",0.03,2.14285714285714
SRR14635797,"Firmicutes","Clostridium",0.05,3.57142857142857
SRR14635797,"Firmicutes","Lactobacillus",0.02,1.42857142857143
SRR14635797,"Firmicutes","Staphylococcus",0.01,0.714285714285714
SRR14635797,"Proteobacteria","Acinetobacter",0.03,2.14285714285714
SRR14635797,"Proteobacteria","Enterobacter",0,0
SRR14635797,"Proteobacteria","Klebsiella",0.01,0.714285714285714
SRR14635797,"Proteobacteria","Pantoea",0,0
SRR14635797,"Proteobacteria","Paraburkholderia",0,0
SRR14635797,"Proteobacteria","Pseudomonas",0.04,2.85714285714286
SRR14635797,"Proteobacteria","Stenotrophomonas",0.01,0.714285714285714
SRR14635797,"Proteobacteria","Vibrio",0.01,0.714285714285714
SRR15887763,"Actinobacteria","Cutibacterium",0.02,0.975609756097561
SRR15887763,"Actinobacteria","Streptomyces",0.05,2.4390243902439
SRR15887763,"Apicomplexa","Plasmodium",0.06,2.92682926829268
SRR15887763,"Ascomycota","Aspergillus",0.02,0.975609756097561
SRR15887763,"Ascomycota","Botrytis",0.02,0.975609756097561
SRR15887763,"Ascomycota","Cercospora",0,0
SRR15887763,"Ascomycota","Fusarium",0.07,3.41463414634146
SRR15887763,"Ascomycota","Talaromyces",0.01,0.487804878048781
SRR15887763,"Ascomycota","Zymoseptoria",0.01,0.487804878048781
SRR15887763,"Bacteroidetes","Chryseobacterium",0.02,0.975609756097561
SRR15887763,"Basidiomycota","Rhizoctonia",0.01,0.487804878048781
SRR15887763,"Basidiomycota","Sporisorium",0.01,0.487804878048781
SRR15887763,"Firmicutes","Bacillus",0.05,2.4390243902439
SRR15887763,"Firmicutes","Clostridium",0.06,2.92682926829268
SRR15887763,"Firmicutes","Lactobacillus",0.05,2.4390243902439
SRR15887763,"Firmicutes","Staphylococcus",0.03,1.46341463414634
SRR15887763,"Proteobacteria","Acinetobacter",0.03,1.46341463414634
SRR15887763,"Proteobacteria","Enterobacter",0,0
SRR15887763,"Proteobacteria","Klebsiella",0.01,0.487804878048781
SRR15887763,"Proteobacteria","Pseudomonas",0.04,1.95121951219512
SRR15887763,"Proteobacteria","Stenotrophomonas",0,0
SRR15887763,"Proteobacteria","Vibrio",0.04,1.95121951219512
SRR15887765,"Actinobacteria","Streptomyces",0.04,1.78571428571429
SRR15887765,"Apicomplexa","Plasmodium",0.1,4.46428571428571
SRR15887765,"Ascomycota","Aspergillus",0.01,0.446428571428571
SRR15887765,"Ascomycota","Botrytis",0.04,1.78571428571429
SRR15887765,"Ascomycota","Fusarium",0.03,1.33928571428571
SRR15887765,"Ascomycota","Talaromyces",0.01,0.446428571428571
SRR15887765,"Ascomycota","Zymoseptoria",0,0
SRR15887765,"Bacteroidetes","Chryseobacterium",0.01,0.446428571428571
SRR15887765,"Basidiomycota","Rhizoctonia",0.02,0.892857142857143
SRR15887765,"Basidiomycota","Sporisorium",0.01,0.446428571428571
SRR15887765,"Firmicutes","Bacillus",0.06,2.67857142857143
SRR15887765,"Firmicutes","Clostridium",0.04,1.78571428571429
SRR15887765,"Firmicutes","Lactobacillus",0.04,1.78571428571429
SRR15887765,"Firmicutes","Staphylococcus",0.03,1.33928571428571
SRR15887765,"Proteobacteria","Acinetobacter",0.04,1.78571428571429
SRR15887765,"Proteobacteria","Enterobacter",0,0
SRR15887765,"Proteobacteria","Klebsiella",0.01,0.446428571428571
SRR15887765,"Proteobacteria","Paraburkholderia",0,0
SRR15887765,"Proteobacteria","Pseudomonas",0.05,2.23214285714286
SRR15887765,"Proteobacteria","Stenotrophomonas",0,0
SRR15887765,"Proteobacteria","Vibrio",0.04,1.78571428571429
SRR15887781,"Actinobacteria","Cutibacterium",0.03,1.1070110701107
SRR15887781,"Actinobacteria","Streptomyces",0.03,1.1070110701107
SRR15887781,"Apicomplexa","Plasmodium",0.06,2.2140221402214
SRR15887781,"Ascomycota","Aspergillus",0.02,0.738007380073801
SRR15887781,"Ascomycota","Botrytis",0.01,0.3690036900369
SRR15887781,"Ascomycota","Fusarium",0.03,1.1070110701107
SRR15887781,"Ascomycota","Talaromyces",0,0
SRR15887781,"Ascomycota","Zymoseptoria",0,0
SRR15887781,"Bacteroidetes","Chryseobacterium",0.02,0.738007380073801
SRR15887781,"Basidiomycota","Rhizoctonia",0.02,0.738007380073801
SRR15887781,"Basidiomycota","Sporisorium",0.01,0.3690036900369
SRR15887781,"Firmicutes","Bacillus",0.06,2.2140221402214
SRR15887781,"Firmicutes","Clostridium",0.03,1.1070110701107
SRR15887781,"Firmicutes","Lactobacillus",0.05,1.8450184501845
SRR15887781,"Firmicutes","Staphylococcus",0.06,2.2140221402214
SRR15887781,"Proteobacteria","Acinetobacter",0.04,1.4760147601476
SRR15887781,"Proteobacteria","Klebsiella",0.02,0.738007380073801
SRR15887781,"Proteobacteria","Pantoea",0,0
SRR15887781,"Proteobacteria","Paraburkholderia",0.01,0.3690036900369
SRR15887781,"Proteobacteria","Pseudomonas",0.11,4.0590405904059
SRR15887781,"Proteobacteria","Stenotrophomonas",0.07,2.5830258302583
SRR15887781,"Proteobacteria","Vibrio",0.03,1.1070110701107
SRR17026697,"Actinobacteria","Cutibacterium",0.03,0.142585551330798
SRR17026697,"Actinobacteria","Streptomyces",0.02,0.0950570342205323
SRR17026697,"Apicomplexa","Plasmodium",0.03,0.142585551330798
SRR17026697,"Ascomycota","Aspergillus",0.01,0.0475285171102662
SRR17026697,"Ascomycota","Botrytis",0.01,0.0475285171102662
SRR17026697,"Ascomycota","Cercospora",0.01,0.0475285171102662
SRR17026697,"Ascomycota","Fusarium",0.02,0.0950570342205323
SRR17026697,"Ascomycota","Talaromyces",0,0
SRR17026697,"Ascomycota","Zymoseptoria",0.01,0.0475285171102662
SRR17026697,"Bacteroidetes","Chryseobacterium",0.11,0.522813688212928
SRR17026697,"Basidiomycota","Rhizoctonia",0.01,0.0475285171102662
SRR17026697,"Basidiomycota","Sporisorium",0,0
SRR17026697,"Firmicutes","Bacillus",0.05,0.237642585551331
SRR17026697,"Firmicutes","Clostridium",0.02,0.0950570342205323
SRR17026697,"Firmicutes","Lactobacillus",0.04,0.190114068441065
SRR17026697,"Firmicutes","Staphylococcus",0.09,0.427756653992395
SRR17026697,"Proteobacteria","Acinetobacter",13.21,62.7851711026616
SRR17026697,"Proteobacteria","Enterobacter",0,0
SRR17026697,"Proteobacteria","Klebsiella",0.02,0.0950570342205323
SRR17026697,"Proteobacteria","Pantoea",0.01,0.0475285171102662
SRR17026697,"Proteobacteria","Paraburkholderia",0.02,0.0950570342205323
SRR17026697,"Proteobacteria","Pseudomonas",2.36,11.2167300380228
SRR17026697,"Proteobacteria","Stenotrophomonas",0.08,0.380228136882129
SRR17026697,"Proteobacteria","Vibrio",0.03,0.142585551330798
SRR17026698,"Actinobacteria","Cutibacterium",0.09,3.98230088495575
SRR17026698,"Actinobacteria","Streptomyces",0.03,1.32743362831858
SRR17026698,"Apicomplexa","Plasmodium",0.04,1.76991150442478
SRR17026698,"Ascomycota","Aspergillus",0.03,1.32743362831858
SRR17026698,"Ascomycota","Botrytis",0.01,0.442477876106195
SRR17026698,"Ascomycota","Cercospora",0.01,0.442477876106195
SRR17026698,"Ascomycota","Fusarium",0.03,1.32743362831858
SRR17026698,"Ascomycota","Talaromyces",0,0
SRR17026698,"Ascomycota","Zymoseptoria",0.01,0.442477876106195
SRR17026698,"Bacteroidetes","Chryseobacterium",0.01,0.442477876106195
SRR17026698,"Basidiomycota","Rhizoctonia",0.02,0.884955752212389
SRR17026698,"Basidiomycota","Sporisorium",0.02,0.884955752212389
SRR17026698,"Firmicutes","Bacillus",0.04,1.76991150442478
SRR17026698,"Firmicutes","Clostridium",0.04,1.76991150442478
SRR17026698,"Firmicutes","Lactobacillus",0.03,1.32743362831858
SRR17026698,"Firmicutes","Staphylococcus",0.15,6.63716814159292
SRR17026698,"Proteobacteria","Acinetobacter",0.12,5.30973451327434
SRR17026698,"Proteobacteria","Pantoea",0,0
SRR17026698,"Proteobacteria","Paraburkholderia",0.01,0.442477876106195
SRR17026698,"Proteobacteria","Pseudomonas",0.17,7.52212389380531
SRR17026698,"Proteobacteria","Stenotrophomonas",0,0
SRR17026698,"Proteobacteria","Vibrio",0.02,0.884955752212389
SRR17026699,"Actinobacteria","Cutibacterium",0.03,1.57894736842105
SRR17026699,"Actinobacteria","Streptomyces",0.02,1.05263157894737
SRR17026699,"Apicomplexa","Plasmodium",0.06,3.1578947368421
SRR17026699,"Ascomycota","Aspergillus",0.03,1.57894736842105
SRR17026699,"Ascomycota","Botrytis",0.02,1.05263157894737
SRR17026699,"Ascomycota","Cercospora",0.01,0.526315789473684
SRR17026699,"Ascomycota","Fusarium",0.02,1.05263157894737
SRR17026699,"Ascomycota","Zymoseptoria",0.01,0.526315789473684
SRR17026699,"Bacteroidetes","Chryseobacterium",0.02,1.05263157894737
SRR17026699,"Basidiomycota","Rhizoctonia",0.02,1.05263157894737
SRR17026699,"Basidiomycota","Sporisorium",0,0
SRR17026699,"Firmicutes","Bacillus",0.05,2.63157894736842
SRR17026699,"Firmicutes","Clostridium",0.05,2.63157894736842
SRR17026699,"Firmicutes","Lactobacillus",0.04,2.10526315789474
SRR17026699,"Firmicutes","Staphylococcus",0.04,2.10526315789474
SRR17026699,"Proteobacteria","Acinetobacter",0.08,4.21052631578947
SRR17026699,"Proteobacteria","Pantoea",0,0
SRR17026699,"Proteobacteria","Paraburkholderia",0,0
SRR17026699,"Proteobacteria","Pseudomonas",0.11,5.78947368421053
SRR17026699,"Proteobacteria","Vibrio",0.02,1.05263157894737
SRR6702230,"Actinobacteria","Cutibacterium",0.05,2.1551724137931
SRR6702230,"Actinobacteria","Streptomyces",0.03,1.29310344827586
SRR6702230,"Apicomplexa","Plasmodium",0.05,2.1551724137931
SRR6702230,"Ascomycota","Aspergillus",0.05,2.1551724137931
SRR6702230,"Ascomycota","Botrytis",0.01,0.431034482758621
SRR6702230,"Ascomycota","Cercospora",0.01,0.431034482758621
SRR6702230,"Ascomycota","Fusarium",0.07,3.01724137931035
SRR6702230,"Ascomycota","Talaromyces",0.01,0.431034482758621
SRR6702230,"Ascomycota","Zymoseptoria",0.02,0.862068965517242
SRR6702230,"Bacteroidetes","Chryseobacterium",0.21,9.05172413793103
SRR6702230,"Basidiomycota","Rhizoctonia",0.03,1.29310344827586
SRR6702230,"Basidiomycota","Sporisorium",0.01,0.431034482758621
SRR6702230,"Firmicutes","Bacillus",0.04,1.72413793103448
SRR6702230,"Firmicutes","Clostridium",0.04,1.72413793103448
SRR6702230,"Firmicutes","Lactobacillus",0.03,1.29310344827586
SRR6702230,"Firmicutes","Staphylococcus",0.06,2.58620689655172
SRR6702230,"Proteobacteria","Acinetobacter",0.02,0.862068965517242
SRR6702230,"Proteobacteria","Klebsiella",0.01,0.431034482758621
SRR6702230,"Proteobacteria","Pantoea",0,0
SRR6702230,"Proteobacteria","Pseudomonas",0.06,2.58620689655172
SRR6702230,"Proteobacteria","Vibrio",0.04,1.72413793103448
SRR6702231,"Actinobacteria","Cutibacterium",0.01,0.806451612903226
SRR6702231,"Actinobacteria","Streptomyces",0.03,2.41935483870968
SRR6702231,"Apicomplexa","Plasmodium",0.05,4.03225806451613
SRR6702231,"Ascomycota","Aspergillus",0.02,1.61290322580645
SRR6702231,"Ascomycota","Botrytis",0.01,0.806451612903226
SRR6702231,"Ascomycota","Cercospora",0.01,0.806451612903226
SRR6702231,"Ascomycota","Fusarium",0.04,3.2258064516129
SRR6702231,"Ascomycota","Talaromyces",0,0
SRR6702231,"Ascomycota","Zymoseptoria",0.01,0.806451612903226
SRR6702231,"Bacteroidetes","Chryseobacterium",0.18,14.5161290322581
SRR6702231,"Basidiomycota","Rhizoctonia",0.02,1.61290322580645
SRR6702231,"Basidiomycota","Sporisorium",0,0
SRR6702231,"Firmicutes","Bacillus",0.04,3.2258064516129
SRR6702231,"Firmicutes","Clostridium",0.04,3.2258064516129
SRR6702231,"Firmicutes","Lactobacillus",0.03,2.41935483870968
SRR6702231,"Firmicutes","Staphylococcus",0.01,0.806451612903226
SRR6702231,"Proteobacteria","Acinetobacter",0.02,1.61290322580645
SRR6702231,"Proteobacteria","Enterobacter",0,0
SRR6702231,"Proteobacteria","Klebsiella",0,0
SRR6702231,"Proteobacteria","Pseudomonas",0.03,2.41935483870968
SRR6702231,"Proteobacteria","Stenotrophomonas",0,0
SRR6702231,"Proteobacteria","Vibrio",0.03,2.41935483870968
SRR6702233,"Actinobacteria","Streptomyces",0.02,1.8018018018018
SRR6702233,"Apicomplexa","Plasmodium",0.05,4.5045045045045
SRR6702233,"Ascomycota","Aspergillus",0.03,2.7027027027027
SRR6702233,"Ascomycota","Botrytis",0.01,0.900900900900901
SRR6702233,"Ascomycota","Cercospora",0,0
SRR6702233,"Ascomycota","Fusarium",0.05,4.5045045045045
SRR6702233,"Ascomycota","Talaromyces",0,0
SRR6702233,"Ascomycota","Zymoseptoria",0,0
SRR6702233,"Bacteroidetes","Chryseobacterium",0.12,10.8108108108108
SRR6702233,"Basidiomycota","Rhizoctonia",0.01,0.900900900900901
SRR6702233,"Basidiomycota","Sporisorium",0.01,0.900900900900901
SRR6702233,"Firmicutes","Bacillus",0.05,4.5045045045045
SRR6702233,"Firmicutes","Clostridium",0.04,3.6036036036036
SRR6702233,"Firmicutes","Lactobacillus",0.04,3.6036036036036
SRR6702233,"Firmicutes","Staphylococcus",0.02,1.8018018018018
SRR6702233,"Proteobacteria","Acinetobacter",0.02,1.8018018018018
SRR6702233,"Proteobacteria","Klebsiella",0.01,0.900900900900901
SRR6702233,"Proteobacteria","Pantoea",0,0
SRR6702233,"Proteobacteria","Pseudomonas",0.03,2.7027027027027
SRR6702233,"Proteobacteria","Vibrio",0.02,1.8018018018018
SRR7221706,"Actinobacteria","Cutibacterium",0.02,0.760456273764259
SRR7221706,"Actinobacteria","Streptomyces",0.02,0.760456273764259
SRR7221706,"Apicomplexa","Plasmodium",0.07,2.66159695817491
SRR7221706,"Ascomycota","Aspergillus",0.04,1.52091254752852
SRR7221706,"Ascomycota","Botrytis",0.01,0.380228136882129
SRR7221706,"Ascomycota","Cercospora",0.04,1.52091254752852
SRR7221706,"Ascomycota","Fusarium",0.06,2.28136882129278
SRR7221706,"Ascomycota","Talaromyces",0,0
SRR7221706,"Ascomycota","Zymoseptoria",0.03,1.14068441064639
SRR7221706,"Bacteroidetes","Chryseobacterium",0.01,0.380228136882129
SRR7221706,"Basidiomycota","Rhizoctonia",0.01,0.380228136882129
SRR7221706,"Basidiomycota","Sporisorium",0.02,0.760456273764259
SRR7221706,"Firmicutes","Bacillus",0.05,1.90114068441065
SRR7221706,"Firmicutes","Clostridium",0.04,1.52091254752852
SRR7221706,"Firmicutes","Lactobacillus",0.05,1.90114068441065
SRR7221706,"Firmicutes","Staphylococcus",0.03,1.14068441064639
SRR7221706,"Proteobacteria","Acinetobacter",0.3,11.4068441064639
SRR7221706,"Proteobacteria","Buttiauxella",0.07,2.66159695817491
SRR7221706,"Proteobacteria","Enterobacter",0.04,1.52091254752852
SRR7221706,"Proteobacteria","Klebsiella",0.04,1.52091254752852
SRR7221706,"Proteobacteria","Pseudomonas",0.15,5.70342205323194
SRR7221706,"Proteobacteria","Stenotrophomonas",0.02,0.760456273764259
SRR7221706,"Proteobacteria","Vibrio",0.03,1.14068441064639
SRR7221707,"Actinobacteria","Streptomyces",0.02,0.543478260869565
SRR7221707,"Apicomplexa","Plasmodium",0.08,2.17391304347826
SRR7221707,"Ascomycota","Aspergillus",0.01,0.271739130434783
SRR7221707,"Ascomycota","Botrytis",0.02,0.543478260869565
SRR7221707,"Ascomycota","Cercospora",0.01,0.271739130434783
SRR7221707,"Ascomycota","Fusarium",0.04,1.08695652173913
SRR7221707,"Ascomycota","Talaromyces",0.01,0.271739130434783
SRR7221707,"Ascomycota","Zymoseptoria",0.01,0.271739130434783
SRR7221707,"Bacteroidetes","Chryseobacterium",0.03,0.815217391304348
SRR7221707,"Basidiomycota","Rhizoctonia",0.02,0.543478260869565
SRR7221707,"Basidiomycota","Sporisorium",0.02,0.543478260869565
SRR7221707,"Firmicutes","Bacillus",0.07,1.90217391304348
SRR7221707,"Firmicutes","Clostridium",0.05,1.35869565217391
SRR7221707,"Firmicutes","Lactobacillus",0.04,1.08695652173913
SRR7221707,"Firmicutes","Staphylococcus",0.02,0.543478260869565
SRR7221707,"Proteobacteria","Acinetobacter",0.17,4.6195652173913
SRR7221707,"Proteobacteria","Buttiauxella",0.07,1.90217391304348
SRR7221707,"Proteobacteria","Enterobacter",0.02,0.543478260869565
SRR7221707,"Proteobacteria","Klebsiella",0.03,0.815217391304348
SRR7221707,"Proteobacteria","Pantoea",0.01,0.271739130434783
SRR7221707,"Proteobacteria","Pseudomonas",0.14,3.80434782608696
SRR7221707,"Proteobacteria","Stenotrophomonas",0.02,0.543478260869565
SRR7221707,"Proteobacteria","Vibrio",0.03,0.815217391304348
SRR7221708,"Actinobacteria","Cutibacterium",0.01,0.598802395209581
SRR7221708,"Actinobacteria","Streptomyces",0.02,1.19760479041916
SRR7221708,"Ascomycota","Aspergillus",0.03,1.79640718562874
SRR7221708,"Ascomycota","Botrytis",0.01,0.598802395209581
SRR7221708,"Ascomycota","Fusarium",0.03,1.79640718562874
SRR7221708,"Ascomycota","Zymoseptoria",0,0
SRR7221708,"Bacteroidetes","Chryseobacterium",0,0
SRR7221708,"Basidiomycota","Rhizoctonia",0.01,0.598802395209581
SRR7221708,"Basidiomycota","Sporisorium",0.01,0.598802395209581
SRR7221708,"Firmicutes","Bacillus",0.05,2.9940119760479
SRR7221708,"Firmicutes","Clostridium",0.04,2.39520958083832
SRR7221708,"Firmicutes","Lactobacillus",0.03,1.79640718562874
SRR7221708,"Firmicutes","Staphylococcus",0.01,0.598802395209581
SRR7221708,"Proteobacteria","Acinetobacter",0.19,11.377245508982
SRR7221708,"Proteobacteria","Buttiauxella",0.03,1.79640718562874
SRR7221708,"Proteobacteria","Enterobacter",0.01,0.598802395209581
SRR7221708,"Proteobacteria","Klebsiella",0.03,1.79640718562874
SRR7221708,"Proteobacteria","Pseudomonas",0.13,7.78443113772455
SRR7221708,"Proteobacteria","Stenotrophomonas",0.01,0.598802395209581
SRR7221708,"Proteobacteria","Vibrio",0.03,1.79640718562874

## Sheet: 01
89.03	20246	20246	U	0	unclassified
10.49	2385	12	-	1	root
10.39	2362	38	-	131567	cellular organisms
6.92	1574	10	D	2759	Eukaryota
6.68	1520	3	-	33154	Opisthokonta
5.97	1357	0	K	33208	Metazoa
5.97	1357	0	-	6072	Eumetazoa
5.97	1357	0	-	33213	Bilateria
5.97	1357	0	-	33511	Deuterostomia
5.97	1357	0	P	7711	Chordata
5.97	1357	0	-	89593	Craniata
5.97	1357	0	-	7742	Vertebrata
5.97	1357	0	-	7776	Gnathostomata
5.97	1357	0	-	117570	Teleostomi
5.97	1357	0	-	117571	Euteleostomi
5.97	1357	0	-	8287	Sarcopterygii
5.97	1357	0	-	1338369	Dipnotetrapodomorpha
5.97	1357	0	-	32523	Tetrapoda
5.97	1357	0	-	32524	Amniota
5.97	1357	0	C	40674	Mammalia
5.97	1357	0	-	32525	Theria
5.97	1357	0	-	9347	Eutheria
5.97	1357	0	-	1437010	Boreoeutheria
5.97	1357	0	-	314146	Euarchontoglires
5.97	1357	0	O	9443	Primates
5.97	1357	0	-	376913	Haplorrhini
5.97	1357	0	-	314293	Simiiformes
5.97	1357	0	-	9526	Catarrhini
5.97	1357	0	-	314295	Hominoidea
5.97	1357	0	F	9604	Hominidae
5.97	1357	0	-	207598	Homininae
5.97	1357	0	G	9605	Homo
5.97	1357	1357	S	9606	Homo sapiens
0.70	160	0	K	4751	Fungi
0.70	160	5	-	451864	Dikarya
0.62	142	0	P	4890	Ascomycota
0.61	139	3	-	716545	saccharomyceta
0.32	73	0	-	147538	Pezizomycotina
0.32	73	5	-	716546	leotiomyceta
0.17	39	0	-	715989	sordariomyceta
0.16	36	2	C	147550	Sordariomycetes
0.10	23	0	-	222543	Hypocreomycetidae
0.08	18	1	O	5125	Hypocreales
0.06	13	0	F	110618	Nectriaceae
0.06	13	1	G	5506	Fusarium
0.04	9	1	-	569360	Fusarium sambucinum species complex
0.01	2	0	S	5518	Fusarium graminearum
0.01	2	2	-	229533	Fusarium graminearum PH-1
0.01	2	2	S	36050	Fusarium poae
0.01	2	2	S	56646	Fusarium venenatum
0.01	2	0	S	101028	Fusarium pseudograminearum
0.01	2	2	-	1028729	Fusarium pseudograminearum CS3096
0.01	2	0	-	171631	Fusarium oxysporum species complex
0.01	2	0	S	5507	Fusarium oxysporum
0.01	2	0	-	59765	Fusarium oxysporum f. sp. lycopersici
0.01	2	2	-	426428	Fusarium oxysporum f. sp. lycopersici 4287
0.00	1	0	-	171627	Fusarium fujikuroi species complex
0.00	1	0	S	5127	Fusarium fujikuroi
0.00	1	1	-	1279085	Fusarium fujikuroi IMI 58289
0.01	2	0	-	162454	Hypocreales incertae sedis
0.01	2	0	G	124426	Ustilaginoidea
0.01	2	2	S	1159556	Ustilaginoidea virens
0.00	1	0	F	34397	Clavicipitaceae
0.00	1	0	G	243023	Pochonia
0.00	1	0	S	280754	Pochonia chlamydosporia
0.00	1	1	-	1380566	Pochonia chlamydosporia 170
0.00	1	0	F	474942	Ophiocordycipitaceae
0.00	1	0	G	98402	Drechmeria
0.00	1	1	S	98403	Drechmeria coniospora
0.02	5	0	O	1028384	Glomerellales
0.02	5	0	F	681950	Glomerellaceae
0.02	5	0	G	5455	Colletotrichum
0.02	5	0	S	80884	Colletotrichum higginsianum
0.02	5	5	-	759273	Colletotrichum higginsianum IMI 349063
0.05	11	0	-	222544	Sordariomycetidae
0.04	8	1	O	5139	Sordariales
0.02	4	1	F	35718	Chaetomiaceae
0.01	3	0	G	35719	Thielavia
0.01	3	0	S	35720	Thielavia terrestris
0.01	3	3	-	578455	Thielavia terrestris NRRL 8126
0.01	3	0	F	5148	Sordariaceae
0.01	3	0	G	5140	Neurospora
0.01	3	0	S	5141	Neurospora crassa
0.01	3	3	-	367110	Neurospora crassa OR74A
0.01	3	0	O	639021	Magnaporthales
0.01	3	0	F	81093	Magnaporthaceae
0.01	3	0	G	148303	Magnaporthe
0.01	2	0	S	318829	Magnaporthe oryzae
0.01	2	2	-	242507	Magnaporthe oryzae 70-15
0.00	1	1	S	148305	Magnaporthe grisea
0.01	3	0	C	147548	Leotiomycetes
0.01	3	0	O	5178	Helotiales
0.01	3	0	F	28983	Sclerotiniaceae
0.01	3	0	G	33196	Botrytis
0.01	3	0	S	40559	Botrytis cinerea
0.01	3	3	-	332648	Botrytis cinerea B05.10
0.08	18	0	-	715962	dothideomyceta
0.08	18	0	C	147541	Dothideomycetes
0.08	18	0	-	451867	Dothideomycetidae
0.08	18	0	O	134362	Capnodiales
0.08	18	1	F	93133	Mycosphaerellaceae
0.04	10	0	G	29002	Cercospora
0.04	10	10	S	122368	Cercospora beticola
0.03	7	0	G	1047167	Zymoseptoria
0.03	7	0	S	1047171	Zymoseptoria tritici
0.03	7	7	-	336722	Zymoseptoria tritici IPO323
0.05	11	0	C	147545	Eurotiomycetes
0.05	11	0	-	451871	Eurotiomycetidae
0.05	11	0	O	5042	Eurotiales
0.04	10	0	F	1131492	Aspergillaceae
0.04	10	2	G	5052	Aspergillus
0.01	3	3	S	182096	Aspergillus chevalieri
0.01	2	2	S	1069201	Aspergillus luchuensis
0.01	2	2	S	1220207	Aspergillus puulaauensis
0.00	1	0	S	746128	Aspergillus fumigatus
0.00	1	1	-	330879	Aspergillus fumigatus Af293
0.00	1	0	F	28568	Trichocomaceae
0.00	1	0	G	5094	Talaromyces
0.00	1	1	S	121627	Talaromyces rugulosus
0.28	63	0	-	147537	Saccharomycotina
0.28	63	0	C	4891	Saccharomycetes
0.28	63	6	O	4892	Saccharomycetales
0.15	33	3	F	4893	Saccharomycetaceae
0.03	6	0	G	33170	Eremothecium
0.01	3	3	S	45286	Eremothecium sinecaudum
0.01	2	0	S	33169	Eremothecium gossypii
0.01	2	2	-	284811	Eremothecium gossypii ATCC 10895
0.00	1	0	S	45285	Eremothecium cymbalariae
0.00	1	1	-	931890	Eremothecium cymbalariae DBVPG#7215
0.02	5	3	G	4930	Saccharomyces
0.00	1	1	S	27291	Saccharomyces paradoxus
0.00	1	1	S	1080349	Saccharomyces eubayanus
0.02	4	0	G	71245	Kazachstania
0.01	3	0	S	432096	Kazachstania africana
0.01	3	3	-	1071382	Kazachstania africana CBS 2517
0.00	1	0	S	588726	Kazachstania naganishii
0.00	1	1	-	1071383	Kazachstania naganishii CBS 8797
0.02	4	0	G	278028	Naumovozyma
0.01	2	0	S	27288	Naumovozyma castellii
0.01	2	2	-	1064592	Naumovozyma castellii CBS 4309
0.01	2	0	S	27289	Naumovozyma dairenensis
0.01	2	2	-	1071378	Naumovozyma dairenensis CBS 421
0.01	3	0	G	4910	Kluyveromyces
0.01	2	0	S	4911	Kluyveromyces marxianus
0.01	2	2	-	1003335	Kluyveromyces marxianus DMKU3-1042
0.00	1	1	S	28985	Kluyveromyces lactis
0.01	3	1	G	113604	Tetrapisispora
0.00	1	0	S	113608	Tetrapisispora phaffii
0.00	1	1	-	1071381	Tetrapisispora phaffii CBS 4417
0.00	1	0	S	1071379	Tetrapisispora blattae
0.00	1	1	-	1071380	Tetrapisispora blattae CBS 6284
0.01	2	0	G	4948	Torulaspora
0.01	2	2	S	48254	Torulaspora globosa
0.01	2	0	G	1196389	Zygotorulaspora
0.01	2	2	S	42260	Zygotorulaspora mrakii
0.00	1	0	G	374468	Nakaseomyces
0.00	1	0	-	600669	Nakaseomyces/Candida clade
0.00	1	1	S	5478	[Candida] glabrata
0.05	11	0	F	1156497	Pichiaceae
0.02	5	0	G	13366	Brettanomyces
0.01	3	3	S	5007	Brettanomyces bruxellensis
0.01	2	2	S	13502	Brettanomyces nanus
0.02	4	0	G	461281	Ogataea
0.02	4	0	S	1005962	Ogataea parapolymorpha
0.02	4	4	-	871575	Ogataea parapolymorpha DL-1
0.01	2	0	G	4919	Pichia
0.01	2	2	S	4909	Pichia kudriavzevii
0.03	7	0	F	766764	Debaryomycetaceae
0.01	3	0	G	4958	Debaryomyces
0.01	3	0	S	4959	Debaryomyces hansenii
0.01	3	0	-	58641	Debaryomyces hansenii var. hansenii
0.01	3	3	-	284592	Debaryomyces hansenii CBS767
0.01	2	0	G	766733	Scheffersomyces
0.01	2	0	S	4924	Scheffersomyces stipitis
0.01	2	2	-	322104	Scheffersomyces stipitis CBS 6054
0.01	2	0	-	1535325	Candida/Lodderomyces clade
0.01	2	0	G	1535326	Candida
0.00	1	0	S	5476	Candida albicans
0.00	1	1	-	237561	Candida albicans SC5314
0.00	1	0	S	42374	Candida dubliniensis
0.00	1	1	-	573826	Candida dubliniensis CD36
0.01	2	0	F	34353	Dipodascaceae
0.01	2	0	G	4951	Yarrowia
0.01	2	0	S	4952	Yarrowia lipolytica
0.01	2	2	-	284591	Yarrowia lipolytica CLIB122
0.01	2	0	F	410830	Trichomonascaceae
0.01	2	0	G	410829	Sugiyamaella
0.01	2	2	S	796027	Sugiyamaella lignohabitans
0.00	1	0	F	34365	Saccharomycodaceae
0.00	1	0	G	36034	Saccharomycodes
0.00	1	1	S	36035	Saccharomycodes ludwigii
0.00	1	0	F	115784	Phaffomycetaceae
0.00	1	0	G	460517	Komagataella
0.00	1	0	S	460519	Komagataella phaffii
0.00	1	1	-	644223	Komagataella phaffii GS115
0.01	3	0	-	451866	Taphrinomycotina
0.01	3	0	C	147554	Schizosaccharomycetes
0.01	3	0	O	34346	Schizosaccharomycetales
0.01	3	0	F	4894	Schizosaccharomycetaceae
0.01	3	0	G	4895	Schizosaccharomyces
0.01	3	3	S	4896	Schizosaccharomyces pombe
0.06	13	0	P	5204	Basidiomycota
0.03	7	0	-	5302	Agaricomycotina
0.02	4	0	C	155616	Tremellomycetes
0.02	4	0	O	5234	Tremellales
0.02	4	0	F	1884633	Cryptococcaceae
0.02	4	0	G	5206	Cryptococcus
0.02	4	0	-	1897064	Cryptococcus neoformans species complex
0.02	4	0	S	5207	Cryptococcus neoformans
0.01	3	3	-	40410	Cryptococcus neoformans var. neoformans
0.00	1	0	-	178876	Cryptococcus neoformans var. grubii
0.00	1	1	-	235443	Cryptococcus neoformans var. grubii H99
0.01	3	0	C	155619	Agaricomycetes
0.01	2	0	-	355688	Agaricomycetes incertae sedis
0.01	2	0	O	36064	Cantharellales
0.01	2	0	F	5250	Ceratobasidiaceae
0.01	2	0	G	1322061	Rhizoctonia
0.01	2	2	S	456999	Rhizoctonia solani
0.00	1	0	-	452333	Agaricomycetidae
0.00	1	0	O	5338	Agaricales
0.00	1	0	F	654128	Marasmiaceae
0.00	1	0	G	34448	Marasmius
0.00	1	1	S	181124	Marasmius oreades
0.03	6	0	-	452284	Ustilaginomycotina
0.02	5	0	C	5257	Ustilaginomycetes
0.02	5	0	O	5267	Ustilaginales
0.02	5	0	F	5268	Ustilaginaceae
0.02	4	0	G	63265	Sporisorium
0.02	4	4	S	280036	Sporisorium graminicola
0.00	1	0	G	5269	Ustilago
0.00	1	0	S	5270	Ustilago maydis
0.00	1	1	-	237631	Ustilago maydis 521
0.00	1	0	C	1538075	Malasseziomycetes
0.00	1	0	O	162474	Malasseziales
0.00	1	0	F	742845	Malasseziaceae
0.00	1	0	G	55193	Malassezia
0.00	1	1	S	76775	Malassezia restricta
0.15	33	0	-	33630	Alveolata
0.15	33	0	P	5794	Apicomplexa
0.09	21	1	C	422676	Aconoidasida
0.07	16	0	O	5819	Haemosporida
0.07	16	0	F	1639119	Plasmodiidae
0.07	16	1	G	5820	Plasmodium
0.03	7	1	-	418107	Plasmodium (Laverania)
0.02	4	4	S	5854	Plasmodium reichenowi
0.00	1	1	S	647221	Plasmodium gaboni
0.00	1	1	S	880535	Plasmodium sp. gorilla clade G2
0.02	4	0	-	418103	Plasmodium (Plasmodium)
0.01	2	2	S	5855	Plasmodium vivax
0.00	1	0	S	5850	Plasmodium knowlesi
0.00	1	1	-	5851	Plasmodium knowlesi strain H
0.00	1	1	S	5858	Plasmodium malariae
0.01	2	0	-	418101	Plasmodium (Vinckeia)
0.01	2	2	S	5861	Plasmodium yoelii
0.00	1	1	S	208452	Plasmodium coatneyi
0.00	1	0	-	418104	Plasmodium (Haemamoeba)
0.00	1	1	S	85471	Plasmodium relictum
0.02	4	0	-	5863	Piroplasmida
0.01	3	0	F	32594	Babesiidae
0.01	3	0	G	5864	Babesia
0.01	2	0	S	5868	Babesia microti
0.01	2	2	-	1133968	Babesia microti strain RI
0.00	1	0	S	5865	Babesia bovis
0.00	1	1	-	484906	Babesia bovis T2Bo
0.00	1	0	F	27994	Theileriidae
0.00	1	0	G	5873	Theileria
0.00	1	0	S	5872	Theileria equi
0.00	1	1	-	1537102	Theileria equi strain WA
0.05	12	0	C	1280412	Conoidasida
0.05	12	0	-	5796	Coccidia
0.05	12	0	O	75739	Eucoccidiorida
0.05	12	0	-	423054	Eimeriorina
0.05	11	2	F	5809	Sarcocystidae
0.01	3	0	G	5810	Toxoplasma
0.01	3	0	S	5811	Toxoplasma gondii
0.01	3	3	-	508771	Toxoplasma gondii ME49
0.01	3	0	G	29175	Neospora
0.01	3	0	S	29176	Neospora caninum
0.01	3	3	-	572307	Neospora caninum Liverpool
0.01	3	0	G	94642	Besnoitia
0.01	3	3	S	94643	Besnoitia besnoiti
0.00	1	0	F	35082	Cryptosporidiidae
0.00	1	0	G	5806	Cryptosporidium
0.00	1	0	S	5807	Cryptosporidium parvum
0.00	1	1	-	353152	Cryptosporidium parvum Iowa II
0.03	6	0	-	33634	Stramenopiles
0.03	6	0	P	2836	Bacillariophyta
0.01	3	0	C	33836	Coscinodiscophyceae
0.01	3	0	-	33846	Thalassiosirophycidae
0.01	3	0	O	33847	Thalassiosirales
0.01	3	0	F	29202	Thalassiosiraceae
0.01	3	0	G	35127	Thalassiosira
0.01	3	0	S	35128	Thalassiosira pseudonana
0.01	3	3	-	296543	Thalassiosira pseudonana CCMP1335
0.01	3	0	C	33849	Bacillariophyceae
0.01	3	0	-	33850	Bacillariophycidae
0.01	3	0	O	38748	Naviculales
0.01	3	0	F	38749	Phaeodactylaceae
0.01	3	0	G	2849	Phaeodactylum
0.01	3	0	S	2850	Phaeodactylum tricornutum
0.01	3	3	-	556484	Phaeodactylum tricornutum CCAP 1055/1
0.01	2	0	-	33682	Euglenozoa
0.01	2	0	O	5653	Kinetoplastida
0.01	2	0	F	5654	Trypanosomatidae
0.01	2	0	-	1286322	Leishmaniinae
0.01	2	0	G	5658	Leishmania
0.01	2	0	-	38568	Leishmania
0.01	2	0	-	38581	Leishmania major species complex
0.01	2	0	S	5664	Leishmania major
0.01	2	2	-	347515	Leishmania major strain Friedlin
0.00	1	0	C	3027	Cryptophyta
0.00	1	0	O	589350	Cryptomonadales
0.00	1	0	F	589351	Hemiselmidaceae
0.00	1	0	G	77924	Hemiselmis
0.00	1	1	S	464988	Hemiselmis andersenii
0.00	1	0	-	207245	Fornicata
0.00	1	0	-	5738	Diplomonadida
0.00	1	0	F	5739	Hexamitidae
0.00	1	0	-	68459	Giardiinae
0.00	1	0	G	5740	Giardia
0.00	1	1	S	5741	Giardia intestinalis
0.00	1	0	-	554915	Amoebozoa
0.00	1	0	-	142796	Mycetozoa
0.00	1	0	-	33083	Dictyostelids
0.00	1	0	O	2058949	Dictyosteliales
0.00	1	0	F	2058185	Dictyosteliaceae
0.00	1	0	G	5782	Dictyostelium
0.00	1	0	S	44689	Dictyostelium discoideum
0.00	1	1	-	352472	Dictyostelium discoideum AX4
3.28	745	65	D	2	Bacteria
1.84	418	10	P	1224	Proteobacteria
1.36	310	10	C	1236	Gammaproteobacteria
0.46	104	0	O	72274	Pseudomonadales
0.31	70	0	F	468	Moraxellaceae
0.30	68	9	G	469	Acinetobacter
0.08	18	18	S	40214	Acinetobacter johnsonii
0.07	17	1	-	909768	Acinetobacter calcoaceticus/baumannii complex
0.02	5	5	S	471	Acinetobacter calcoaceticus
0.02	4	4	S	470	Acinetobacter baumannii
0.01	3	3	S	48296	Acinetobacter pittii
0.01	2	2	S	1785128	Acinetobacter lactucae
0.00	1	0	S	106654	Acinetobacter nosocomialis
0.00	1	1	-	1343071	Acinetobacter nosocomialis M2
0.00	1	1	S	1530123	Acinetobacter seifertii
0.02	5	5	S	1879050	Acinetobacter sp. WCHA60
0.01	3	3	S	28090	Acinetobacter lwoffii
0.01	3	3	S	40215	Acinetobacter junii
0.01	3	0	S	1148157	Acinetobacter oleivorans
0.01	3	3	-	436717	Acinetobacter oleivorans DR1
0.01	3	3	S	1827285	Acinetobacter sp. MYb10
0.01	2	2	S	106649	Acinetobacter guillouiae
0.00	1	0	S	52133	Acinetobacter venetianus
0.00	1	1	-	1197884	Acinetobacter venetianus VE-C3
0.00	1	1	S	756892	Acinetobacter indicus
0.00	1	1	S	1324350	Acinetobacter equi
0.00	1	1	S	2006115	Acinetobacter piscicola
0.00	1	1	S	2053287	Acinetobacter sp. ANC 5044
0.00	1	0	G	475	Moraxella
0.00	1	1	S	34062	Moraxella osloensis
0.00	1	0	G	497	Psychrobacter
0.00	1	1	S	1028416	Psychrobacter sp. DAB_AL43B
0.15	34	0	F	135621	Pseudomonadaceae
0.15	34	12	G	286	Pseudomonas
0.02	4	0	-	136845	Pseudomonas putida group
0.02	4	4	S	303	Pseudomonas putida
0.01	3	3	S	122355	Pseudomonas psychrophila
0.01	3	0	-	136842	Pseudomonas chlororaphis group
0.01	3	3	S	296	Pseudomonas fragi
0.01	2	0	-	136841	Pseudomonas aeruginosa group
0.01	2	0	-	627141	Pseudomonas nitroreducens/multiresinivorans group
0.01	2	2	S	95301	Pseudomonas multiresinivorans
0.01	2	0	-	136843	Pseudomonas fluorescens group
0.01	2	2	S	47878	Pseudomonas azotoformans
0.01	2	0	-	136846	Pseudomonas stutzeri group
0.00	1	1	S	74829	Pseudomonas balearica
0.00	1	0	-	578833	Pseudomonas stutzeri subgroup
0.00	1	0	S	316	Pseudomonas stutzeri
0.00	1	1	-	1123519	Pseudomonas stutzeri DSM 10701
0.00	1	0	-	136849	Pseudomonas syringae group
0.00	1	1	S	33069	Pseudomonas viridiflava
0.00	1	1	S	237610	Pseudomonas psychrotolerans
0.00	1	1	S	312306	Pseudomonas entomophila
0.00	1	1	S	1245526	Pseudomonas guangdongensis
0.00	1	1	S	1856685	Pseudomonas sp. TCU-HL1
0.00	1	1	S	2169583	Pseudomonas sp. SXM-1
0.44	100	3	O	91347	Enterobacterales
0.33	74	20	F	543	Enterobacteriaceae
0.07	16	3	G	82976	Buttiauxella
0.05	11	11	S	82977	Buttiauxella agrestis
0.01	2	2	S	82989	Buttiauxella ferragutiae
0.04	10	5	G	570	Klebsiella
0.01	3	3	S	573	Klebsiella pneumoniae
0.01	2	2	S	571	Klebsiella oxytoca
0.04	8	2	G	547	Enterobacter
0.02	5	2	-	354276	Enterobacter cloacae complex
0.01	2	1	S	550	Enterobacter cloacae
0.00	1	0	-	69219	Enterobacter cloacae subsp. dissolvens
0.00	1	1	-	1104326	Enterobacter cloacae subsp. dissolvens SDM
0.00	1	1	S	61645	Enterobacter asburiae
0.00	1	1	S	885040	Enterobacter soli
0.04	8	0	G	561	Escherichia
0.04	8	8	S	562	Escherichia coli
0.03	7	1	G	544	Citrobacter
0.02	5	2	-	1344959	Citrobacter freundii complex
0.01	3	3	S	546	Citrobacter freundii
0.00	1	1	S	545	Citrobacter koseri
0.01	3	0	G	158483	Cedecea
0.01	2	2	S	158822	Cedecea neteri
0.00	1	1	S	158823	Cedecea lapagei
0.00	1	0	G	409304	Candidatus Ishikawaella
0.00	1	0	S	168169	Candidatus Ishikawaella capsulata
0.00	1	1	-	476281	Candidatus Ishikawaella capsulata Mpkobe
0.00	1	1	G	413496	Cronobacter
0.05	11	0	F	1903411	Yersiniaceae
0.04	8	0	G	613	Serratia
0.01	3	2	S	614	Serratia liquefaciens
0.00	1	1	-	1346614	Serratia liquefaciens ATCC 27592
0.01	3	3	S	28151	Serratia proteamaculans
0.00	1	1	S	82995	Serratia grimesii
0.00	1	1	S	137545	Serratia quinivorans
0.01	3	0	G	629	Yersinia
0.01	2	2	-	1649845	Yersinia pseudotuberculosis complex
0.00	1	1	S	631	Yersinia intermedia
0.03	7	0	F	1903409	Erwiniaceae
0.02	5	0	G	32199	Buchnera
0.02	5	2	S	9	Buchnera aphidicola
0.00	1	1	-	1241833	Buchnera aphidicola (Anoecia oenotherae)
0.00	1	1	-	1241835	Buchnera aphidicola (Aphis nerii)
0.00	1	1	-	1241836	Buchnera aphidicola (Artemisaphis artemisicola)
0.01	2	0	G	551	Erwinia
0.01	2	2	S	1922217	Candidatus Erwinia sp. ErCipseudotaxifoliae
0.01	3	0	F	1903410	Pectobacteriaceae
0.00	1	0	G	71655	Brenneria
0.00	1	1	S	1109412	Brenneria goodwinii
0.00	1	1	G	122277	Pectobacterium
0.00	1	0	G	204037	Dickeya
0.00	1	0	S	556	Dickeya chrysanthemi
0.00	1	1	-	1223569	Dickeya chrysanthemi NCPPB 402
0.00	1	1	F	1903412	Hafniaceae
0.00	1	0	F	1903414	Morganellaceae
0.00	1	0	G	586	Providencia
0.00	1	1	S	126385	Providencia alcalifaciens
0.18	40	0	O	135624	Aeromonadales
0.18	40	0	F	84642	Aeromonadaceae
0.17	39	29	G	642	Aeromonas
0.02	4	4	S	645	Aeromonas salmonicida
0.02	4	4	S	648	Aeromonas caviae
0.01	2	2	S	644	Aeromonas hydrophila
0.00	1	0	-	93660	unclassified Aeromonadaceae
0.00	1	1	S	2047966	Aeromonadaceae bacterium DM2
0.06	14	1	O	135622	Alteromonadales
0.03	7	0	F	267890	Shewanellaceae
0.03	7	5	G	22	Shewanella
0.00	1	0	S	70864	Shewanella pealeana
0.00	1	1	-	398579	Shewanella pealeana ATCC 700345
0.00	1	1	S	332186	Shewanella xiamenensis
0.01	3	0	F	72275	Alteromonadaceae
0.00	1	0	G	2742	Marinobacter
0.00	1	1	S	1420916	Marinobacter similis
0.00	1	0	G	89404	Glaciecola
0.00	1	0	S	300231	Glaciecola nitratireducens
0.00	1	1	-	1085623	Glaciecola nitratireducens FR1064
0.00	1	0	G	1621534	Paraglaciecola
0.00	1	0	S	326544	Paraglaciecola psychrophila
0.00	1	1	-	1129794	Paraglaciecola psychrophila 170
0.01	2	0	F	267888	Pseudoalteromonadaceae
0.01	2	0	G	53246	Pseudoalteromonas
0.00	1	1	S	161398	Pseudoalteromonas phenolica
0.00	1	1	S	562716	Pseudoalteromonas sp. CF6-2
0.00	1	1	F	267889	Colwelliaceae
0.04	10	0	O	135614	Xanthomonadales
0.04	10	2	F	32033	Xanthomonadaceae
0.02	5	0	G	40323	Stenotrophomonas
0.02	5	0	-	995085	Stenotrophomonas maltophilia group
0.02	5	4	S	40324	Stenotrophomonas maltophilia
0.00	1	1	-	868597	Stenotrophomonas maltophilia JV3
0.01	3	0	G	338	Xanthomonas
0.01	2	0	S	456327	Xanthomonas euvesicatoria
0.01	2	0	-	359387	Xanthomonas euvesicatoria pv. alfalfae
0.01	2	2	-	1365647	Xanthomonas euvesicatoria pv. alfalfae CFBP 3836
0.00	1	1	S	347	Xanthomonas oryzae
0.03	7	0	O	135623	Vibrionales
0.03	7	0	F	641	Vibrionaceae
0.03	6	3	G	662	Vibrio
0.01	2	2	S	676	Vibrio fluvialis
0.00	1	0	-	717610	Vibrio harveyi group
0.00	1	1	S	696485	Vibrio owensii
0.00	1	0	G	511678	Aliivibrio
0.00	1	0	S	668	Aliivibrio fischeri
0.00	1	1	-	1088719	Aliivibrio fischeri SR5
0.02	5	0	O	72273	Thiotrichales
0.01	3	0	F	34064	Francisellaceae
0.01	3	1	G	262	Francisella
0.00	1	1	S	28110	Francisella philomiragia
0.00	1	1	S	1542390	Francisella sp. CA97-1460
0.01	2	0	F	135616	Piscirickettsiaceae
0.00	1	0	G	1237	Piscirickettsia
0.00	1	1	S	1238	Piscirickettsia salmonis
0.00	1	0	G	40222	Methylophaga
0.00	1	1	S	754477	Methylophaga frappieri
0.02	5	0	O	135619	Oceanospirillales
0.01	3	0	F	28256	Halomonadaceae
0.01	2	1	G	2745	Halomonas
0.00	1	1	S	44935	Halomonas venusta
0.00	1	0	-	114403	Zymobacter group
0.00	1	0	-	114399	whitefly endosymbionts
0.00	1	0	G	235572	Candidatus Portiera
0.00	1	1	S	91844	Candidatus Portiera aleyrodidarum
0.00	1	0	F	135620	Oceanospirillaceae
0.00	1	0	G	75687	Neptunomonas
0.00	1	1	S	1572645	Neptunomonas phycophila
0.00	1	0	F	1920240	Kangiellaceae
0.00	1	0	G	261963	Kangiella
0.00	1	1	S	1144748	Kangiella sediminilitoris
0.02	4	0	O	118969	Legionellales
0.01	3	0	F	444	Legionellaceae
0.01	3	0	G	445	Legionella
0.01	2	2	S	446	Legionella pneumophila
0.00	1	1	S	450	Legionella longbeachae
0.00	1	0	F	118968	Coxiellaceae
0.00	1	0	G	254245	Aquicella
0.00	1	1	S	254246	Aquicella lusitana
0.01	3	1	-	118884	unclassified Gammaproteobacteria
0.01	2	0	G	655184	Candidatus Thioglobus
0.01	2	2	S	1427364	Candidatus Thioglobus singularis
0.01	3	0	O	135613	Chromatiales
0.01	2	0	F	1046	Chromatiaceae
0.00	1	1	G	1227	Nitrosococcus
0.00	1	0	G	1980513	Candidatus Nitrosoglobus
0.00	1	1	S	1630141	Candidatus Nitrosoglobus terrae
0.00	1	0	F	449719	Granulosicoccaceae
0.00	1	0	G	437504	Granulosicoccus
0.00	1	0	S	437505	Granulosicoccus antarcticus
0.00	1	1	-	1192854	Granulosicoccus antarcticus IMCC3135
0.01	3	0	O	1706369	Cellvibrionales
0.01	2	0	F	1706371	Cellvibrionaceae
0.01	2	0	G	10	Cellvibrio
0.01	2	2	S	454662	Cellvibrio sp. KY-YJ-3
0.00	1	0	F	1706375	Spongiibacteraceae
0.00	1	0	G	1084558	Oceanicoccus
0.00	1	1	S	716816	Oceanicoccus sagamiensis
0.01	2	0	O	135625	Pasteurellales
0.01	2	0	F	712	Pasteurellaceae
0.00	1	0	G	745	Pasteurella
0.00	1	0	S	747	Pasteurella multocida
0.00	1	1	-	44283	Pasteurella multocida subsp. multocida
0.00	1	0	G	75984	Mannheimia
0.00	1	1	S	75985	Mannheimia haemolytica
0.21	48	1	C	28211	Alphaproteobacteria
0.07	17	2	O	356	Rhizobiales
0.02	5	0	F	82115	Rhizobiaceae
0.01	2	0	G	34019	Liberibacter
0.00	1	1	S	34020	Candidatus Liberibacter africanus
0.00	1	1	S	34021	Candidatus Liberibacter asiaticus
0.01	2	1	G	323620	Shinella
0.00	1	1	S	879274	Shinella sp. HZN7
0.00	1	0	-	227290	Rhizobium/Agrobacterium group
0.00	1	0	G	379	Rhizobium
0.00	1	1	S	451876	Rhizobium rhizoryzae
0.01	3	0	F	69277	Phyllobacteriaceae
0.01	2	0	G	68287	Mesorhizobium
0.00	1	1	-	325217	unclassified Mesorhizobium
0.00	1	1	S	2108445	Mesorhizobium sp. DCY119
0.00	1	0	G	245876	Nitratireductor
0.00	1	1	S	1756988	Nitratireductor sp. OM-1
0.01	3	0	F	119045	Methylobacteriaceae
0.01	3	0	G	407	Methylobacterium
0.00	1	0	S	39956	Methylobacterium mesophilicum
0.00	1	1	-	908290	Methylobacterium mesophilicum SR1.6/6
0.00	1	1	S	269660	Methylobacterium brachiatum
0.00	1	1	S	2202825	Methylobacterium sp. 17SD2-17
0.01	2	0	F	772	Bartonellaceae
0.01	2	0	G	773	Bartonella
0.01	2	2	S	807	Bartonella elizabethae
0.00	1	0	F	41294	Bradyrhizobiaceae
0.00	1	0	G	374	Bradyrhizobium
0.00	1	1	S	1437360	Bradyrhizobium erythrophlei
0.00	1	0	F	45401	Hyphomicrobiaceae
0.00	1	0	G	119044	Filomicrobium
0.00	1	1	S	1608628	Candidatus Filomicrobium marinum
0.06	14	0	O	204457	Sphingomonadales
0.05	12	1	F	41297	Sphingomonadaceae
0.02	5	1	G	13687	Sphingomonas
0.00	1	1	S	13689	Sphingomonas paucimobilis
0.00	1	1	S	1560345	Sphingomonas panacis
0.00	1	1	S	1609977	Sphingomonas hengshuiensis
0.00	1	1	S	1961362	Sphingomonas sp. NIC1
0.01	3	1	G	165697	Sphingopyxis
0.00	1	1	S	33050	Sphingopyxis macrogoltabida
0.00	1	1	S	2054227	Sphingopyxis sp. WS5A3p
0.00	1	0	G	72173	Citromicrobium
0.00	1	1	S	1634516	Citromicrobium sp. JL477
0.00	1	0	G	165695	Sphingobium
0.00	1	1	S	1315974	Sphingobium sp. TKS
0.00	1	0	G	165696	Novosphingobium
0.00	1	1	S	1176536	Novosphingobium ginsenosidimutans
0.01	2	2	F	335929	Erythrobacteraceae
0.02	5	0	O	204458	Caulobacterales
0.02	5	1	F	76892	Caulobacteraceae
0.02	4	1	G	41275	Brevundimonas
0.00	1	1	S	74329	Brevundimonas mediterranea
0.00	1	1	S	172043	Brevundimonas nasdae
0.00	1	1	S	1827469	Brevundimonas sp. GW460-12-10-14-LB2
0.01	3	0	O	766	Rickettsiales
0.00	1	0	F	775	Rickettsiaceae
0.00	1	0	-	33988	Rickettsieae
0.00	1	0	G	69474	Orientia
0.00	1	1	S	784	Orientia tsutsugamushi
0.00	1	0	F	942	Anaplasmataceae
0.00	1	0	G	768	Anaplasma
0.00	1	0	-	106179	phagocytophilum group
0.00	1	1	S	948	Anaplasma phagocytophilum
0.00	1	0	F	1328881	Candidatus Midichloriaceae
0.00	1	0	G	411566	Candidatus Midichloria
0.00	1	0	S	234827	Candidatus Midichloria mitochondrii
0.00	1	1	-	696127	Candidatus Midichloria mitochondrii IricVA
0.01	3	0	O	204441	Rhodospirillales
0.01	3	0	F	433	Acetobacteraceae
0.00	1	0	G	441	Gluconobacter
0.00	1	1	S	38308	Gluconobacter frateurii
0.00	1	0	G	91914	Asaia
0.00	1	0	S	91915	Asaia bogorensis
0.00	1	1	-	1231624	Asaia bogorensis NBRC 16594
0.00	1	0	G	1434011	Komagataeibacter
0.00	1	1	S	265960	Komagataeibacter nataicola
0.01	2	0	O	54526	Pelagibacterales
0.00	1	0	F	1655514	Pelagibacteraceae
0.00	1	0	G	198251	Candidatus Pelagibacter
0.00	1	1	S	1388755	Candidatus Pelagibacter sp. HIMB1321
0.00	1	0	G	2045213	Candidatus Fonsibacter
0.00	1	1	S	1925548	Candidatus Fonsibacter ubiquis
0.01	2	0	O	204455	Rhodobacterales
0.01	2	0	F	31989	Rhodobacteraceae
0.00	1	0	G	227873	Pannonibacter
0.00	1	1	S	121719	Pannonibacter phragmitetus
0.00	1	0	G	478070	Labrenzia
0.00	1	1	S	187304	Labrenzia aggregata
0.00	1	0	O	1921002	Holosporales
0.00	1	0	F	2100208	Caedimonadaceae
0.00	1	0	G	1509243	Candidatus Nucleicultrix
0.00	1	0	S	1509244	Candidatus Nucleicultrix amoebiphila
0.00	1	1	-	1414854	Candidatus Nucleicultrix amoebiphila FS5
0.14	32	0	C	28216	Betaproteobacteria
0.13	29	2	O	80840	Burkholderiales
0.05	12	3	F	80864	Comamonadaceae
0.01	3	0	G	283	Comamonas
0.01	2	2	S	285	Comamonas testosteroni
0.00	1	1	S	363952	Comamonas thiooxydans
0.01	3	0	G	34072	Variovorax
0.01	3	2	S	34073	Variovorax paradoxus
0.00	1	1	-	1246301	Variovorax paradoxus B4
0.01	2	0	G	12916	Acidovorax
0.00	1	1	S	80869	Acidovorax citrulli
0.00	1	1	S	358220	Acidovorax sp. KKS102
0.00	1	1	G	80865	Delftia
0.04	9	0	F	119060	Burkholderiaceae
0.02	4	0	G	44013	Polynucleobacter
0.00	1	1	S	1743173	Polynucleobacter sp. MWH-P3-07-1
0.00	1	1	S	1855616	Polynucleobacter sp. MWH-UH25E
0.00	1	1	S	1855619	Polynucleobacter sp. MWH-UH35A
0.00	1	1	S	1855883	Polynucleobacter sp. MWH-Braz-FAM2G
0.01	2	0	G	32008	Burkholderia
0.00	1	0	-	87882	Burkholderia cepacia complex
0.00	1	1	S	292	Burkholderia cepacia
0.00	1	0	-	111527	pseudomallei group
0.00	1	0	S	342113	Burkholderia oklahomensis
0.00	1	1	-	441162	Burkholderia oklahomensis C6786
0.01	2	1	G	106589	Cupriavidus
0.00	1	1	S	164546	Cupriavidus taiwanensis
0.00	1	0	G	48736	Ralstonia
0.00	1	1	S	190721	Ralstonia insidiosa
0.02	4	1	F	506	Alcaligenaceae
0.01	2	0	G	517	Bordetella
0.00	1	1	S	103855	Bordetella hinzii
0.00	1	1	S	1416806	Bordetella genomosp. 8
0.00	1	0	G	90243	Oligella
0.00	1	1	S	90244	Oligella ureolytica
0.01	2	0	F	75682	Oxalobacteraceae
0.00	1	0	G	29580	Janthinobacterium
0.00	1	1	S	1644131	Janthinobacterium sp. 1_2014MBL_MicDiv
0.00	1	0	G	149698	Massilia
0.00	1	1	S	1707785	Massilia sp. WG5
0.01	2	0	O	206351	Neisseriales
0.00	1	0	F	481	Neisseriaceae
0.00	1	0	G	482	Neisseria
0.00	1	1	S	1815583	Neisseria musculi
0.00	1	0	F	1499392	Chromobacteriaceae
0.00	1	0	G	230666	Chitinibacter
0.00	1	1	S	1737446	Chitinibacter fontanus
0.00	1	0	O	206389	Rhodocyclales
0.00	1	0	F	2008794	Zoogloeaceae
0.00	1	0	G	33057	Thauera
0.00	1	1	S	96773	Thauera chlorobenzoica
0.06	14	0	-	68525	delta/epsilon subdivisions
0.04	8	0	C	29547	Epsilonproteobacteria
0.04	8	0	O	213849	Campylobacterales
0.03	7	0	F	72294	Campylobacteraceae
0.02	4	1	G	28196	Arcobacter
0.00	1	1	S	28197	Arcobacter butzleri
0.00	1	1	S	28198	Arcobacter cryaerophilus
0.00	1	0	S	603050	Arcobacter mytili
0.00	1	1	-	1032238	Arcobacter mytili LMG 24559
0.01	3	0	G	194	Campylobacter
0.00	1	0	S	195	Campylobacter coli
0.00	1	1	-	1367491	Campylobacter coli 76339
0.00	1	1	S	200	Campylobacter curvus
0.00	1	0	S	522485	Campylobacter avium
0.00	1	1	-	522484	Campylobacter avium LMG 24591
0.00	1	0	F	72293	Helicobacteraceae
0.00	1	0	G	209	Helicobacter
0.00	1	1	S	217	Helicobacter mustelae
0.03	6	0	C	28221	Deltaproteobacteria
0.01	2	0	O	69541	Desulfuromonadales
0.01	2	0	F	213421	Desulfuromonadaceae
0.01	2	0	G	18	Pelobacter
0.01	2	0	S	19	Pelobacter carbinolicus
0.01	2	2	-	338963	Pelobacter carbinolicus DSM 2380
0.01	2	0	O	213115	Desulfovibrionales
0.01	2	0	F	194924	Desulfovibrionaceae
0.01	2	0	G	872	Desulfovibrio
0.00	1	0	S	873	Desulfovibrio africanus
0.00	1	1	-	690850	Desulfovibrio africanus str. Walvis Bay
0.00	1	0	S	184917	Desulfovibrio magneticus
0.00	1	1	-	573370	Desulfovibrio magneticus RS-1
0.01	2	0	O	213118	Desulfobacterales
0.00	1	0	F	213119	Desulfobacteraceae
0.00	1	0	G	45654	Desulfonema
0.00	1	1	S	45656	Desulfonema limicola
0.00	1	0	F	213121	Desulfobulbaceae
0.00	1	0	G	893	Desulfobulbus
0.00	1	1	S	1986146	Desulfobulbus sp. ORNL
0.01	3	0	C	1553900	Oligoflexia
0.00	1	0	O	213481	Bdellovibrionales
0.00	1	0	F	213483	Bdellovibrionaceae
0.00	1	0	G	958	Bdellovibrio
0.00	1	1	S	959	Bdellovibrio bacteriovorus
0.00	1	0	O	2024973	Silvanigrellales
0.00	1	0	F	2024974	Silvanigrellaceae
0.00	1	0	G	2024975	Silvanigrella
0.00	1	1	S	1915309	Silvanigrella aquatica
0.00	1	0	O	2024979	Bacteriovoracales
0.00	1	0	F	1652132	Halobacteriovoraceae
0.00	1	0	G	1652133	Halobacteriovorax
0.00	1	1	S	2109558	Halobacteriovorax sp. BALOs_7
0.00	1	0	C	1807140	Acidithiobacillia
0.00	1	0	O	225057	Acidithiobacillales
0.00	1	0	F	225058	Acidithiobacillaceae
0.00	1	0	G	119977	Acidithiobacillus
0.00	1	1	S	160808	Acidithiobacillus ferrivorans
0.86	195	11	-	1783272	Terrabacteria group
0.46	105	8	P	1239	Firmicutes
0.27	62	4	C	91061	Bacilli
0.14	31	3	O	1385	Bacillales
0.07	17	2	F	186817	Bacillaceae
0.05	12	3	G	1386	Bacillus
0.01	2	2	S	1193713	Bacillus mesonae
0.00	1	1	S	1408	Bacillus pumilus
0.00	1	0	S	79885	Bacillus pseudofirmus
0.00	1	1	-	398511	Bacillus pseudofirmus OF4
0.00	1	1	S	152268	Bacillus litoralis
0.00	1	1	S	486398	Bacillus sp. S3
0.00	1	1	S	632773	Bacillus beveridgei
0.00	1	1	S	1983719	Bacillus sp. AK72
0.00	1	1	S	2014076	Bacillus sp. FJAT-42376
0.00	1	0	G	84406	Virgibacillus
0.00	1	1	S	1482	Virgibacillus halodenitrificans
0.00	1	1	G	400634	Lysinibacillus
0.00	1	0	G	1906945	Parageobacillus
0.00	1	1	S	1295642	Parageobacillus genomosp. 1
0.03	6	0	F	90964	Staphylococcaceae
0.03	6	1	G	1279	Staphylococcus
0.00	1	1	S	1282	Staphylococcus epidermidis
0.00	1	1	S	1288	Staphylococcus xylosus
0.00	1	1	S	1290	Staphylococcus hominis
0.00	1	1	S	1296	Staphylococcus sciuri
0.00	1	1	S	70255	Staphylococcus condimenti
0.01	3	0	F	186822	Paenibacillaceae
0.01	2	2	G	44249	Paenibacillus
0.00	1	0	G	55080	Brevibacillus
0.00	1	1	S	1393	Brevibacillus brevis
0.00	1	0	F	186818	Planococcaceae
0.00	1	0	G	1372	Planococcus
0.00	1	1	S	2233542	Planococcus sp. SCU63
0.00	1	0	F	186824	Thermoactinomycetaceae
0.00	1	0	G	2023	Thermoactinomyces
0.00	1	1	S	2026	Thermoactinomyces vulgaris
0.12	27	2	O	186826	Lactobacillales
0.05	11	0	F	33958	Lactobacillaceae
0.05	11	0	G	1578	Lactobacillus
0.01	2	2	S	1624	Lactobacillus salivarius
0.01	2	2	S	47770	Lactobacillus crispatus
0.00	1	1	S	1580	Lactobacillus brevis
0.00	1	1	S	1604	Lactobacillus amylovorus
0.00	1	0	S	1612	Lactobacillus farciminis
0.00	1	1	-	936140	Lactobacillus farciminis KCTC 3681 = DSM 20184
0.00	1	1	S	267818	Lactobacillus kefiranofaciens
0.00	1	1	S	468911	Lactobacillus hordei
0.00	1	1	S	1007676	Lactobacillus ginsenosidimutans
0.00	1	1	S	1847728	Lactobacillus allii
0.04	9	0	F	1300	Streptococcaceae
0.04	8	1	G	1301	Streptococcus
0.00	1	1	S	1313	Streptococcus pneumoniae
0.00	1	1	S	1326	Streptococcus acidominimus
0.00	1	1	S	68892	Streptococcus infantis
0.00	1	1	S	82348	Streptococcus pluranimalium
0.00	1	1	S	113107	Streptococcus australis
0.00	1	0	S	315405	Streptococcus gallolyticus
0.00	1	0	-	53354	Streptococcus gallolyticus subsp. gallolyticus
0.00	1	1	-	981539	Streptococcus gallolyticus subsp. gallolyticus ATCC 43143
0.00	1	1	S	1156431	Streptococcus sp. I-G2
0.00	1	0	G	1357	Lactococcus
0.00	1	0	S	1364	Lactococcus piscium
0.00	1	1	-	297352	Lactococcus piscium MKFS47
0.01	3	0	F	81850	Leuconostocaceae
0.01	2	1	G	46255	Weissella
0.00	1	1	S	1629	Weissella viridescens
0.00	1	1	G	1243	Leuconostoc
0.01	2	0	F	186828	Carnobacteriaceae
0.01	2	0	G	2747	Carnobacterium
0.01	2	1	S	2751	Carnobacterium maltaromaticum
0.00	1	1	-	1234679	Carnobacterium maltaromaticum LMA28
0.13	30	1	C	186801	Clostridia
0.12	27	1	O	186802	Clostridiales
0.06	13	1	F	31979	Clostridiaceae
0.04	10	0	G	1485	Clostridium
0.01	2	2	S	1494	Clostridium cochlearium
0.01	2	2	S	1501	Clostridium pasteurianum
0.00	1	1	S	1492	Clostridium butyricum
0.00	1	1	S	1502	Clostridium perfringens
0.00	1	1	S	1513	Clostridium tetani
0.00	1	1	S	84022	Clostridium aceticum
0.00	1	0	S	217159	Clostridium carboxidivorans
0.00	1	1	-	536227	Clostridium carboxidivorans P7
0.00	1	1	S	704125	Clostridium sp. C5S11
0.00	1	0	G	49082	Candidatus Arthromitus
0.00	1	1	S	1041504	Candidatus Arthromitus sp. SFB-rat-Yit
0.00	1	0	G	1848399	Crassaminicella
0.00	1	1	S	1286698	Crassaminicella profunda
0.02	4	0	F	186803	Lachnospiraceae
0.00	1	0	G	830	Butyrivibrio
0.00	1	1	S	185008	Butyrivibrio hungatei
0.00	1	1	G	841	Roseburia
0.00	1	0	G	572511	Blautia
0.00	1	0	S	33039	[Ruminococcus] torques
0.00	1	1	-	657313	[Ruminococcus] torques L2-14
0.00	1	0	G	1506553	Lachnoclostridium
0.00	1	1	S	84030	[Clostridium] saccharolyticum
0.02	4	0	F	186804	Peptostreptococcaceae
0.00	1	0	G	186831	Acetoanaerobium
0.00	1	1	S	1511	Acetoanaerobium sticklandii
0.00	1	0	G	1501226	Romboutsia
0.00	1	1	S	1115758	Romboutsia ilealis
0.00	1	0	G	1849828	Paeniclostridium
0.00	1	1	S	1505	Paeniclostridium sordellii
0.00	1	0	G	1870884	Clostridioides
0.00	1	1	S	1496	Clostridioides difficile
0.00	1	0	F	186806	Eubacteriaceae
0.00	1	0	G	33951	Acetobacterium
0.00	1	1	S	2184575	Acetobacterium sp. KB-1
0.00	1	0	F	186807	Peptococcaceae
0.00	1	0	-	208050	unclassified Peptococcaceae
0.00	1	1	S	1761012	Peptococcaceae bacterium DCMF
0.00	1	0	-	186813	unclassified Clostridiales
0.00	1	0	G	2039302	Monoglobus
0.00	1	1	S	1981510	Monoglobus pectinilyticus
0.00	1	0	-	538999	Clostridiales incertae sedis
0.00	1	0	F	543314	Clostridiales Family XIII. Incertae Sedis
0.00	1	0	G	1926556	Emergencia
0.00	1	1	S	1776384	Emergencia timonensis
0.00	1	0	F	541000	Ruminococcaceae
0.00	1	0	G	216851	Faecalibacterium
0.00	1	1	S	853	Faecalibacterium prausnitzii
0.01	2	0	O	68295	Thermoanaerobacterales
0.00	1	0	F	186814	Thermoanaerobacteraceae
0.00	1	0	G	202949	Thermanaeromonas
0.00	1	0	S	161154	Thermanaeromonas toyohensis
0.00	1	1	-	698762	Thermanaeromonas toyohensis ToBE
0.00	1	0	F	543371	Thermoanaerobacterales Family III. Incertae Sedis
0.00	1	0	G	44000	Caldicellulosiruptor
0.00	1	0	S	55205	Caldicellulosiruptor owensensis
0.00	1	1	-	632518	Caldicellulosiruptor owensensis OL
0.01	3	0	C	1737404	Tissierellia
0.01	3	0	O	1737405	Tissierellales
0.01	2	0	F	2042895	Gottschalkiaceae
0.01	2	0	G	1505664	Gottschalkia
0.01	2	0	S	1556	Gottschalkia acidurici
0.01	2	2	-	1128398	Gottschalkia acidurici 9a
0.00	1	0	F	1737406	Tissierellaceae
0.00	1	0	G	253255	Soehngenia
0.00	1	1	S	1582259	Soehngenia sp. W6
0.01	2	0	C	526524	Erysipelotrichia
0.01	2	0	O	526525	Erysipelotrichales
0.01	2	0	F	128827	Erysipelotrichaceae
0.01	2	0	G	1505663	Erysipelatoclostridium
0.01	2	2	S	1982626	Erysipelatoclostridium sp. SNUG30099
0.22	49	0	P	201174	Actinobacteria
0.21	47	2	C	1760	Actinobacteria
0.07	16	1	O	85006	Micrococcales
0.04	10	0	F	85023	Microbacteriaceae
0.04	8	0	G	33882	Microbacterium
0.03	6	6	S	2014534	Microbacterium sp. PM5
0.00	1	1	S	36805	Microbacterium aurum
0.00	1	1	S	162426	Microbacterium hominis
0.00	1	0	G	33877	Agromyces
0.00	1	1	S	1389020	Agromyces marinus
0.00	1	0	G	69578	Cryobacterium
0.00	1	1	S	1978566	Cryobacterium sp. LW097
0.01	3	0	F	85021	Intrasporangiaceae
0.01	2	1	G	53457	Janibacter
0.00	1	1	S	857417	Janibacter indicus
0.00	1	0	G	265976	Serinicoccus
0.00	1	1	S	1078471	Serinicoccus profundi
0.01	2	0	F	85020	Dermabacteraceae
0.01	2	0	G	43668	Brachybacterium
0.00	1	0	S	43669	Brachybacterium faecium
0.00	1	1	-	446465	Brachybacterium faecium DSM 4810
0.00	1	1	S	556288	Brachybacterium saurashtrense
0.06	13	0	O	85007	Corynebacteriales
0.03	6	0	F	1762	Mycobacteriaceae
0.02	5	0	G	1763	Mycobacterium
0.02	5	0	-	77643	Mycobacterium tuberculosis complex
0.02	5	5	S	78331	Mycobacterium canettii
0.00	1	0	G	1866885	Mycolicibacterium
0.00	1	1	S	85693	Mycolicibacterium monacense
0.02	5	0	F	1653	Corynebacteriaceae
0.02	5	2	G	1716	Corynebacterium
0.00	1	1	S	38290	Corynebacterium macginleyi
0.00	1	1	S	38304	Corynebacterium tuberculostearicum
0.00	1	1	S	43990	Corynebacterium segmentosum
0.00	1	0	F	85025	Nocardiaceae
0.00	1	0	G	1817	Nocardia
0.00	1	0	S	37326	Nocardia brasiliensis
0.00	1	1	-	1133849	Nocardia brasiliensis ATCC 700358
0.00	1	0	F	85026	Gordoniaceae
0.00	1	1	G	2053	Gordonia
0.02	5	0	O	85009	Propionibacteriales
0.02	5	0	F	31957	Propionibacteriaceae
0.02	5	0	G	1912216	Cutibacterium
0.02	4	4	S	33011	Cutibacterium granulosum
0.00	1	1	S	1747	Cutibacterium acnes
0.02	5	0	O	85011	Streptomycetales
0.02	5	0	F	2062	Streptomycetaceae
0.02	5	3	G	1883	Streptomyces
0.00	1	1	S	1488356	Streptomyces sp. MBT27
0.00	1	1	S	1849967	Streptomyces sp. SAT1
0.01	3	0	O	85008	Micromonosporales
0.01	3	0	F	28056	Micromonosporaceae
0.00	1	0	G	1865	Actinoplanes
0.00	1	1	S	113562	Actinoplanes derwentensis
0.00	1	1	G	390988	Actinocatenispora
0.00	1	0	G	1078767	Jishengella
0.00	1	1	S	515350	Jishengella endophytica
0.00	1	0	O	2037	Actinomycetales
0.00	1	0	F	2049	Actinomycetaceae
0.00	1	0	G	1654	Actinomyces
0.00	1	1	S	111015	Actinomyces radicidentis
0.00	1	0	O	85004	Bifidobacteriales
0.00	1	0	F	31953	Bifidobacteriaceae
0.00	1	0	G	196081	Scardovia
0.00	1	0	S	78259	Scardovia inopinata
0.00	1	1	-	1150468	Scardovia inopinata JCM 12537
0.00	1	0	O	85013	Frankiales
0.00	1	0	F	85033	Sporichthyaceae
0.00	1	0	G	2078948	Epidermidibacterium
0.00	1	1	S	1891644	Epidermidibacterium keratini
0.01	2	0	C	84998	Coriobacteriia
0.01	2	0	O	84999	Coriobacteriales
0.01	2	0	F	84107	Coriobacteriaceae
0.00	1	0	-	84113	unclassified Coriobacteriaceae
0.00	1	1	S	1531429	Coriobacteriaceae bacterium 68-1-3
0.00	1	0	G	102106	Collinsella
0.00	1	0	S	147206	Collinsella stercoris
0.00	1	1	-	445975	Collinsella stercoris DSM 13279
0.10	23	0	-	1798711	Cyanobacteria/Melainabacteria group
0.10	23	4	P	1117	Cyanobacteria
0.03	6	1	O	1161	Nostocales
0.01	3	0	F	1162	Nostocaceae
0.01	3	1	G	1177	Nostoc
0.00	1	0	S	224012	Nostoc piscinale
0.00	1	1	-	224013	Nostoc piscinale CENA21
0.00	1	1	S	317936	Nostoc sp. PCC 7107
0.00	1	0	F	1185	Rivulariaceae
0.00	1	0	G	1186	Calothrix
0.00	1	0	S	32054	Calothrix parietina
0.00	1	1	-	1170562	Calothrix sp. PCC 6303
0.00	1	0	F	1892259	Aphanizomenonaceae
0.00	1	1	G	77021	Cylindrospermopsis
0.03	6	0	O	1890424	Synechococcales
0.01	2	0	F	1213	Prochloraceae
0.01	2	1	G	1218	Prochlorococcus
0.00	1	0	S	1219	Prochlorococcus marinus
0.00	1	1	-	167542	Prochlorococcus marinus str. MIT 9515
0.01	2	0	F	1890426	Synechococcaceae
0.01	2	0	G	1129	Synechococcus
0.00	1	1	S	221341	Synechococcus sp. Minos11
0.00	1	1	S	1442554	Synechococcus sp. MEDNS5
0.01	2	0	F	1890438	Leptolyngbyaceae
0.01	2	0	G	47251	Leptolyngbya
0.01	2	2	S	1184	Leptolyngbya boryana
0.02	5	0	-	1301283	Oscillatoriophycideae
0.01	3	0	O	1118	Chroococcales
0.01	2	0	F	1890452	Cyanobacteriaceae
0.01	2	0	G	102234	Cyanobacterium
0.01	2	0	S	379064	Cyanobacterium aponinum
0.01	2	2	-	755178	Cyanobacterium aponinum PCC 10605
0.00	1	0	F	1890450	Aphanothecaceae
0.00	1	0	-	92682	Halothece cluster
0.00	1	0	G	76023	Halothece
0.00	1	1	S	65093	Halothece sp. PCC 7418
0.01	2	0	O	1150	Oscillatoriales
0.00	1	0	F	1892249	Cyanothecaceae
0.00	1	0	G	43988	Cyanothece
0.00	1	1	S	497965	Cyanothece sp. PCC 7822
0.00	1	0	F	1892254	Oscillatoriaceae
0.00	1	0	G	1158	Oscillatoria
0.00	1	0	S	118323	Oscillatoria acuminata
0.00	1	1	-	56110	Oscillatoria acuminata PCC 6304
0.01	2	0	-	34079	unclassified Cyanobacteria
0.01	2	0	-	1983111	unclassified Cyanobacteria (miscellaneous)
0.00	1	0	S	718217	cyanobacterium endosymbiont of Epithemia turgida
0.00	1	1	-	1228987	cyanobacterium endosymbiont of Epithemia turgida isolate EtSB Lake Yunoko
0.00	1	1	S	1763363	cyanobacterium endosymbiont of Rhopalodia gibberula
0.03	7	0	P	544448	Tenericutes
0.03	7	0	C	31969	Mollicutes
0.02	5	0	O	2085	Mycoplasmatales
0.02	5	0	F	2092	Mycoplasmataceae
0.02	5	0	G	2093	Mycoplasma
0.00	1	1	S	2113	Mycoplasma californicum
0.00	1	1	S	2123	Mycoplasma putrefaciens
0.00	1	1	S	45363	Mycoplasma alkalescens
0.00	1	1	S	76629	Mycoplasma gallopavonis
0.00	1	0	S	136241	Mycoplasma haemocanis
0.00	1	1	-	1111676	Mycoplasma haemocanis str. Illinois
0.01	2	0	O	186328	Entomoplasmatales
0.01	2	0	F	2131	Spiroplasmataceae
0.01	2	0	G	2132	Spiroplasma
0.00	1	1	S	216934	Spiroplasma corruscae
0.00	1	1	S	216946	Spiroplasma turonicum
0.19	44	0	-	1783270	FCB group
0.19	44	0	-	68336	Bacteroidetes/Chlorobi group
0.18	42	2	P	976	Bacteroidetes
0.10	22	0	C	117743	Flavobacteriia
0.10	22	0	O	200644	Flavobacteriales
0.07	15	3	F	49546	Flavobacteriaceae
0.01	3	0	G	237	Flavobacterium
0.01	2	2	S	2162713	Flavobacterium sp. HYN0048
0.00	1	1	S	1871076	Flavobacterium sp. IGB 4-14
0.01	2	0	G	52959	Polaribacter
0.00	1	1	-	196858	unclassified Polaribacter
0.00	1	1	S	1336804	Polaribacter sp. Hel1_33_78
0.01	2	1	G	59732	Chryseobacterium
0.00	1	1	S	1609531	Chryseobacterium rhizoplanae
0.00	1	0	G	34084	Riemerella
0.00	1	1	S	34085	Riemerella anatipestifer
0.00	1	0	G	104264	Cellulophaga
0.00	1	0	S	76594	Cellulophaga baltica
0.00	1	1	-	1348584	Cellulophaga baltica 18
0.00	1	0	G	286104	Winogradskyella
0.00	1	1	S	754417	Winogradskyella sp. PC-19
0.00	1	0	G	561555	Zhouia
0.00	1	1	S	2202721	Zhouia spongiae
0.00	1	0	G	1433995	Cruoricaptor
0.00	1	1	S	1118202	Cruoricaptor ignavus
0.03	7	0	F	39782	Blattabacteriaceae
0.03	7	0	G	34098	Blattabacterium
0.03	6	6	S	1653831	Blattabacterium cuenoti
0.00	1	0	S	624186	Blattabacterium sp. (Blattella germanica)
0.00	1	1	-	331104	Blattabacterium sp. (Blattella germanica) str. Bge
0.04	9	0	C	768503	Cytophagia
0.04	9	0	O	768507	Cytophagales
0.01	2	0	F	89373	Cytophagaceae
0.01	2	1	G	107	Spirosoma
0.00	1	1	S	1211326	Spirosoma aerolatum
0.01	2	0	F	200667	Flammeovirgaceae
0.01	2	1	G	59739	Flammeovirga
0.00	1	1	S	1191459	Flammeovirga sp. MY04
0.01	2	0	F	563798	Cyclobacteriaceae
0.00	1	0	G	68288	Cyclobacterium
0.00	1	0	S	104	Cyclobacterium marinum
0.00	1	1	-	880070	Cyclobacterium marinum DSM 745
0.00	1	0	G	390846	Echinicola
0.00	1	1	S	1807691	Echinicola rosea
0.01	2	0	F	1853232	Hymenobacteraceae
0.01	2	0	G	323449	Pontibacter
0.01	2	2	S	400092	Pontibacter korlensis
0.00	1	0	F	1501348	Amoebophilaceae
0.00	1	0	G	281119	Candidatus Amoebophilus
0.00	1	0	S	281120	Candidatus Amoebophilus asiaticus
0.00	1	1	-	452471	Candidatus Amoebophilus asiaticus 5a2
0.02	5	0	C	200643	Bacteroidia
0.02	5	0	O	171549	Bacteroidales
0.01	3	0	F	171552	Prevotellaceae
0.01	3	0	G	838	Prevotella
0.00	1	1	S	28131	Prevotella intermedia
0.00	1	1	S	28132	Prevotella melaninogenica
0.00	1	1	S	76123	Prevotella enoeca
0.01	2	0	F	815	Bacteroidaceae
0.01	2	0	G	816	Bacteroides
0.00	1	1	S	47678	Bacteroides caccae
0.00	1	1	S	371601	Bacteroides xylanisolvens
0.01	2	0	C	117747	Sphingobacteriia
0.01	2	0	O	200666	Sphingobacteriales
0.01	2	0	F	84566	Sphingobacteriaceae
0.00	1	0	G	28453	Sphingobacterium
0.00	1	1	S	797291	Sphingobacterium lactis
0.00	1	0	G	423349	Mucilaginibacter
0.00	1	1	S	862126	Mucilaginibacter ginsenosidivorax
0.00	1	0	C	1853228	Chitinophagia
0.00	1	0	O	1853229	Chitinophagales
0.00	1	0	F	563835	Chitinophagaceae
0.00	1	0	G	79328	Chitinophaga
0.00	1	0	S	79329	Chitinophaga pinensis
0.00	1	1	-	485918	Chitinophaga pinensis DSM 2588
0.00	1	0	C	1937959	Saprospiria
0.00	1	0	O	1936988	Saprospirales
0.00	1	0	F	89374	Saprospiraceae
0.00	1	0	G	1007	Saprospira
0.00	1	0	S	1008	Saprospira grandis
0.00	1	1	-	984262	Saprospira grandis str. Lewin
0.01	2	0	P	1134404	Ignavibacteriae
0.01	2	0	C	795747	Ignavibacteria
0.01	2	0	O	795748	Ignavibacteriales
0.01	2	0	F	795749	Ignavibacteriaceae
0.01	2	0	G	795750	Ignavibacterium
0.01	2	0	S	591197	Ignavibacterium album
0.01	2	2	-	945713	Ignavibacterium album JCM 16511
0.04	9	0	-	1783257	PVC group
0.02	5	0	P	74201	Verrucomicrobia
0.02	4	0	C	203494	Verrucomicrobiae
0.02	4	0	O	48461	Verrucomicrobiales
0.01	2	0	F	203557	Verrucomicrobiaceae
0.01	2	0	G	2735	Verrucomicrobium
0.00	1	0	S	2736	Verrucomicrobium spinosum
0.00	1	1	-	240016	Verrucomicrobium spinosum DSM 4136 = JCM 18804
0.00	1	1	S	1882831	Verrucomicrobium sp. GAS474
0.01	2	0	F	1647988	Akkermansiaceae
0.01	2	0	G	239934	Akkermansia
0.01	2	2	S	239935	Akkermansia muciniphila
0.00	1	0	C	134549	Spartobacteria
0.00	1	0	G	134550	Candidatus Xiphinematobacter
0.00	1	1	S	1704307	Candidatus Xiphinematobacter sp. Idaho Grape
0.01	2	0	P	203682	Planctomycetes
0.01	2	0	C	203683	Planctomycetia
0.00	1	0	O	112	Planctomycetales
0.00	1	0	F	126	Planctomycetaceae
0.00	1	0	G	1649453	Gimesia
0.00	1	1	S	122	Gimesia maris
0.00	1	0	O	1127829	Candidatus Brocadiales
0.00	1	0	F	1127830	Candidatus Brocadiaceae
0.00	1	0	G	380738	Candidatus Kuenenia
0.00	1	1	S	174633	Candidatus Kuenenia stuttgartiensis
0.01	2	0	P	204428	Chlamydiae
0.01	2	0	C	204429	Chlamydiia
0.00	1	0	O	51291	Chlamydiales
0.00	1	0	F	809	Chlamydiaceae
0.00	1	0	-	1113537	Chlamydia/Chlamydophila group
0.00	1	0	G	810	Chlamydia
0.00	1	1	S	83555	Chlamydia abortus
0.00	1	0	O	1963360	Parachlamydiales
0.00	1	0	F	92713	Parachlamydiaceae
0.00	1	0	G	112987	Neochlamydia
0.00	1	1	S	1353976	Neochlamydia sp. S13
0.03	6	0	P	203691	Spirochaetes
0.03	6	0	C	203692	Spirochaetia
0.03	6	0	O	136	Spirochaetales
0.02	4	0	F	137	Spirochaetaceae
0.01	3	0	G	399320	Sphaerochaeta
0.01	2	0	S	273376	Sphaerochaeta coccoides
0.01	2	2	-	760011	Sphaerochaeta coccoides DSM 17374
0.00	1	0	S	1131707	Sphaerochaeta pleomorpha
0.00	1	1	-	158190	Sphaerochaeta pleomorpha str. Grapes
0.00	1	0	G	157	Treponema
0.00	1	1	S	409322	Treponema pedis
0.01	2	0	F	1643685	Borreliaceae
0.01	2	0	G	138	Borrelia
0.00	1	1	S	47466	Borrelia miyamotoi
0.00	1	0	S	229155	Borrelia turcica
0.00	1	1	-	1104446	Borrelia turcica IST7
0.01	3	0	P	32066	Fusobacteria
0.01	3	0	C	203490	Fusobacteriia
0.01	3	0	O	203491	Fusobacteriales
0.01	2	0	F	203492	Fusobacteriaceae
0.01	2	0	G	848	Fusobacterium
0.00	1	0	S	850	Fusobacterium mortiferum
0.00	1	1	-	469616	Fusobacterium mortiferum ATCC 9817
0.00	1	0	S	859	Fusobacterium necrophorum
0.00	1	1	-	143387	Fusobacterium necrophorum subsp. funduliforme
0.00	1	0	F	1129771	Leptotrichiaceae
0.00	1	0	G	32068	Sebaldella
0.00	1	0	S	826	Sebaldella termitidis
0.00	1	1	-	526218	Sebaldella termitidis ATCC 33386
0.01	2	0	P	57723	Acidobacteria
0.00	1	0	C	204432	Acidobacteriia
0.00	1	0	O	204433	Acidobacteriales
0.00	1	0	F	204434	Acidobacteriaceae
0.00	1	0	G	940557	Granulicella
0.00	1	0	S	940614	Granulicella mallensis
0.00	1	1	-	682795	Granulicella mallensis MP5ACTX8
0.00	1	0	-	458031	unclassified Acidobacteria
0.00	1	0	-	1562572	Acidobacteria subdivision 10
0.00	1	0	G	1172428	Thermotomaculum
0.00	1	1	S	981385	Thermotomaculum hydrothermale
0.00	1	0	P	68297	Dictyoglomi
0.00	1	0	C	203486	Dictyoglomia
0.00	1	0	O	203487	Dictyoglomales
0.00	1	0	F	203488	Dictyoglomaceae
0.00	1	0	G	13	Dictyoglomus
0.00	1	0	S	14	Dictyoglomus thermophilum
0.00	1	1	-	309799	Dictyoglomus thermophilum H-6-12
0.00	1	0	P	200783	Aquificae
0.00	1	0	C	187857	Aquificae
0.00	1	0	O	32069	Aquificales
0.00	1	0	F	224027	Hydrogenothermaceae
0.00	1	0	G	182899	Persephonella
0.00	1	0	S	309805	Persephonella marina
0.00	1	1	-	123214	Persephonella marina EX-H1
0.00	1	0	P	200918	Thermotogae
0.00	1	0	C	188708	Thermotogae
0.00	1	0	O	1643947	Petrotogales
0.00	1	0	-	1643949	Petrotogaceae
0.00	1	0	G	28236	Petrotoga
0.00	1	0	S	69499	Petrotoga mobilis
0.00	1	1	-	403833	Petrotoga mobilis SJ95
0.02	5	0	D	2157	Archaea
0.01	3	0	P	28890	Euryarchaeota
0.00	1	0	C	183963	Halobacteria
0.00	1	0	O	1644055	Haloferacales
0.00	1	0	F	1644056	Haloferacaceae
0.00	1	0	G	293431	Haloquadratum
0.00	1	1	S	293091	Haloquadratum walsbyi
0.00	1	0	C	183968	Thermococci
0.00	1	0	O	2258	Thermococcales
0.00	1	0	F	2259	Thermococcaceae
0.00	1	0	G	2260	Pyrococcus
0.00	1	1	S	1183377	Pyrococcus sp. ST04
0.00	1	0	C	224756	Methanomicrobia
0.00	1	0	O	94695	Methanosarcinales
0.00	1	0	F	2206	Methanosarcinaceae
0.00	1	0	G	2207	Methanosarcina
0.00	1	1	S	2208	Methanosarcina barkeri
0.01	2	0	-	1783275	TACK group
0.00	1	0	P	28889	Crenarchaeota
0.00	1	0	C	183924	Thermoprotei
0.00	1	0	O	2281	Sulfolobales
0.00	1	0	F	118883	Sulfolobaceae
0.00	1	0	G	2284	Sulfolobus
0.00	1	1	S	1294262	Sulfolobus sp. JCM 16833
0.00	1	0	P	651137	Thaumarchaeota
0.00	1	0	O	31932	Nitrosopumilales
0.00	1	0	F	338190	Nitrosopumilaceae
0.00	1	0	G	338191	Nitrosopumilus
0.00	1	0	S	338192	Nitrosopumilus maritimus
0.00	1	1	-	436308	Nitrosopumilus maritimus SCM1
0.04	9	9	-	28384	other sequences
0.01	2	0	D	10239	Viruses
0.01	2	0	-	35237	dsDNA viruses, no RNA stage
0.00	1	0	F	10240	Poxviridae
0.00	1	0	-	40069	unclassified Poxviridae
0.00	1	1	S	1680908	Salmon gill poxvirus
0.00	1	0	O	28883	Caudovirales
0.00	1	0	F	10699	Siphoviridae
0.00	1	0	-	196894	unclassified Siphoviridae
0.00	1	1	S	1573458	Pseudomonas phage PS-1

## Sheet: 02
88.98	17169	17169	U	0	unclassified
10.48	2023	10	-	1	root
10.40	2006	38	-	131567	cellular organisms
7.12	1373	11	D	2759	Eukaryota
6.86	1324	3	-	33154	Opisthokonta
6.34	1223	0	K	33208	Metazoa
6.34	1223	0	-	6072	Eumetazoa
6.34	1223	0	-	33213	Bilateria
6.34	1223	0	-	33511	Deuterostomia
6.34	1223	0	P	7711	Chordata
6.34	1223	0	-	89593	Craniata
6.34	1223	0	-	7742	Vertebrata
6.34	1223	0	-	7776	Gnathostomata
6.34	1223	0	-	117570	Teleostomi
6.34	1223	0	-	117571	Euteleostomi
6.34	1223	0	-	8287	Sarcopterygii
6.34	1223	0	-	1338369	Dipnotetrapodomorpha
6.34	1223	0	-	32523	Tetrapoda
6.34	1223	0	-	32524	Amniota
6.34	1223	0	C	40674	Mammalia
6.34	1223	0	-	32525	Theria
6.34	1223	0	-	9347	Eutheria
6.34	1223	0	-	1437010	Boreoeutheria
6.34	1223	0	-	314146	Euarchontoglires
6.34	1223	0	O	9443	Primates
6.34	1223	0	-	376913	Haplorrhini
6.34	1223	0	-	314293	Simiiformes
6.34	1223	0	-	9526	Catarrhini
6.34	1223	0	-	314295	Hominoidea
6.34	1223	0	F	9604	Hominidae
6.34	1223	0	-	207598	Homininae
6.34	1223	0	G	9605	Homo
6.34	1223	1223	S	9606	Homo sapiens
0.51	98	0	K	4751	Fungi
0.51	98	3	-	451864	Dikarya
0.45	87	0	P	4890	Ascomycota
0.44	85	3	-	716545	saccharomyceta
0.29	56	0	-	147537	Saccharomycotina
0.29	56	0	C	4891	Saccharomycetes
0.29	56	5	O	4892	Saccharomycetales
0.15	28	3	F	4893	Saccharomycetaceae
0.03	5	0	G	33170	Eremothecium
0.01	2	0	S	33169	Eremothecium gossypii
0.01	2	2	-	284811	Eremothecium gossypii ATCC 10895
0.01	2	0	S	45285	Eremothecium cymbalariae
0.01	2	2	-	931890	Eremothecium cymbalariae DBVPG#7215
0.01	1	1	S	45286	Eremothecium sinecaudum
0.02	3	2	G	4930	Saccharomyces
0.01	1	1	S	27291	Saccharomyces paradoxus
0.02	3	0	G	71245	Kazachstania
0.02	3	0	S	432096	Kazachstania africana
0.02	3	3	-	1071382	Kazachstania africana CBS 2517
0.02	3	1	G	113604	Tetrapisispora
0.01	2	0	S	113608	Tetrapisispora phaffii
0.01	2	2	-	1071381	Tetrapisispora phaffii CBS 4417
0.02	3	0	G	278028	Naumovozyma
0.01	2	0	S	27289	Naumovozyma dairenensis
0.01	2	2	-	1071378	Naumovozyma dairenensis CBS 421
0.01	1	0	S	27288	Naumovozyma castellii
0.01	1	1	-	1064592	Naumovozyma castellii CBS 4309
0.01	2	0	G	4948	Torulaspora
0.01	1	1	S	4950	Torulaspora delbrueckii
0.01	1	1	S	48254	Torulaspora globosa
0.01	2	0	G	374468	Nakaseomyces
0.01	2	0	-	600669	Nakaseomyces/Candida clade
0.01	2	2	S	5478	[Candida] glabrata
0.01	2	0	G	1196389	Zygotorulaspora
0.01	2	2	S	42260	Zygotorulaspora mrakii
0.01	1	0	G	4910	Kluyveromyces
0.01	1	0	S	4911	Kluyveromyces marxianus
0.01	1	1	-	1003335	Kluyveromyces marxianus DMKU3-1042
0.01	1	0	G	300275	Lachancea
0.01	1	0	S	381046	Lachancea thermotolerans
0.01	1	1	-	559295	Lachancea thermotolerans CBS 6340
0.06	11	0	F	1156497	Pichiaceae
0.03	6	0	G	13366	Brettanomyces
0.02	4	4	S	5007	Brettanomyces bruxellensis
0.01	2	2	S	13502	Brettanomyces nanus
0.02	4	0	G	461281	Ogataea
0.02	4	0	S	1005962	Ogataea parapolymorpha
0.02	4	4	-	871575	Ogataea parapolymorpha DL-1
0.01	1	0	G	4919	Pichia
0.01	1	1	S	4909	Pichia kudriavzevii
0.03	6	0	F	766764	Debaryomycetaceae
0.02	3	0	G	766733	Scheffersomyces
0.02	3	0	S	4924	Scheffersomyces stipitis
0.02	3	3	-	322104	Scheffersomyces stipitis CBS 6054
0.01	2	0	G	4958	Debaryomyces
0.01	2	0	S	4959	Debaryomyces hansenii
0.01	2	0	-	58641	Debaryomyces hansenii var. hansenii
0.01	2	2	-	284592	Debaryomyces hansenii CBS767
0.01	1	0	-	1535325	Candida/Lodderomyces clade
0.01	1	0	G	1535326	Candida
0.01	1	0	S	5476	Candida albicans
0.01	1	1	-	237561	Candida albicans SC5314
0.01	2	0	F	34365	Saccharomycodaceae
0.01	2	0	G	36034	Saccharomycodes
0.01	2	2	S	36035	Saccharomycodes ludwigii
0.01	2	0	F	115784	Phaffomycetaceae
0.01	2	0	G	460517	Komagataella
0.01	2	0	S	460519	Komagataella phaffii
0.01	2	2	-	644223	Komagataella phaffii GS115
0.01	1	0	F	34353	Dipodascaceae
0.01	1	0	G	4951	Yarrowia
0.01	1	0	S	4952	Yarrowia lipolytica
0.01	1	1	-	284591	Yarrowia lipolytica CLIB122
0.01	1	0	F	410830	Trichomonascaceae
0.01	1	0	G	410829	Sugiyamaella
0.01	1	1	S	796027	Sugiyamaella lignohabitans
0.13	26	0	-	147538	Pezizomycotina
0.13	26	1	-	716546	leotiomyceta
0.10	20	0	-	715989	sordariomyceta
0.09	17	0	C	147550	Sordariomycetes
0.05	10	0	-	222543	Hypocreomycetidae
0.05	9	1	O	5125	Hypocreales
0.04	7	0	F	110618	Nectriaceae
0.04	7	2	G	5506	Fusarium
0.02	4	0	-	569360	Fusarium sambucinum species complex
0.01	1	0	S	5518	Fusarium graminearum
0.01	1	1	-	229533	Fusarium graminearum PH-1
0.01	1	1	S	36050	Fusarium poae
0.01	1	1	S	56646	Fusarium venenatum
0.01	1	0	S	101028	Fusarium pseudograminearum
0.01	1	1	-	1028729	Fusarium pseudograminearum CS3096
0.01	1	0	-	171631	Fusarium oxysporum species complex
0.01	1	0	S	5507	Fusarium oxysporum
0.01	1	0	-	59765	Fusarium oxysporum f. sp. lycopersici
0.01	1	1	-	426428	Fusarium oxysporum f. sp. lycopersici 4287
0.01	1	0	-	162454	Hypocreales incertae sedis
0.01	1	0	G	124426	Ustilaginoidea
0.01	1	1	S	1159556	Ustilaginoidea virens
0.01	1	0	O	1028384	Glomerellales
0.01	1	0	F	681950	Glomerellaceae
0.01	1	0	G	5455	Colletotrichum
0.01	1	0	S	80884	Colletotrichum higginsianum
0.01	1	1	-	759273	Colletotrichum higginsianum IMI 349063
0.04	7	0	-	222544	Sordariomycetidae
0.04	7	1	O	5139	Sordariales
0.02	3	0	F	5148	Sordariaceae
0.02	3	0	G	5140	Neurospora
0.02	3	0	S	5141	Neurospora crassa
0.02	3	3	-	367110	Neurospora crassa OR74A
0.02	3	0	F	35718	Chaetomiaceae
0.01	2	0	G	35719	Thielavia
0.01	2	0	S	35720	Thielavia terrestris
0.01	2	2	-	578455	Thielavia terrestris NRRL 8126
0.01	1	0	G	1920207	Thermothelomyces
0.01	1	0	S	78579	Thermothelomyces thermophila
0.01	1	1	-	573729	Thermothelomyces thermophila ATCC 42464
0.02	3	0	C	147548	Leotiomycetes
0.02	3	0	O	5178	Helotiales
0.02	3	0	F	28983	Sclerotiniaceae
0.02	3	0	G	33196	Botrytis
0.02	3	0	S	40559	Botrytis cinerea
0.02	3	3	-	332648	Botrytis cinerea B05.10
0.02	3	0	-	715962	dothideomyceta
0.02	3	0	C	147541	Dothideomycetes
0.02	3	0	-	451867	Dothideomycetidae
0.02	3	0	O	134362	Capnodiales
0.02	3	0	F	93133	Mycosphaerellaceae
0.01	2	0	G	1047167	Zymoseptoria
0.01	2	0	S	1047171	Zymoseptoria tritici
0.01	2	2	-	336722	Zymoseptoria tritici IPO323
0.01	1	0	G	29002	Cercospora
0.01	1	1	S	122368	Cercospora beticola
0.01	2	0	C	147545	Eurotiomycetes
0.01	2	0	-	451871	Eurotiomycetidae
0.01	2	0	O	5042	Eurotiales
0.01	1	0	F	28568	Trichocomaceae
0.01	1	0	G	5094	Talaromyces
0.01	1	1	S	121627	Talaromyces rugulosus
0.01	1	0	F	1131492	Aspergillaceae
0.01	1	0	G	5052	Aspergillus
0.01	1	1	S	182096	Aspergillus chevalieri
0.01	2	0	-	451866	Taphrinomycotina
0.01	2	0	C	147554	Schizosaccharomycetes
0.01	2	0	O	34346	Schizosaccharomycetales
0.01	2	0	F	4894	Schizosaccharomycetaceae
0.01	2	0	G	4895	Schizosaccharomyces
0.01	2	2	S	4896	Schizosaccharomyces pombe
0.04	8	0	P	5204	Basidiomycota
0.02	4	0	-	5302	Agaricomycotina
0.02	3	0	C	155619	Agaricomycetes
0.02	3	0	-	355688	Agaricomycetes incertae sedis
0.02	3	0	O	36064	Cantharellales
0.02	3	0	F	5250	Ceratobasidiaceae
0.02	3	0	G	1322061	Rhizoctonia
0.02	3	3	S	456999	Rhizoctonia solani
0.01	1	0	C	155616	Tremellomycetes
0.01	1	0	O	5234	Tremellales
0.01	1	0	F	1884633	Cryptococcaceae
0.01	1	0	G	5206	Cryptococcus
0.01	1	0	-	1897064	Cryptococcus neoformans species complex
0.01	1	0	S	5207	Cryptococcus neoformans
0.01	1	1	-	40410	Cryptococcus neoformans var. neoformans
0.02	4	0	-	452284	Ustilaginomycotina
0.02	3	0	C	5257	Ustilaginomycetes
0.02	3	0	O	5267	Ustilaginales
0.02	3	0	F	5268	Ustilaginaceae
0.02	3	0	G	63265	Sporisorium
0.02	3	3	S	280036	Sporisorium graminicola
0.01	1	0	C	1538075	Malasseziomycetes
0.01	1	0	O	162474	Malasseziales
0.01	1	0	F	742845	Malasseziaceae
0.01	1	0	G	55193	Malassezia
0.01	1	1	S	76775	Malassezia restricta
0.15	28	0	-	33630	Alveolata
0.15	28	0	P	5794	Apicomplexa
0.11	21	1	C	422676	Aconoidasida
0.08	16	0	O	5819	Haemosporida
0.08	16	0	F	1639119	Plasmodiidae
0.08	16	0	G	5820	Plasmodium
0.03	6	0	-	418103	Plasmodium (Plasmodium)
0.01	2	2	S	5855	Plasmodium vivax
0.01	2	2	S	5858	Plasmodium malariae
0.01	1	0	S	5827	Plasmodium cynomolgi
0.01	1	1	-	1120755	Plasmodium cynomolgi strain B
0.01	1	0	S	5850	Plasmodium knowlesi
0.01	1	1	-	5851	Plasmodium knowlesi strain H
0.03	6	2	-	418107	Plasmodium (Laverania)
0.02	3	3	S	5854	Plasmodium reichenowi
0.01	1	1	S	647221	Plasmodium gaboni
0.01	2	0	-	418101	Plasmodium (Vinckeia)
0.01	2	2	S	5861	Plasmodium yoelii
0.01	2	0	-	418104	Plasmodium (Haemamoeba)
0.01	2	2	S	85471	Plasmodium relictum
0.02	4	0	-	5863	Piroplasmida
0.02	3	0	F	32594	Babesiidae
0.02	3	0	G	5864	Babesia
0.01	2	0	S	5868	Babesia microti
0.01	2	2	-	1133968	Babesia microti strain RI
0.01	1	0	S	5865	Babesia bovis
0.01	1	1	-	484906	Babesia bovis T2Bo
0.01	1	0	F	27994	Theileriidae
0.01	1	0	G	5873	Theileria
0.01	1	0	S	5872	Theileria equi
0.01	1	1	-	1537102	Theileria equi strain WA
0.04	7	0	C	1280412	Conoidasida
0.04	7	0	-	5796	Coccidia
0.04	7	0	O	75739	Eucoccidiorida
0.04	7	0	-	423054	Eimeriorina
0.03	5	1	F	5809	Sarcocystidae
0.01	2	0	G	94642	Besnoitia
0.01	2	2	S	94643	Besnoitia besnoiti
0.01	1	0	G	5810	Toxoplasma
0.01	1	0	S	5811	Toxoplasma gondii
0.01	1	1	-	508771	Toxoplasma gondii ME49
0.01	1	0	G	29175	Neospora
0.01	1	0	S	29176	Neospora caninum
0.01	1	1	-	572307	Neospora caninum Liverpool
0.01	2	0	F	35082	Cryptosporidiidae
0.01	2	0	G	5806	Cryptosporidium
0.01	2	0	S	5807	Cryptosporidium parvum
0.01	2	2	-	353152	Cryptosporidium parvum Iowa II
0.03	6	0	-	33634	Stramenopiles
0.03	6	0	P	2836	Bacillariophyta
0.02	4	0	C	33836	Coscinodiscophyceae
0.02	4	0	-	33846	Thalassiosirophycidae
0.02	4	0	O	33847	Thalassiosirales
0.02	4	0	F	29202	Thalassiosiraceae
0.02	4	0	G	35127	Thalassiosira
0.02	4	0	S	35128	Thalassiosira pseudonana
0.02	4	4	-	296543	Thalassiosira pseudonana CCMP1335
0.01	2	0	C	33849	Bacillariophyceae
0.01	2	0	-	33850	Bacillariophycidae
0.01	2	0	O	38748	Naviculales
0.01	2	0	F	38749	Phaeodactylaceae
0.01	2	0	G	2849	Phaeodactylum
0.01	2	0	S	2850	Phaeodactylum tricornutum
0.01	2	2	-	556484	Phaeodactylum tricornutum CCAP 1055/1
0.02	3	0	-	33682	Euglenozoa
0.02	3	0	O	5653	Kinetoplastida
0.02	3	0	F	5654	Trypanosomatidae
0.02	3	0	-	1286322	Leishmaniinae
0.02	3	0	G	5658	Leishmania
0.02	3	0	-	38568	Leishmania
0.02	3	0	-	38581	Leishmania major species complex
0.02	3	0	S	5664	Leishmania major
0.02	3	3	-	347515	Leishmania major strain Friedlin
0.01	1	0	-	554915	Amoebozoa
0.01	1	0	-	142796	Mycetozoa
0.01	1	0	-	33083	Dictyostelids
0.01	1	0	O	2058949	Dictyosteliales
0.01	1	0	F	2058185	Dictyosteliaceae
0.01	1	0	G	5782	Dictyostelium
0.01	1	0	S	44689	Dictyostelium discoideum
0.01	1	1	-	352472	Dictyostelium discoideum AX4
3.04	586	70	D	2	Bacteria
1.43	276	10	P	1224	Proteobacteria
0.97	188	8	C	1236	Gammaproteobacteria
0.32	61	0	O	72274	Pseudomonadales
0.18	34	0	F	468	Moraxellaceae
0.17	32	8	G	469	Acinetobacter
0.05	9	9	S	40214	Acinetobacter johnsonii
0.02	3	1	-	909768	Acinetobacter calcoaceticus/baumannii complex
0.01	1	1	S	470	Acinetobacter baumannii
0.01	1	1	S	471	Acinetobacter calcoaceticus
0.02	3	0	S	1148157	Acinetobacter oleivorans
0.02	3	3	-	436717	Acinetobacter oleivorans DR1
0.01	2	2	S	40215	Acinetobacter junii
0.01	2	2	S	1879050	Acinetobacter sp. WCHA60
0.01	1	1	S	756892	Acinetobacter indicus
0.01	1	1	S	1324350	Acinetobacter equi
0.01	1	1	S	1827285	Acinetobacter sp. MYb10
0.01	1	1	S	2006115	Acinetobacter piscicola
0.01	1	1	S	2136182	Acinetobacter sp. WCHAc060092
0.01	2	0	G	497	Psychrobacter
0.01	2	2	S	1028416	Psychrobacter sp. DAB_AL43B
0.14	27	0	F	135621	Pseudomonadaceae
0.14	27	6	G	286	Pseudomonas
0.03	6	0	-	136843	Pseudomonas fluorescens group
0.02	3	3	S	294	Pseudomonas fluorescens
0.01	1	1	S	47878	Pseudomonas azotoformans
0.01	1	1	S	75588	Pseudomonas libanensis
0.01	1	1	S	76760	Pseudomonas rhodesiae
0.02	4	4	S	122355	Pseudomonas psychrophila
0.02	4	0	-	136845	Pseudomonas putida group
0.02	4	4	S	303	Pseudomonas putida
0.01	1	0	-	136846	Pseudomonas stutzeri group
0.01	1	0	-	578833	Pseudomonas stutzeri subgroup
0.01	1	0	S	316	Pseudomonas stutzeri
0.01	1	1	-	1123519	Pseudomonas stutzeri DSM 10701
0.01	1	0	-	136849	Pseudomonas syringae group
0.01	1	1	S	33069	Pseudomonas viridiflava
0.01	1	1	-	196821	unclassified Pseudomonas
0.01	1	1	S	244566	Pseudomonas lurida
0.01	1	1	S	485898	Pseudomonas sp. RW10S1
0.01	1	1	S	1306993	Pseudomonas soli
0.01	1	1	S	1573704	Pseudomonas sp. R32
0.31	60	2	O	91347	Enterobacterales
0.21	41	11	F	543	Enterobacteriaceae
0.07	13	2	G	82976	Buttiauxella
0.06	11	11	S	82977	Buttiauxella agrestis
0.03	5	0	G	570	Klebsiella
0.02	4	4	S	573	Klebsiella pneumoniae
0.01	1	1	S	2026240	Klebsiella quasivariicola
0.02	4	0	G	561	Escherichia
0.02	4	4	S	562	Escherichia coli
0.02	3	2	G	547	Enterobacter
0.01	1	1	S	885040	Enterobacter soli
0.01	1	0	G	544	Citrobacter
0.01	1	0	-	1344959	Citrobacter freundii complex
0.01	1	1	S	546	Citrobacter freundii
0.01	1	0	G	590	Salmonella
0.01	1	0	S	28901	Salmonella enterica
0.01	1	0	-	59201	Salmonella enterica subsp. enterica
0.01	1	1	-	1151001	Salmonella enterica subsp. enterica serovar Napoli
0.01	1	1	G	160674	Raoultella
0.01	1	0	-	191675	unclassified Enterobacteriaceae
0.01	1	0	-	84563	ant, tsetse, mealybug, aphid, etc. endosymbionts
0.01	1	0	-	84564	ant endosymbionts
0.01	1	1	G	203804	Candidatus Blochmannia
0.01	1	0	G	409304	Candidatus Ishikawaella
0.01	1	0	S	168169	Candidatus Ishikawaella capsulata
0.01	1	1	-	476281	Candidatus Ishikawaella capsulata Mpkobe
0.03	6	0	F	1903409	Erwiniaceae
0.02	4	0	G	32199	Buchnera
0.02	4	1	S	9	Buchnera aphidicola
0.01	1	1	-	1241835	Buchnera aphidicola (Aphis nerii)
0.01	1	1	-	1241836	Buchnera aphidicola (Artemisaphis artemisicola)
0.01	1	1	-	1241859	Buchnera aphidicola (Hyadaphis tataricae)
0.01	1	0	G	551	Erwinia
0.01	1	1	S	1922217	Candidatus Erwinia sp. ErCipseudotaxifoliae
0.01	1	0	G	53335	Pantoea
0.01	1	0	-	1654067	Pantoea agglomerans group
0.01	1	1	S	549	Pantoea agglomerans
0.02	4	0	F	1903410	Pectobacteriaceae
0.01	1	0	G	71655	Brenneria
0.01	1	1	S	1109412	Brenneria goodwinii
0.01	1	0	G	84565	Sodalis
0.01	1	1	S	1239307	Sodalis praecaptivus
0.01	1	1	G	122277	Pectobacterium
0.01	1	0	G	204037	Dickeya
0.01	1	0	S	556	Dickeya chrysanthemi
0.01	1	1	-	1223569	Dickeya chrysanthemi NCPPB 402
0.02	4	0	F	1903411	Yersiniaceae
0.01	2	1	G	613	Serratia
0.01	1	1	S	28151	Serratia proteamaculans
0.01	2	0	G	629	Yersinia
0.01	1	1	S	631	Yersinia intermedia
0.01	1	1	-	1649845	Yersinia pseudotuberculosis complex
0.02	3	2	F	1903412	Hafniaceae
0.01	1	0	G	568	Hafnia
0.01	1	1	S	569	Hafnia alvei
0.07	14	1	O	135622	Alteromonadales
0.02	4	0	F	267890	Shewanellaceae
0.02	4	2	G	22	Shewanella
0.01	1	1	S	38313	Shewanella algae
0.01	1	1	S	332186	Shewanella xiamenensis
0.02	3	0	F	72275	Alteromonadaceae
0.01	1	1	G	226	Alteromonas
0.01	1	0	G	89404	Glaciecola
0.01	1	0	S	300231	Glaciecola nitratireducens
0.01	1	1	-	1085623	Glaciecola nitratireducens FR1064
0.01	1	0	G	1621534	Paraglaciecola
0.01	1	0	S	326544	Paraglaciecola psychrophila
0.01	1	1	-	1129794	Paraglaciecola psychrophila 170
0.02	3	1	F	267889	Colwelliaceae
0.01	2	0	G	28228	Colwellia
0.01	1	1	S	58049	Colwellia sp. MT41
0.01	1	1	S	1816218	Colwellia sp. PAMC 20917
0.01	2	0	F	267888	Pseudoalteromonadaceae
0.01	2	0	G	53246	Pseudoalteromonas
0.01	1	1	S	161398	Pseudoalteromonas phenolica
0.01	1	1	S	562716	Pseudoalteromonas sp. CF6-2
0.01	1	0	F	267894	Psychromonadaceae
0.01	1	0	G	67572	Psychromonas
0.01	1	1	S	314282	Psychromonas sp. CNPT3
0.07	14	0	O	135624	Aeromonadales
0.07	14	0	F	84642	Aeromonadaceae
0.07	13	9	G	642	Aeromonas
0.01	1	1	S	654	Aeromonas veronii
0.01	1	1	S	196024	Aeromonas dhakensis
0.01	1	1	-	257493	unclassified Aeromonas
0.01	1	1	S	2033032	Aeromonas sp. CA23
0.01	1	0	-	93660	unclassified Aeromonadaceae
0.01	1	1	S	2047966	Aeromonadaceae bacterium DM2
0.04	7	0	O	135614	Xanthomonadales
0.04	7	0	F	32033	Xanthomonadaceae
0.02	3	1	G	40323	Stenotrophomonas
0.01	2	0	-	995085	Stenotrophomonas maltophilia group
0.01	2	2	S	40324	Stenotrophomonas maltophilia
0.01	2	0	G	338	Xanthomonas
0.01	2	1	S	347	Xanthomonas oryzae
0.01	1	1	-	64187	Xanthomonas oryzae pv. oryzae
0.01	1	1	G	68	Lysobacter
0.01	1	0	G	83618	Pseudoxanthomonas
0.01	1	1	S	128785	Pseudoxanthomonas mexicana
0.04	7	0	O	135623	Vibrionales
0.04	7	0	F	641	Vibrionaceae
0.03	6	4	G	662	Vibrio
0.01	1	1	S	676	Vibrio fluvialis
0.01	1	0	-	717610	Vibrio harveyi group
0.01	1	1	S	696485	Vibrio owensii
0.01	1	0	G	511678	Aliivibrio
0.01	1	0	S	668	Aliivibrio fischeri
0.01	1	1	-	1088719	Aliivibrio fischeri SR5
0.03	5	0	O	135619	Oceanospirillales
0.02	3	0	F	28256	Halomonadaceae
0.02	3	2	G	2745	Halomonas
0.01	1	1	S	44935	Halomonas venusta
0.01	2	0	F	1920240	Kangiellaceae
0.01	2	0	G	261963	Kangiella
0.01	2	2	S	1144748	Kangiella sediminilitoris
0.02	4	0	O	72273	Thiotrichales
0.02	3	0	F	34064	Francisellaceae
0.02	3	0	G	262	Francisella
0.01	1	1	S	28110	Francisella philomiragia
0.01	1	1	S	622488	Francisella hispaniensis
0.01	1	1	S	1542390	Francisella sp. CA97-1460
0.01	1	0	F	135616	Piscirickettsiaceae
0.01	1	0	G	1237	Piscirickettsia
0.01	1	1	S	1238	Piscirickettsia salmonis
0.02	3	0	O	118969	Legionellales
0.01	2	0	F	444	Legionellaceae
0.01	2	0	G	445	Legionella
0.01	2	2	S	446	Legionella pneumophila
0.01	1	0	F	118968	Coxiellaceae
0.01	1	0	G	254245	Aquicella
0.01	1	1	S	254246	Aquicella lusitana
0.01	2	0	-	118884	unclassified Gammaproteobacteria
0.01	2	0	G	655184	Candidatus Thioglobus
0.01	2	2	S	1427364	Candidatus Thioglobus singularis
0.01	2	0	O	1706369	Cellvibrionales
0.01	1	0	F	1706371	Cellvibrionaceae
0.01	1	0	G	10	Cellvibrio
0.01	1	1	S	454662	Cellvibrio sp. KY-YJ-3
0.01	1	0	F	1706375	Spongiibacteraceae
0.01	1	0	G	1084558	Oceanicoccus
0.01	1	1	S	716816	Oceanicoccus sagamiensis
0.01	1	0	O	135625	Pasteurellales
0.01	1	0	F	712	Pasteurellaceae
0.01	1	0	G	745	Pasteurella
0.01	1	0	S	747	Pasteurella multocida
0.01	1	1	-	44283	Pasteurella multocida subsp. multocida
0.19	37	0	C	28216	Betaproteobacteria
0.17	32	2	O	80840	Burkholderiales
0.08	15	1	F	80864	Comamonadaceae
0.04	7	0	G	283	Comamonas
0.02	3	3	S	363952	Comamonas thiooxydans
0.01	2	2	S	285	Comamonas testosteroni
0.01	1	1	S	225991	Comamonas aquatica
0.01	1	1	S	225992	Comamonas kerstersii
0.02	3	0	G	34072	Variovorax
0.02	3	2	S	34073	Variovorax paradoxus
0.01	1	1	-	1246301	Variovorax paradoxus B4
0.02	3	0	G	80865	Delftia
0.01	1	1	S	80866	Delftia acidovorans
0.01	1	1	S	558537	Delftia lacustris
0.01	1	1	S	742013	Delftia sp. Cs1-4
0.01	1	0	G	47420	Hydrogenophaga
0.01	1	1	S	47421	Hydrogenophaga pseudoflava
0.04	7	0	F	119060	Burkholderiaceae
0.03	6	0	G	44013	Polynucleobacter
0.02	3	3	S	1855616	Polynucleobacter sp. MWH-UH25E
0.01	1	1	S	1743173	Polynucleobacter sp. MWH-P3-07-1
0.01	1	1	S	1855619	Polynucleobacter sp. MWH-UH35A
0.01	1	1	S	1855883	Polynucleobacter sp. MWH-Braz-FAM2G
0.01	1	0	G	106589	Cupriavidus
0.01	1	1	S	119219	Cupriavidus metallidurans
0.02	4	0	F	506	Alcaligenaceae
0.01	2	1	G	222	Achromobacter
0.01	1	1	S	85698	Achromobacter xylosoxidans
0.01	1	0	G	517	Bordetella
0.01	1	1	S	103855	Bordetella hinzii
0.01	1	0	G	90243	Oligella
0.01	1	1	S	90244	Oligella ureolytica
0.02	4	0	F	75682	Oxalobacteraceae
0.02	3	0	G	29580	Janthinobacterium
0.01	2	1	S	55508	Janthinobacterium agaricidamnosum
0.01	1	1	-	1349767	Janthinobacterium agaricidamnosum NBRC 102515 = DSM 9628
0.01	1	1	S	1644131	Janthinobacterium sp. 1_2014MBL_MicDiv
0.01	1	0	G	963	Herbaspirillum
0.01	1	1	S	2025949	Herbaspirillum sp. meg3
0.01	2	0	O	32003	Nitrosomonadales
0.01	1	0	F	32011	Methylophilaceae
0.01	1	0	G	1679002	Candidatus Methylopumilus
0.01	1	1	S	1581557	Candidatus Methylopumilus planktonicus
0.01	1	0	F	90627	Gallionellaceae
0.01	1	0	G	1778653	Sulfuriferula
0.01	1	1	S	1985873	Sulfuriferula sp. AH1
0.01	2	0	O	206351	Neisseriales
0.01	1	0	F	481	Neisseriaceae
0.01	1	0	G	299568	Uruburuella
0.01	1	1	S	252130	Uruburuella suis
0.01	1	0	F	1499392	Chromobacteriaceae
0.01	1	0	G	230666	Chitinibacter
0.01	1	1	S	1737446	Chitinibacter fontanus
0.01	1	0	O	206389	Rhodocyclales
0.01	1	0	F	2008794	Zoogloeaceae
0.01	1	0	G	12960	Azoarcus
0.01	1	1	S	41977	Azoarcus communis
0.15	28	0	C	28211	Alphaproteobacteria
0.07	13	2	O	356	Rhizobiales
0.02	4	0	F	82115	Rhizobiaceae
0.01	2	0	G	34019	Liberibacter
0.01	1	1	S	34020	Candidatus Liberibacter africanus
0.01	1	1	S	34021	Candidatus Liberibacter asiaticus
0.01	2	0	-	227290	Rhizobium/Agrobacterium group
0.01	1	0	G	357	Agrobacterium
0.01	1	0	-	1183400	Agrobacterium tumefaciens complex
0.01	1	1	S	358	Agrobacterium tumefaciens
0.01	1	0	G	379	Rhizobium
0.01	1	1	S	451876	Rhizobium rhizoryzae
0.01	2	0	F	772	Bartonellaceae
0.01	2	0	G	773	Bartonella
0.01	1	1	S	803	Bartonella quintana
0.01	1	1	S	807	Bartonella elizabethae
0.01	2	0	F	69277	Phyllobacteriaceae
0.01	2	0	G	68287	Mesorhizobium
0.01	1	1	-	325217	unclassified Mesorhizobium
0.01	1	1	S	2108445	Mesorhizobium sp. DCY119
0.01	1	0	F	45401	Hyphomicrobiaceae
0.01	1	0	G	119044	Filomicrobium
0.01	1	1	S	1608628	Candidatus Filomicrobium marinum
0.01	1	0	F	119045	Methylobacteriaceae
0.01	1	0	G	407	Methylobacterium
0.01	1	0	S	223967	Methylobacterium populi
0.01	1	1	-	441620	Methylobacterium populi BJ001
0.01	1	0	F	335928	Xanthobacteraceae
0.01	1	0	G	279	Xanthobacter
0.01	1	1	S	280	Xanthobacter autotrophicus
0.02	4	0	O	204441	Rhodospirillales
0.02	4	0	F	433	Acetobacteraceae
0.01	1	0	G	434	Acetobacter
0.01	1	1	S	1076596	Acetobacter persici
0.01	1	0	G	441	Gluconobacter
0.01	1	1	S	38308	Gluconobacter frateurii
0.01	1	0	G	91914	Asaia
0.01	1	0	S	91915	Asaia bogorensis
0.01	1	1	-	1231624	Asaia bogorensis NBRC 16594
0.01	1	0	G	1434011	Komagataeibacter
0.01	1	1	S	265960	Komagataeibacter nataicola
0.02	4	0	O	204457	Sphingomonadales
0.02	4	1	F	41297	Sphingomonadaceae
0.01	1	1	G	13687	Sphingomonas
0.01	1	0	G	165695	Sphingobium
0.01	1	1	S	1315974	Sphingobium sp. TKS
0.01	1	0	G	165696	Novosphingobium
0.01	1	1	S	1176536	Novosphingobium ginsenosidimutans
0.02	3	0	O	204455	Rhodobacterales
0.02	3	0	F	31989	Rhodobacteraceae
0.01	1	0	G	60136	Sulfitobacter
0.01	1	1	S	1389004	Sulfitobacter sp. SK011
0.01	1	0	G	119541	Rhodobaca
0.01	1	1	S	441209	Rhodobaca barguzinensis
0.01	1	0	G	478070	Labrenzia
0.01	1	1	S	187304	Labrenzia aggregata
0.01	1	0	O	766	Rickettsiales
0.01	1	0	F	942	Anaplasmataceae
0.01	1	0	G	768	Anaplasma
0.01	1	0	-	106179	phagocytophilum group
0.01	1	1	S	948	Anaplasma phagocytophilum
0.01	1	0	O	54526	Pelagibacterales
0.01	1	0	F	1655514	Pelagibacteraceae
0.01	1	0	G	198251	Candidatus Pelagibacter
0.01	1	1	S	1388755	Candidatus Pelagibacter sp. HIMB1321
0.01	1	0	O	204458	Caulobacterales
0.01	1	1	F	76892	Caulobacteraceae
0.01	1	0	O	1921002	Holosporales
0.01	1	0	F	2100208	Caedimonadaceae
0.01	1	0	G	1509243	Candidatus Nucleicultrix
0.01	1	0	S	1509244	Candidatus Nucleicultrix amoebiphila
0.01	1	1	-	1414854	Candidatus Nucleicultrix amoebiphila FS5
0.05	10	0	-	68525	delta/epsilon subdivisions
0.04	8	0	C	29547	Epsilonproteobacteria
0.04	8	1	O	213849	Campylobacterales
0.03	6	0	F	72294	Campylobacteraceae
0.02	4	1	G	28196	Arcobacter
0.01	1	1	S	28198	Arcobacter cryaerophilus
0.01	1	1	S	1315211	Arcobacter aquimarinus
0.01	1	1	S	1850254	Arcobacter sp. LPB0137
0.01	2	0	G	194	Campylobacter
0.01	1	0	S	522485	Campylobacter avium
0.01	1	1	-	522484	Campylobacter avium LMG 24591
0.01	1	1	S	1660073	Campylobacter sp. RM6137
0.01	1	0	F	72293	Helicobacteraceae
0.01	1	0	G	209	Helicobacter
0.01	1	1	S	217	Helicobacter mustelae
0.01	2	0	C	28221	Deltaproteobacteria
0.01	1	0	O	69541	Desulfuromonadales
0.01	1	0	F	213421	Desulfuromonadaceae
0.01	1	0	G	18	Pelobacter
0.01	1	0	S	19	Pelobacter carbinolicus
0.01	1	1	-	338963	Pelobacter carbinolicus DSM 2380
0.01	1	0	O	213115	Desulfovibrionales
0.01	1	0	F	194924	Desulfovibrionaceae
0.01	1	0	G	872	Desulfovibrio
0.01	1	0	S	184917	Desulfovibrio magneticus
0.01	1	1	-	573370	Desulfovibrio magneticus RS-1
0.01	2	0	C	1553900	Oligoflexia
0.01	1	0	O	2024973	Silvanigrellales
0.01	1	0	F	2024974	Silvanigrellaceae
0.01	1	0	G	2024975	Silvanigrella
0.01	1	1	S	1915309	Silvanigrella aquatica
0.01	1	0	O	2024979	Bacteriovoracales
0.01	1	0	F	1652132	Halobacteriovoraceae
0.01	1	0	G	1652133	Halobacteriovorax
0.01	1	1	S	2109558	Halobacteriovorax sp. BALOs_7
0.01	1	0	C	1807140	Acidithiobacillia
0.01	1	0	O	225057	Acidithiobacillales
0.01	1	0	F	225058	Acidithiobacillaceae
0.01	1	0	G	119977	Acidithiobacillus
0.01	1	1	S	160808	Acidithiobacillus ferrivorans
0.91	176	12	-	1783272	Terrabacteria group
0.53	102	10	P	1239	Firmicutes
0.30	57	4	C	91061	Bacilli
0.16	31	4	O	1385	Bacillales
0.10	19	2	F	186817	Bacillaceae
0.07	13	3	G	1386	Bacillus
0.01	1	0	S	79885	Bacillus pseudofirmus
0.01	1	1	-	398511	Bacillus pseudofirmus OF4
0.01	1	0	-	86661	Bacillus cereus group
0.01	1	1	S	1428	Bacillus thuringiensis
0.01	1	1	S	152268	Bacillus litoralis
0.01	1	1	S	371036	Bacillus acidiceler
0.01	1	1	S	486398	Bacillus sp. S3
0.01	1	1	S	632773	Bacillus beveridgei
0.01	1	0	-	653685	Bacillus subtilis group
0.01	1	1	S	1423	Bacillus subtilis
0.01	1	1	S	1193713	Bacillus mesonae
0.01	1	1	S	1983719	Bacillus sp. AK72
0.01	1	1	S	2014076	Bacillus sp. FJAT-42376
0.01	1	0	G	84406	Virgibacillus
0.01	1	1	S	1482	Virgibacillus halodenitrificans
0.01	1	0	G	150247	Anoxybacillus
0.01	1	0	S	33934	Anoxybacillus flavithermus
0.01	1	1	-	491915	Anoxybacillus flavithermus WK1
0.01	1	1	G	400634	Lysinibacillus
0.01	1	0	G	1906945	Parageobacillus
0.01	1	1	S	1295642	Parageobacillus genomosp. 1
0.02	4	0	F	90964	Staphylococcaceae
0.02	4	0	G	1279	Staphylococcus
0.01	2	2	S	70255	Staphylococcus condimenti
0.01	1	1	S	1283	Staphylococcus haemolyticus
0.01	1	1	S	1296	Staphylococcus sciuri
0.01	2	0	F	186822	Paenibacillaceae
0.01	1	1	G	44249	Paenibacillus
0.01	1	0	G	55080	Brevibacillus
0.01	1	1	S	1393	Brevibacillus brevis
0.01	2	0	F	186824	Thermoactinomycetaceae
0.01	1	0	G	2023	Thermoactinomyces
0.01	1	1	S	2026	Thermoactinomyces vulgaris
0.01	1	0	G	1274351	Kroppenstedtia
0.01	1	1	S	714067	Kroppenstedtia eburnea
0.11	22	2	O	186826	Lactobacillales
0.04	8	0	F	33958	Lactobacillaceae
0.04	8	0	G	1578	Lactobacillus
0.01	1	1	S	1580	Lactobacillus brevis
0.01	1	1	S	1604	Lactobacillus amylovorus
0.01	1	0	S	1612	Lactobacillus farciminis
0.01	1	1	-	936140	Lactobacillus farciminis KCTC 3681 = DSM 20184
0.01	1	1	S	1624	Lactobacillus salivarius
0.01	1	1	S	47770	Lactobacillus crispatus
0.01	1	1	S	468911	Lactobacillus hordei
0.01	1	1	S	1007676	Lactobacillus ginsenosidimutans
0.01	1	1	S	1847728	Lactobacillus allii
0.03	6	0	F	1300	Streptococcaceae
0.03	5	1	G	1301	Streptococcus
0.01	1	1	S	1326	Streptococcus acidominimus
0.01	1	1	S	68892	Streptococcus infantis
0.01	1	1	S	82348	Streptococcus pluranimalium
0.01	1	0	S	315405	Streptococcus gallolyticus
0.01	1	0	-	53354	Streptococcus gallolyticus subsp. gallolyticus
0.01	1	1	-	981539	Streptococcus gallolyticus subsp. gallolyticus ATCC 43143
0.01	1	0	G	1357	Lactococcus
0.01	1	0	S	1364	Lactococcus piscium
0.01	1	1	-	297352	Lactococcus piscium MKFS47
0.02	3	0	F	81852	Enterococcaceae
0.01	2	0	G	1350	Enterococcus
0.01	2	2	S	44008	Enterococcus cecorum
0.01	1	0	G	2737	Vagococcus
0.01	1	1	S	2738	Vagococcus fluvialis
0.01	2	0	F	81850	Leuconostocaceae
0.01	1	1	G	1243	Leuconostoc
0.01	1	1	G	46255	Weissella
0.01	1	0	F	186828	Carnobacteriaceae
0.01	1	0	G	2747	Carnobacterium
0.01	1	1	S	2751	Carnobacterium maltaromaticum
0.16	30	1	C	186801	Clostridia
0.14	27	0	O	186802	Clostridiales
0.07	13	1	F	31979	Clostridiaceae
0.05	10	0	G	1485	Clostridium
0.01	2	2	S	1501	Clostridium pasteurianum
0.01	2	2	S	1502	Clostridium perfringens
0.01	1	1	S	1494	Clostridium cochlearium
0.01	1	1	S	1561	Clostridium baratii
0.01	1	1	S	36845	Clostridium intestinale
0.01	1	1	S	84022	Clostridium aceticum
0.01	1	1	S	704125	Clostridium sp. C5S11
0.01	1	1	S	1216932	Clostridium bornimense
0.01	1	0	G	49082	Candidatus Arthromitus
0.01	1	1	S	1041504	Candidatus Arthromitus sp. SFB-rat-Yit
0.01	1	0	G	1848399	Crassaminicella
0.01	1	1	S	1286698	Crassaminicella profunda
0.03	5	0	F	186803	Lachnospiraceae
0.01	2	2	G	841	Roseburia
0.01	1	0	G	830	Butyrivibrio
0.01	1	1	S	185008	Butyrivibrio hungatei
0.01	1	0	G	572511	Blautia
0.01	1	0	S	33039	[Ruminococcus] torques
0.01	1	1	-	657313	[Ruminococcus] torques L2-14
0.01	1	0	G	1769710	Sellimonas
0.01	1	1	S	1653434	Sellimonas intestinalis
0.02	3	0	F	186807	Peptococcaceae
0.02	3	0	-	208050	unclassified Peptococcaceae
0.02	3	3	S	1761012	Peptococcaceae bacterium DCMF
0.01	2	0	F	186804	Peptostreptococcaceae
0.01	1	0	G	1501226	Romboutsia
0.01	1	1	S	1115758	Romboutsia ilealis
0.01	1	0	G	1849828	Paeniclostridium
0.01	1	1	S	1505	Paeniclostridium sordellii
0.01	1	0	F	186806	Eubacteriaceae
0.01	1	0	G	33951	Acetobacterium
0.01	1	1	S	2184575	Acetobacterium sp. KB-1
0.01	1	0	-	186813	unclassified Clostridiales
0.01	1	0	G	2039302	Monoglobus
0.01	1	1	S	1981510	Monoglobus pectinilyticus
0.01	1	0	-	538999	Clostridiales incertae sedis
0.01	1	0	F	543314	Clostridiales Family XIII. Incertae Sedis
0.01	1	0	G	1926556	Emergencia
0.01	1	1	S	1776384	Emergencia timonensis
0.01	1	0	F	541000	Ruminococcaceae
0.01	1	0	G	216851	Faecalibacterium
0.01	1	1	S	853	Faecalibacterium prausnitzii
0.01	2	0	O	68295	Thermoanaerobacterales
0.01	1	0	F	186814	Thermoanaerobacteraceae
0.01	1	0	G	202949	Thermanaeromonas
0.01	1	0	S	161154	Thermanaeromonas toyohensis
0.01	1	1	-	698762	Thermanaeromonas toyohensis ToBE
0.01	1	0	F	543371	Thermoanaerobacterales Family III. Incertae Sedis
0.01	1	0	G	44000	Caldicellulosiruptor
0.01	1	0	S	55205	Caldicellulosiruptor owensensis
0.01	1	1	-	632518	Caldicellulosiruptor owensensis OL
0.02	3	0	C	1737404	Tissierellia
0.02	3	0	O	1737405	Tissierellales
0.01	2	0	F	2042895	Gottschalkiaceae
0.01	2	0	G	1505664	Gottschalkia
0.01	2	0	S	1556	Gottschalkia acidurici
0.01	2	2	-	1128398	Gottschalkia acidurici 9a
0.01	1	0	F	1737406	Tissierellaceae
0.01	1	0	G	253255	Soehngenia
0.01	1	1	S	1582259	Soehngenia sp. W6
0.01	1	0	C	526524	Erysipelotrichia
0.01	1	0	O	526525	Erysipelotrichales
0.01	1	0	F	128827	Erysipelotrichaceae
0.01	1	0	G	1505663	Erysipelatoclostridium
0.01	1	1	S	1522	[Clostridium] innocuum
0.01	1	0	C	909932	Negativicutes
0.01	1	0	O	1843488	Acidaminococcales
0.01	1	0	F	909930	Acidaminococcaceae
0.01	1	0	G	33024	Phascolarctobacterium
0.01	1	1	S	33025	Phascolarctobacterium faecium
0.17	32	0	P	201174	Actinobacteria
0.15	29	3	C	1760	Actinobacteria
0.06	12	0	O	85006	Micrococcales
0.05	9	0	F	85023	Microbacteriaceae
0.03	6	1	G	33882	Microbacterium
0.03	5	5	S	2014534	Microbacterium sp. PM5
0.02	3	0	G	33877	Agromyces
0.02	3	3	S	659012	Agromyces soli
0.01	2	0	F	85021	Intrasporangiaceae
0.01	1	0	G	53457	Janibacter
0.01	1	1	S	262209	Janibacter melonis
0.01	1	0	G	265976	Serinicoccus
0.01	1	1	S	1078471	Serinicoccus profundi
0.01	1	0	F	85020	Dermabacteraceae
0.01	1	0	G	43668	Brachybacterium
0.01	1	1	S	556288	Brachybacterium saurashtrense
0.04	7	0	O	85007	Corynebacteriales
0.02	4	0	F	1762	Mycobacteriaceae
0.02	3	0	G	1763	Mycobacterium
0.02	3	0	-	77643	Mycobacterium tuberculosis complex
0.02	3	3	S	78331	Mycobacterium canettii
0.01	1	0	G	1866885	Mycolicibacterium
0.01	1	1	S	85693	Mycolicibacterium monacense
0.01	2	0	F	85026	Gordoniaceae
0.01	2	1	G	2053	Gordonia
0.01	1	1	S	2059875	Gordonia sp. YC-JH1
0.01	1	0	F	85025	Nocardiaceae
0.01	1	0	G	1817	Nocardia
0.01	1	0	S	37326	Nocardia brasiliensis
0.01	1	1	-	1133849	Nocardia brasiliensis ATCC 700358
0.02	3	0	O	85011	Streptomycetales
0.02	3	0	F	2062	Streptomycetaceae
0.02	3	1	G	1883	Streptomyces
0.01	1	1	S	68223	Streptomyces katrae
0.01	1	1	S	1488356	Streptomyces sp. MBT27
0.01	2	0	O	2037	Actinomycetales
0.01	2	0	F	2049	Actinomycetaceae
0.01	1	0	G	1654	Actinomyces
0.01	1	1	S	111015	Actinomyces radicidentis
0.01	1	0	G	1653174	Actinotignum
0.01	1	1	S	59505	Actinotignum schaalii
0.01	1	0	O	85004	Bifidobacteriales
0.01	1	0	F	31953	Bifidobacteriaceae
0.01	1	0	G	196081	Scardovia
0.01	1	0	S	78259	Scardovia inopinata
0.01	1	1	-	1150468	Scardovia inopinata JCM 12537
0.01	1	0	O	85008	Micromonosporales
0.01	1	0	F	28056	Micromonosporaceae
0.01	1	0	G	1078767	Jishengella
0.01	1	1	S	515350	Jishengella endophytica
0.02	3	0	C	84998	Coriobacteriia
0.02	3	0	O	84999	Coriobacteriales
0.02	3	0	F	84107	Coriobacteriaceae
0.01	2	0	-	84113	unclassified Coriobacteriaceae
0.01	2	2	S	1531429	Coriobacteriaceae bacterium 68-1-3
0.01	1	0	G	102106	Collinsella
0.01	1	0	S	147206	Collinsella stercoris
0.01	1	1	-	445975	Collinsella stercoris DSM 13279
0.13	25	0	-	1798711	Cyanobacteria/Melainabacteria group
0.13	25	5	P	1117	Cyanobacteria
0.04	8	1	O	1890424	Synechococcales
0.02	3	0	F	1890426	Synechococcaceae
0.02	3	0	G	1129	Synechococcus
0.01	1	1	S	32046	Synechococcus elongatus
0.01	1	1	S	221341	Synechococcus sp. Minos11
0.01	1	1	S	1442554	Synechococcus sp. MEDNS5
0.01	2	0	F	1213	Prochloraceae
0.01	2	1	G	1218	Prochlorococcus
0.01	1	0	S	1219	Prochlorococcus marinus
0.01	1	0	-	142554	Prochlorococcus marinus subsp. marinus
0.01	1	1	-	167539	Prochlorococcus marinus subsp. marinus str. CCMP1375
0.01	2	0	F	1890438	Leptolyngbyaceae
0.01	2	0	G	47251	Leptolyngbya
0.01	1	1	S	1184	Leptolyngbya boryana
0.01	1	1	S	111781	Leptolyngbya sp. PCC 7376
0.03	6	1	O	1161	Nostocales
0.02	4	0	F	1162	Nostocaceae
0.02	4	1	G	1177	Nostoc
0.01	1	0	S	224012	Nostoc piscinale
0.01	1	1	-	224013	Nostoc piscinale CENA21
0.01	1	0	S	272131	Nostoc punctiforme
0.01	1	1	-	63737	Nostoc punctiforme PCC 73102
0.01	1	1	S	317936	Nostoc sp. PCC 7107
0.01	1	0	F	1892259	Aphanizomenonaceae
0.01	1	1	G	77021	Cylindrospermopsis
0.03	6	0	-	1301283	Oscillatoriophycideae
0.02	4	0	O	1118	Chroococcales
0.01	2	0	F	1890450	Aphanothecaceae
0.01	2	0	-	92682	Halothece cluster
0.01	2	0	G	76023	Halothece
0.01	2	2	S	65093	Halothece sp. PCC 7418
0.01	1	0	F	1890449	Microcystaceae
0.01	1	0	G	1125	Microcystis
0.01	1	1	S	1126	Microcystis aeruginosa
0.01	1	0	F	1890452	Cyanobacteriaceae
0.01	1	0	G	102234	Cyanobacterium
0.01	1	0	S	379064	Cyanobacterium aponinum
0.01	1	1	-	755178	Cyanobacterium aponinum PCC 10605
0.01	2	0	O	1150	Oscillatoriales
0.01	2	0	F	1892249	Cyanothecaceae
0.01	2	0	G	43988	Cyanothece
0.01	1	1	S	65393	Cyanothece sp. PCC 7424
0.01	1	1	S	497965	Cyanothece sp. PCC 7822
0.03	5	0	P	544448	Tenericutes
0.03	5	0	C	31969	Mollicutes
0.02	3	0	O	2085	Mycoplasmatales
0.02	3	0	F	2092	Mycoplasmataceae
0.02	3	0	G	2093	Mycoplasma
0.01	1	1	S	2113	Mycoplasma californicum
0.01	1	1	S	45363	Mycoplasma alkalescens
0.01	1	0	S	136241	Mycoplasma haemocanis
0.01	1	1	-	1111676	Mycoplasma haemocanis str. Illinois
0.01	2	0	O	186328	Entomoplasmatales
0.01	1	0	F	2131	Spiroplasmataceae
0.01	1	0	G	2132	Spiroplasma
0.01	1	1	S	216946	Spiroplasma turonicum
0.01	1	0	F	33925	Entomoplasmataceae
0.01	1	0	G	46238	Entomoplasma
0.01	1	1	S	214888	Entomoplasma luminosum
0.21	41	0	-	1783270	FCB group
0.21	41	0	-	68336	Bacteroidetes/Chlorobi group
0.20	39	1	P	976	Bacteroidetes
0.11	22	0	C	117743	Flavobacteriia
0.11	22	0	O	200644	Flavobacteriales
0.08	16	2	F	49546	Flavobacteriaceae
0.03	5	0	G	59732	Chryseobacterium
0.01	2	2	S	1609531	Chryseobacterium rhizoplanae
0.01	1	1	S	246	Chryseobacterium balustinum
0.01	1	1	S	253	Chryseobacterium indologenes
0.01	1	1	S	1241978	Chryseobacterium bernardetii
0.02	3	0	G	52959	Polaribacter
0.01	1	1	S	1336804	Polaribacter sp. Hel1_33_78
0.01	1	1	S	1855336	Polaribacter sp. KT25b
0.01	1	1	S	1888915	Polaribacter haliotis
0.01	2	0	G	237	Flavobacterium
0.01	1	1	S	1871076	Flavobacterium sp. IGB 4-14
0.01	1	1	S	2201181	Flavobacterium sp. MEBiC07310
0.01	1	0	G	34084	Riemerella
0.01	1	1	S	34085	Riemerella anatipestifer
0.01	1	0	G	83612	Psychroflexus
0.01	1	0	S	57029	Psychroflexus torquis
0.01	1	1	-	313595	Psychroflexus torquis ATCC 700755
0.01	1	0	G	104264	Cellulophaga
0.01	1	0	S	76594	Cellulophaga baltica
0.01	1	1	-	1348584	Cellulophaga baltica 18
0.01	1	0	G	1433995	Cruoricaptor
0.01	1	1	S	1118202	Cruoricaptor ignavus
0.03	5	0	F	39782	Blattabacteriaceae
0.03	5	0	G	34098	Blattabacterium
0.02	4	4	S	1653831	Blattabacterium cuenoti
0.01	1	0	S	624186	Blattabacterium sp. (Blattella germanica)
0.01	1	1	-	331104	Blattabacterium sp. (Blattella germanica) str. Bge
0.01	1	0	F	1853230	Crocinitomicaceae
0.01	1	0	G	332102	Fluviicola
0.01	1	0	S	191579	Fluviicola taffensis
0.01	1	1	-	755732	Fluviicola taffensis DSM 16823
0.03	6	0	C	768503	Cytophagia
0.03	6	0	O	768507	Cytophagales
0.01	2	0	F	563798	Cyclobacteriaceae
0.01	1	0	G	68288	Cyclobacterium
0.01	1	0	S	104	Cyclobacterium marinum
0.01	1	1	-	880070	Cyclobacterium marinum DSM 745
0.01	1	0	G	390846	Echinicola
0.01	1	1	S	1807691	Echinicola rosea
0.01	2	0	F	1853232	Hymenobacteraceae
0.01	1	0	G	89966	Hymenobacter
0.01	1	0	S	1446467	Hymenobacter swuensis
0.01	1	1	-	1227739	Hymenobacter swuensis DY53
0.01	1	0	G	323449	Pontibacter
0.01	1	1	S	400092	Pontibacter korlensis
0.01	1	0	F	89373	Cytophagaceae
0.01	1	1	G	107	Spirosoma
0.01	1	0	F	200667	Flammeovirgaceae
0.01	1	1	G	59739	Flammeovirga
0.03	5	0	C	200643	Bacteroidia
0.03	5	0	O	171549	Bacteroidales
0.01	2	0	F	815	Bacteroidaceae
0.01	2	0	G	816	Bacteroides
0.01	1	1	S	47678	Bacteroides caccae
0.01	1	1	S	371601	Bacteroides xylanisolvens
0.01	2	0	F	171552	Prevotellaceae
0.01	2	0	G	838	Prevotella
0.01	1	1	S	28132	Prevotella melaninogenica
0.01	1	1	S	76123	Prevotella enoeca
0.01	1	0	-	333046	unclassified Bacteroidales
0.01	1	1	G	909656	Phocaeicola
0.02	3	0	C	117747	Sphingobacteriia
0.02	3	0	O	200666	Sphingobacteriales
0.02	3	0	F	84566	Sphingobacteriaceae
0.01	1	0	G	28453	Sphingobacterium
0.01	1	1	S	797291	Sphingobacterium lactis
0.01	1	0	G	84567	Pedobacter
0.01	1	1	S	332999	Pedobacter suwonensis
0.01	1	1	G	423349	Mucilaginibacter
0.01	1	0	C	1853228	Chitinophagia
0.01	1	0	O	1853229	Chitinophagales
0.01	1	0	F	563835	Chitinophagaceae
0.01	1	0	G	79328	Chitinophaga
0.01	1	0	S	79329	Chitinophaga pinensis
0.01	1	1	-	485918	Chitinophaga pinensis DSM 2588
0.01	1	0	C	1937959	Saprospiria
0.01	1	0	O	1936988	Saprospirales
0.01	1	0	F	89374	Saprospiraceae
0.01	1	0	G	1007	Saprospira
0.01	1	0	S	1008	Saprospira grandis
0.01	1	1	-	984262	Saprospira grandis str. Lewin
0.01	2	0	P	1134404	Ignavibacteriae
0.01	2	0	C	795747	Ignavibacteria
0.01	2	0	O	795748	Ignavibacteriales
0.01	2	0	F	795749	Ignavibacteriaceae
0.01	2	0	G	795750	Ignavibacterium
0.01	2	0	S	591197	Ignavibacterium album
0.01	2	2	-	945713	Ignavibacterium album JCM 16511
0.05	10	0	-	1783257	PVC group
0.04	7	0	P	74201	Verrucomicrobia
0.03	6	0	C	203494	Verrucomicrobiae
0.03	6	0	O	48461	Verrucomicrobiales
0.02	4	0	F	1647988	Akkermansiaceae
0.02	4	0	G	239934	Akkermansia
0.02	4	4	S	239935	Akkermansia muciniphila
0.01	2	0	F	203557	Verrucomicrobiaceae
0.01	2	0	G	2735	Verrucomicrobium
0.01	1	0	S	2736	Verrucomicrobium spinosum
0.01	1	1	-	240016	Verrucomicrobium spinosum DSM 4136 = JCM 18804
0.01	1	1	S	1882831	Verrucomicrobium sp. GAS474
0.01	1	0	C	134549	Spartobacteria
0.01	1	0	G	134550	Candidatus Xiphinematobacter
0.01	1	1	S	1704307	Candidatus Xiphinematobacter sp. Idaho Grape
0.01	2	0	P	203682	Planctomycetes
0.01	2	0	C	203683	Planctomycetia
0.01	1	0	O	112	Planctomycetales
0.01	1	0	F	126	Planctomycetaceae
0.01	1	0	G	1649453	Gimesia
0.01	1	1	S	122	Gimesia maris
0.01	1	0	O	1127829	Candidatus Brocadiales
0.01	1	0	F	1127830	Candidatus Brocadiaceae
0.01	1	0	G	380738	Candidatus Kuenenia
0.01	1	1	S	174633	Candidatus Kuenenia stuttgartiensis
0.01	1	0	P	204428	Chlamydiae
0.01	1	0	C	204429	Chlamydiia
0.01	1	0	O	1963360	Parachlamydiales
0.01	1	0	F	92713	Parachlamydiaceae
0.01	1	0	G	112987	Neochlamydia
0.01	1	1	S	1353976	Neochlamydia sp. S13
0.03	6	0	P	32066	Fusobacteria
0.03	6	0	C	203490	Fusobacteriia
0.03	6	0	O	203491	Fusobacteriales
0.03	5	0	F	203492	Fusobacteriaceae
0.03	5	0	G	848	Fusobacterium
0.01	1	0	S	850	Fusobacterium mortiferum
0.01	1	1	-	469616	Fusobacterium mortiferum ATCC 9817
0.01	1	0	S	859	Fusobacterium necrophorum
0.01	1	1	-	143387	Fusobacterium necrophorum subsp. funduliforme
0.01	1	1	S	861	Fusobacterium ulcerans
0.01	1	1	S	1583098	Fusobacterium hwasookii
0.01	1	1	S	1755100	Fusobacterium gastrosuis
0.01	1	0	F	1129771	Leptotrichiaceae
0.01	1	0	G	32068	Sebaldella
0.01	1	0	S	826	Sebaldella termitidis
0.01	1	1	-	526218	Sebaldella termitidis ATCC 33386
0.01	2	0	P	200783	Aquificae
0.01	2	0	C	187857	Aquificae
0.01	2	0	O	32069	Aquificales
0.01	2	0	F	224027	Hydrogenothermaceae
0.01	2	0	G	182899	Persephonella
0.01	2	0	S	309805	Persephonella marina
0.01	2	2	-	123214	Persephonella marina EX-H1
0.01	2	0	P	203691	Spirochaetes
0.01	2	0	C	203692	Spirochaetia
0.01	2	0	O	136	Spirochaetales
0.01	1	0	F	137	Spirochaetaceae
0.01	1	0	G	399320	Sphaerochaeta
0.01	1	0	S	1131707	Sphaerochaeta pleomorpha
0.01	1	1	-	158190	Sphaerochaeta pleomorpha str. Grapes
0.01	1	0	F	1643685	Borreliaceae
0.01	1	0	G	138	Borrelia
0.01	1	1	S	47466	Borrelia miyamotoi
0.01	1	0	P	57723	Acidobacteria
0.01	1	0	C	204432	Acidobacteriia
0.01	1	0	O	204433	Acidobacteriales
0.01	1	0	F	204434	Acidobacteriaceae
0.01	1	0	G	940557	Granulicella
0.01	1	0	S	940614	Granulicella mallensis
0.01	1	1	-	682795	Granulicella mallensis MP5ACTX8
0.01	1	0	P	68297	Dictyoglomi
0.01	1	0	C	203486	Dictyoglomia
0.01	1	0	O	203487	Dictyoglomales
0.01	1	0	F	203488	Dictyoglomaceae
0.01	1	0	G	13	Dictyoglomus
0.01	1	0	S	14	Dictyoglomus thermophilum
0.01	1	1	-	309799	Dictyoglomus thermophilum H-6-12
0.01	1	0	P	200918	Thermotogae
0.01	1	0	C	188708	Thermotogae
0.01	1	0	O	1643947	Petrotogales
0.01	1	0	-	1643949	Petrotogaceae
0.01	1	0	G	28236	Petrotoga
0.01	1	0	S	69499	Petrotoga mobilis
0.01	1	1	-	403833	Petrotoga mobilis SJ95
0.05	9	0	D	2157	Archaea
0.03	5	0	P	28890	Euryarchaeota
0.02	3	0	C	183968	Thermococci
0.02	3	0	O	2258	Thermococcales
0.02	3	0	F	2259	Thermococcaceae
0.01	2	0	G	2260	Pyrococcus
0.01	2	2	S	1183377	Pyrococcus sp. ST04
0.01	1	1	G	2263	Thermococcus
0.01	1	0	C	183963	Halobacteria
0.01	1	0	O	1644055	Haloferacales
0.01	1	0	F	1644056	Haloferacaceae
0.01	1	0	G	293431	Haloquadratum
0.01	1	1	S	293091	Haloquadratum walsbyi
0.01	1	0	C	224756	Methanomicrobia
0.01	1	0	O	94695	Methanosarcinales
0.01	1	0	F	2206	Methanosarcinaceae
0.01	1	0	G	2207	Methanosarcina
0.01	1	1	S	2209	Methanosarcina mazei
0.02	4	0	-	1783275	TACK group
0.01	2	0	P	28889	Crenarchaeota
0.01	2	0	C	183924	Thermoprotei
0.01	2	0	O	2281	Sulfolobales
0.01	2	0	F	118883	Sulfolobaceae
0.01	2	0	G	2284	Sulfolobus
0.01	1	1	S	2287	Sulfolobus solfataricus
0.01	1	1	S	1294262	Sulfolobus sp. JCM 16833
0.01	2	0	P	651137	Thaumarchaeota
0.01	2	0	O	31932	Nitrosopumilales
0.01	2	0	F	338190	Nitrosopumilaceae
0.01	1	0	G	338191	Nitrosopumilus
0.01	1	0	S	338192	Nitrosopumilus maritimus
0.01	1	1	-	436308	Nitrosopumilus maritimus SCM1
0.01	1	0	G	1993653	Candidatus Nitrosomarinus
0.01	1	1	S	1898749	Candidatus Nitrosomarinus catalina
0.03	6	6	-	28384	other sequences
0.01	1	0	D	10239	Viruses
0.01	1	0	-	35237	dsDNA viruses, no RNA stage
0.01	1	0	F	10240	Poxviridae
0.01	1	0	-	10241	Chordopoxvirinae
0.01	1	0	G	2005509	Centapoxvirus
0.01	1	1	S	1076255	Yokapox virus

## Sheet: 03
90.04	18685	18685.1	U	0	unclassified
9.45	1962	10	-	1	root
9.38	1946	42	-	131567	cellular organisms
6.42	1333	11	D	2759	Eukaryota
6.2	1286	2	-	33154	Opisthokonta
5.67	1177	0	K	33208	Metazoa
5.67	1177	0	-	6072	Eumetazoa
5.67	1177	0	-	33213	Bilateria
5.67	1177	0	-	33511	Deuterostomia
5.67	1177	0	P	7711	Chordata
5.67	1177	0	-	89593	Craniata
5.67	1177	0	-	7742	Vertebrata
5.67	1177	0	-	7776	Gnathostomata
5.67	1177	0	-	117570	Teleostomi
5.67	1177	0	-	117571	Euteleostomi
5.67	1177	0	-	8287	Sarcopterygii
5.67	1177	0	-	1338369	Dipnotetrapodomorpha
5.67	1177	0	-	32523	Tetrapoda
5.67	1177	0	-	32524	Amniota
5.67	1177	0	C	40674	Mammalia
5.67	1177	0	-	32525	Theria
5.67	1177	0	-	9347	Eutheria
5.67	1177	0	-	1437010	Boreoeutheria
5.67	1177	0	-	314146	Euarchontoglires
5.67	1177	0	O	9443	Primates
5.67	1177	0	-	376913	Haplorrhini
5.67	1177	0	-	314293	Simiiformes
5.67	1177	0	-	9526	Catarrhini
5.67	1177	0	-	314295	Hominoidea
5.67	1177	0	F	9604	Hominidae
5.67	1177	0	-	207598	Homininae
5.67	1177	0	G	9605	Homo
5.67	1177	1177	S	9606	Homo sapiens
0.52	107	0	K	4751	Fungi
0.51	106	3	-	451864	Dikarya
0.46	96	0	P	4890	Ascomycota
0.45	94	1	-	716545	saccharomyceta
0.31	64	0	-	147537	Saccharomycotina
0.31	64	0	C	4891	Saccharomycetes
0.31	64	7	O	4892	Saccharomycetales
0.16	34	3	F	4893	Saccharomycetaceae
0.03	6	0	G	33170	Eremothecium
0.01	2	0	S	33169	Eremothecium gossypii
0.01	2	2	-	284811	Eremothecium gossypii ATCC 10895
0.01	2	0	S	45285	Eremothecium cymbalariae
0.01	2	2	-	931890	Eremothecium cymbalariae DBVPG#7215
0.01	2	2	S	45286	Eremothecium sinecaudum
0.02	5	2	G	4930	Saccharomyces
0.01	2	2	S	1080349	Saccharomyces eubayanus
0	1	1	S	27291	Saccharomyces paradoxus
0.02	4	0	G	278028	Naumovozyma
0.01	2	0	S	27288	Naumovozyma castellii
0.01	2	2	-	1064592	Naumovozyma castellii CBS 4309
0.01	2	0	S	27289	Naumovozyma dairenensis
0.01	2	2	-	1071378	Naumovozyma dairenensis CBS 421
0.01	3	0	G	4910	Kluyveromyces
0.01	2	0	S	4911	Kluyveromyces marxianus
0.01	2	2	-	1003335	Kluyveromyces marxianus DMKU3-1042
0	1	1	S	28985	Kluyveromyces lactis
0.01	3	0	G	71245	Kazachstania
0.01	2	0	S	432096	Kazachstania africana
0.01	2	2	-	1071382	Kazachstania africana CBS 2517
0	1	0	S	588726	Kazachstania naganishii
0	1	1	-	1071383	Kazachstania naganishii CBS 8797
0.01	3	1	G	113604	Tetrapisispora
0	1	0	S	113608	Tetrapisispora phaffii
0	1	1	-	1071381	Tetrapisispora phaffii CBS 4417
0	1	0	S	1071379	Tetrapisispora blattae
0	1	1	-	1071380	Tetrapisispora blattae CBS 6284
0.01	3	0	G	1196389	Zygotorulaspora
0.01	3	3	S	42260	Zygotorulaspora mrakii
0.01	2	0	G	4953	Zygosaccharomyces
0.01	2	2	S	4956	Zygosaccharomyces rouxii
0	1	0	G	4948	Torulaspora
0	1	1	S	48254	Torulaspora globosa
0	1	0	G	374468	Nakaseomyces
0	1	0	-	600669	Nakaseomyces/Candida clade
0	1	1	S	5478	[Candida] glabrata
0.05	10	0	F	1156497	Pichiaceae
0.02	5	0	G	13366	Brettanomyces
0.01	3	3	S	5007	Brettanomyces bruxellensis
0.01	2	2	S	13502	Brettanomyces nanus
0.01	3	0	G	461281	Ogataea
0.01	3	0	S	1005962	Ogataea parapolymorpha
0.01	3	3	-	871575	Ogataea parapolymorpha DL-1
0.01	2	0	G	4919	Pichia
0.01	2	2	S	4909	Pichia kudriavzevii
0.03	6	0	F	766764	Debaryomycetaceae
0.01	3	0	G	766733	Scheffersomyces
0.01	3	0	S	4924	Scheffersomyces stipitis
0.01	3	3	-	322104	Scheffersomyces stipitis CBS 6054
0.01	2	0	G	4958	Debaryomyces
0.01	2	0	S	4959	Debaryomyces hansenii
0.01	2	0	-	58641	Debaryomyces hansenii var. hansenii
0.01	2	2	-	284592	Debaryomyces hansenii CBS767
0	1	0	-	1535325	Candida/Lodderomyces clade
0	1	0	G	1535326	Candida
0	1	0	S	5476	Candida albicans
0	1	1	-	237561	Candida albicans SC5314
0.01	2	0	F	34353	Dipodascaceae
0.01	2	0	G	4951	Yarrowia
0.01	2	0	S	4952	Yarrowia lipolytica
0.01	2	2	-	284591	Yarrowia lipolytica CLIB122
0.01	2	0	F	34365	Saccharomycodaceae
0.01	2	0	G	36034	Saccharomycodes
0.01	2	2	S	36035	Saccharomycodes ludwigii
0.01	2	0	F	115784	Phaffomycetaceae
0.01	2	0	G	460517	Komagataella
0.01	2	0	S	460519	Komagataella phaffii
0.01	2	2	-	644223	Komagataella phaffii GS115
0	1	0	F	410830	Trichomonascaceae
0	1	0	G	410829	Sugiyamaella
0	1	1	S	796027	Sugiyamaella lignohabitans
0.14	29	0	-	147538	Pezizomycotina
0.14	29	2	-	716546	leotiomyceta
0.1	20	0	-	715989	sordariomyceta
0.08	17	0	C	147550	Sordariomycetes
0.05	11	0	-	222543	Hypocreomycetidae
0.04	8	1	O	5125	Hypocreales
0.03	6	0	F	110618	Nectriaceae
0.03	6	1	G	5506	Fusarium
0.02	4	0	-	569360	Fusarium sambucinum species complex
0	1	0	S	5518	Fusarium graminearum
0	1	1	-	229533	Fusarium graminearum PH-1
0	1	1	S	36050	Fusarium poae
0	1	1	S	56646	Fusarium venenatum
0	1	0	S	101028	Fusarium pseudograminearum
0	1	1	-	1028729	Fusarium pseudograminearum CS3096
0	1	0	-	171631	Fusarium oxysporum species complex
0	1	0	S	5507	Fusarium oxysporum
0	1	0	-	59765	Fusarium oxysporum f. sp. lycopersici
0	1	1	-	426428	Fusarium oxysporum f. sp. lycopersici 4287
0	1	0	-	162454	Hypocreales incertae sedis
0	1	0	G	124426	Ustilaginoidea
0	1	1	S	1159556	Ustilaginoidea virens
0.01	3	0	O	1028384	Glomerellales
0.01	3	0	F	681950	Glomerellaceae
0.01	3	0	G	5455	Colletotrichum
0.01	3	0	S	80884	Colletotrichum higginsianum
0.01	3	3	-	759273	Colletotrichum higginsianum IMI 349063
0.03	6	0	-	222544	Sordariomycetidae
0.03	6	1	O	5139	Sordariales
0.01	3	0	F	5148	Sordariaceae
0.01	3	0	G	5140	Neurospora
0.01	3	0	S	5141	Neurospora crassa
0.01	3	3	-	367110	Neurospora crassa OR74A
0.01	2	0	F	35718	Chaetomiaceae
0.01	2	0	G	35719	Thielavia
0.01	2	0	S	35720	Thielavia terrestris
0.01	2	2	-	578455	Thielavia terrestris NRRL 8126
0.01	3	0	C	147548	Leotiomycetes
0.01	3	0	O	5178	Helotiales
0.01	3	0	F	28983	Sclerotiniaceae
0.01	3	0	G	33196	Botrytis
0.01	3	0	S	40559	Botrytis cinerea
0.01	3	3	-	332648	Botrytis cinerea B05.10
0.03	6	0	C	147545	Eurotiomycetes
0.03	6	0	-	451871	Eurotiomycetidae
0.03	6	0	O	5042	Eurotiales
0.03	6	0	F	1131492	Aspergillaceae
0.03	6	0	G	5052	Aspergillus
0.02	4	4	S	1220207	Aspergillus puulaauensis
0	1	1	S	182096	Aspergillus chevalieri
0	1	0	S	746128	Aspergillus fumigatus
0	1	1	-	330879	Aspergillus fumigatus Af293
0	1	0	-	715962	dothideomyceta
0	1	0	C	147541	Dothideomycetes
0	1	0	-	451867	Dothideomycetidae
0	1	0	O	134362	Capnodiales
0	1	0	F	93133	Mycosphaerellaceae
0	1	0	G	1047167	Zymoseptoria
0	1	0	S	1047171	Zymoseptoria tritici
0	1	1	-	336722	Zymoseptoria tritici IPO323
0.01	2	0	-	451866	Taphrinomycotina
0.01	2	0	C	147554	Schizosaccharomycetes
0.01	2	0	O	34346	Schizosaccharomycetales
0.01	2	0	F	4894	Schizosaccharomycetaceae
0.01	2	0	G	4895	Schizosaccharomyces
0.01	2	2	S	4896	Schizosaccharomyces pombe
0.03	7	0	P	5204	Basidiomycota
0.02	4	0	-	452284	Ustilaginomycotina
0.01	3	0	C	5257	Ustilaginomycetes
0.01	3	0	O	5267	Ustilaginales
0.01	3	0	F	5268	Ustilaginaceae
0.01	2	0	G	63265	Sporisorium
0.01	2	2	S	280036	Sporisorium graminicola
0	1	0	G	5269	Ustilago
0	1	0	S	5270	Ustilago maydis
0	1	1	-	237631	Ustilago maydis 521
0	1	0	C	1538075	Malasseziomycetes
0	1	0	O	162474	Malasseziales
0	1	0	F	742845	Malasseziaceae
0	1	0	G	55193	Malassezia
0	1	1	S	76775	Malassezia restricta
0.01	3	0	-	5302	Agaricomycotina
0.01	3	0	C	155619	Agaricomycetes
0.01	2	0	-	355688	Agaricomycetes incertae sedis
0.01	2	0	O	36064	Cantharellales
0.01	2	0	F	5250	Ceratobasidiaceae
0.01	2	0	G	1322061	Rhizoctonia
0.01	2	2	S	456999	Rhizoctonia solani
0	1	0	-	452333	Agaricomycetidae
0	1	0	O	5338	Agaricales
0	1	0	F	654128	Marasmiaceae
0	1	0	G	34448	Marasmius
0	1	1	S	181124	Marasmius oreades
0	1	0	-	112252	Fungi incertae sedis
0	1	0	P	6029	Microsporidia
0	1	0	-	6032	Apansporoblastina
0	1	0	F	36734	Unikaryonidae
0	1	0	G	6033	Encephalitozoon
0	1	0	S	571949	Encephalitozoon romaleae
0	1	1	-	1178016	Encephalitozoon romaleae SJ-2008
0.14	30	0	-	33630	Alveolata
0.04	9	0	C	1280412	Conoidasida
0.04	9	0	-	5796	Coccidia
0.04	9	0	O	75739	Eucoccidiorida
0.04	9	0	-	423054	Eimeriorina
0.04	8	1	F	5809	Sarcocystidae
0.01	3	0	G	5810	Toxoplasma
0.01	3	0	S	5811	Toxoplasma gondii
0.01	3	3	-	508771	Toxoplasma gondii ME49
0.01	3	0	G	94642	Besnoitia
0.01	3	3	S	94643	Besnoitia besnoiti
0	1	0	G	29175	Neospora
0	1	0	S	29176	Neospora caninum
0	1	1	-	572307	Neospora caninum Liverpool
0	1	0	F	35082	Cryptosporidiidae
0	1	0	G	5806	Cryptosporidium
0	1	0	S	5807	Cryptosporidium parvum
0	1	1	-	353152	Cryptosporidium parvum Iowa II
0.01	3	0	-	33634	Stramenopiles
0.01	3	0	P	2836	Bacillariophyta
0.01	2	0	C	33836	Coscinodiscophyceae
0.01	2	0	-	33846	Thalassiosirophycidae
0.01	2	0	O	33847	Thalassiosirales
0.01	2	0	F	29202	Thalassiosiraceae
0.01	2	0	G	35127	Thalassiosira
0.01	2	0	S	35128	Thalassiosira pseudonana
0.01	2	2	-	296543	Thalassiosira pseudonana CCMP1335
0	1	0	C	33849	Bacillariophyceae
0	1	0	-	33850	Bacillariophycidae
0	1	0	O	38748	Naviculales
0	1	0	F	38749	Phaeodactylaceae
0	1	0	G	2849	Phaeodactylum
0	1	0	S	2850	Phaeodactylum tricornutum
0	1	1	-	556484	Phaeodactylum tricornutum CCAP 1055/1
0.01	3	0	-	33682	Euglenozoa
0.01	3	0	O	5653	Kinetoplastida
0.01	3	0	F	5654	Trypanosomatidae
0.01	3	0	-	1286322	Leishmaniinae
0.01	3	0	G	5658	Leishmania
0.01	3	0	-	38568	Leishmania
0.01	3	0	-	38581	Leishmania major species complex
0.01	3	0	S	5664	Leishmania major
0.01	3	3	-	347515	Leishmania major strain Friedlin
2.69	559	64	D	2	Bacteria
1.39	288	11	P	1224	Proteobacteria
0.99	205	7	C	1236	Gammaproteobacteria
0.34	70	0	O	72274	Pseudomonadales
0.2	41	0	F	468	Moraxellaceae
0.19	40	11	G	469	Acinetobacter
0.05	11	11	S	40214	Acinetobacter johnsonii
0.02	4	4	S	40215	Acinetobacter junii
0.01	3	0	-	909768	Acinetobacter calcoaceticus/baumannii complex
0.01	3	3	S	1530123	Acinetobacter seifertii
0.01	3	0	S	1148157	Acinetobacter oleivorans
0.01	3	3	-	436717	Acinetobacter oleivorans DR1
0.01	2	2	S	28090	Acinetobacter lwoffii
0	1	1	S	202956	Acinetobacter towneri
0	1	1	S	710648	Acinetobacter sp. Tol 5
0	1	1	S	756892	Acinetobacter indicus
0	1	1	S	1324350	Acinetobacter equi
0	1	1	S	1608473	Acinetobacter sp. NCu2D-2
0	1	1	S	2006115	Acinetobacter piscicola
0	1	0	G	497	Psychrobacter
0	1	1	S	1028416	Psychrobacter sp. DAB_AL43B
0.14	29	1	F	135621	Pseudomonadaceae
0.13	28	6	G	286	Pseudomonas
0.03	7	7	S	122355	Pseudomonas psychrophila
0.02	4	0	-	136843	Pseudomonas fluorescens group
0.01	2	2	S	294	Pseudomonas fluorescens
0	1	1	S	47878	Pseudomonas azotoformans
0	1	1	S	651740	Pseudomonas cedrina
0.01	3	0	-	136845	Pseudomonas putida group
0.01	2	1	S	303	Pseudomonas putida
0	1	1	-	1331671	Pseudomonas putida H8234
0	1	1	S	78327	Pseudomonas mosselii
0.01	2	0	-	136842	Pseudomonas chlororaphis group
0	1	1	S	296	Pseudomonas fragi
0	1	1	S	587753	Pseudomonas chlororaphis
0	1	0	-	136841	Pseudomonas aeruginosa group
0	1	1	S	287	Pseudomonas aeruginosa
0	1	0	-	136846	Pseudomonas stutzeri group
0	1	0	-	578833	Pseudomonas stutzeri subgroup
0	1	1	S	316	Pseudomonas stutzeri
0	1	1	S	157782	Pseudomonas parafulva
0	1	1	-	196821	unclassified Pseudomonas
0	1	1	S	1283291	Pseudomonas sp. URMO17WK12:I11
0	1	1	S	1856685	Pseudomonas sp. TCU-HL1
0.28	59	1	O	91347	Enterobacterales
0.17	36	6	F	543	Enterobacteriaceae
0.03	7	1	G	570	Klebsiella
0.03	6	6	S	573	Klebsiella pneumoniae
0.03	7	2	G	82976	Buttiauxella
0.02	5	5	S	82977	Buttiauxella agrestis
0.02	5	0	G	561	Escherichia
0.01	3	3	S	562	Escherichia coli
0.01	2	2	S	564	Escherichia fergusonii
0.02	4	2	G	544	Citrobacter
0.01	2	2	-	1344959	Citrobacter freundii complex
0.01	3	2	G	547	Enterobacter
0	1	0	-	354276	Enterobacter cloacae complex
0	1	1	S	2027919	Enterobacter cloacae complex sp.
0.01	2	2	G	160674	Raoultella
0	1	0	-	191675	unclassified Enterobacteriaceae
0	1	0	-	84563	ant, tsetse, mealybug, aphid, etc. endosymbionts
0	1	0	-	84564	ant endosymbionts
0	1	1	G	203804	Candidatus Blochmannia
0	1	0	G	409304	Candidatus Ishikawaella
0	1	0	S	168169	Candidatus Ishikawaella capsulata
0	1	1	-	476281	Candidatus Ishikawaella capsulata Mpkobe
0.05	10	1	F	1903411	Yersiniaceae
0.03	6	2	G	613	Serratia
0.01	2	2	S	82995	Serratia grimesii
0	1	1	S	47917	Serratia fonticola
0	1	1	S	61652	Serratia rubidaea
0.01	3	0	G	629	Yersinia
0.01	2	2	-	1649845	Yersinia pseudotuberculosis complex
0	1	1	S	631	Yersinia intermedia
0.02	5	0	F	1903410	Pectobacteriaceae
0.01	2	1	G	204037	Dickeya
0	1	0	S	556	Dickeya chrysanthemi
0	1	1	-	1223569	Dickeya chrysanthemi NCPPB 402
0	1	0	G	71655	Brenneria
0	1	1	S	1109412	Brenneria goodwinii
0	1	0	G	84565	Sodalis
0	1	1	S	1239307	Sodalis praecaptivus
0	1	1	G	122277	Pectobacterium
0.02	4	0	F	1903409	Erwiniaceae
0.01	3	0	G	32199	Buchnera
0.01	3	1	S	9	Buchnera aphidicola
0	1	1	-	1241835	Buchnera aphidicola (Aphis nerii)
0	1	1	-	1241836	Buchnera aphidicola (Artemisaphis artemisicola)
0	1	0	G	551	Erwinia
0	1	1	S	1922217	Candidatus Erwinia sp. ErCipseudotaxifoliae
0.01	2	0	F	1903414	Morganellaceae
0	1	1	G	586	Providencia
0	1	0	G	626	Xenorhabdus
0	1	1	S	351671	Xenorhabdus doucetiae
0	1	1	F	1903412	Hafniaceae
0.1	20	0	O	135624	Aeromonadales
0.1	20	0	F	84642	Aeromonadaceae
0.09	19	15	G	642	Aeromonas
0.01	3	2	S	645	Aeromonas salmonicida
0	1	1	-	29491	Aeromonas salmonicida subsp. salmonicida
0	1	1	S	644	Aeromonas hydrophila
0	1	0	-	93660	unclassified Aeromonadaceae
0	1	1	S	2047966	Aeromonadaceae bacterium DM2
0.08	17	1	O	135622	Alteromonadales
0.03	6	0	F	267890	Shewanellaceae
0.03	6	3	G	22	Shewanella
0.01	2	2	S	342950	Shewanella spongiae
0	1	1	-	196818	unclassified Shewanella
0.01	3	0	F	267888	Pseudoalteromonadaceae
0.01	3	1	G	53246	Pseudoalteromonas
0	1	1	S	161398	Pseudoalteromonas phenolica
0	1	1	S	562716	Pseudoalteromonas sp. CF6-2
0.01	3	1	F	267889	Colwelliaceae
0	1	0	G	28228	Colwellia
0	1	1	S	58049	Colwellia sp. MT41
0	1	0	G	1518149	Thalassotalea
0	1	1	S	1763536	Thalassotalea crassostreae
0.01	2	0	F	72275	Alteromonadaceae
0	1	0	G	89404	Glaciecola
0	1	0	S	300231	Glaciecola nitratireducens
0	1	1	-	1085623	Glaciecola nitratireducens FR1064
0	1	0	G	1621534	Paraglaciecola
0	1	0	S	326544	Paraglaciecola psychrophila
0	1	1	-	1129794	Paraglaciecola psychrophila 170
0.01	2	0	F	267894	Psychromonadaceae
0.01	2	0	G	67572	Psychromonas
0	1	1	S	314282	Psychromonas sp. CNPT3
0	1	0	S	357794	Psychromonas ingrahamii
0	1	1	-	357804	Psychromonas ingrahamii 37
0.03	7	0	O	135623	Vibrionales
0.03	7	0	F	641	Vibrionaceae
0.03	6	3	G	662	Vibrio
0.01	2	0	-	717610	Vibrio harveyi group
0	1	1	S	691	Vibrio natriegens
0	1	1	S	696485	Vibrio owensii
0	1	1	S	676	Vibrio fluvialis
0	1	0	G	511678	Aliivibrio
0	1	0	S	668	Aliivibrio fischeri
0	1	1	-	1088719	Aliivibrio fischeri SR5
0.02	4	0	O	72273	Thiotrichales
0.01	3	0	F	34064	Francisellaceae
0.01	3	0	G	262	Francisella
0	1	1	S	28110	Francisella philomiragia
0	1	1	S	622488	Francisella hispaniensis
0	1	1	S	1542390	Francisella sp. CA97-1460
0	1	0	F	135616	Piscirickettsiaceae
0	1	0	G	1237	Piscirickettsia
0	1	1	S	1238	Piscirickettsia salmonis
0.02	4	0	O	135614	Xanthomonadales
0.02	4	0	F	32033	Xanthomonadaceae
0.01	2	0	G	40323	Stenotrophomonas
0.01	2	0	-	995085	Stenotrophomonas maltophilia group
0.01	2	2	S	40324	Stenotrophomonas maltophilia
0	1	1	G	68	Lysobacter
0	1	0	G	338	Xanthomonas
0	1	1	S	347	Xanthomonas oryzae
0.02	4	0	O	135619	Oceanospirillales
0.01	3	0	F	28256	Halomonadaceae
0.01	3	2	G	2745	Halomonas
0	1	1	S	44935	Halomonas venusta
0	1	0	F	1920240	Kangiellaceae
0	1	0	G	261963	Kangiella
0	1	1	S	1144748	Kangiella sediminilitoris
0.01	3	0	O	118969	Legionellales
0.01	2	0	F	444	Legionellaceae
0.01	2	0	G	445	Legionella
0.01	2	2	S	446	Legionella pneumophila
0	1	0	F	118968	Coxiellaceae
0	1	0	G	254245	Aquicella
0	1	1	S	254246	Aquicella lusitana
0.01	3	0	O	135625	Pasteurellales
0.01	3	0	F	712	Pasteurellaceae
0.01	3	0	G	745	Pasteurella
0.01	3	0	S	747	Pasteurella multocida
0.01	3	3	-	44283	Pasteurella multocida subsp. multocida
0.01	3	0	O	1706369	Cellvibrionales
0.01	2	0	F	1706375	Spongiibacteraceae
0.01	2	0	G	1084558	Oceanicoccus
0.01	2	2	S	716816	Oceanicoccus sagamiensis
0	1	0	F	1706371	Cellvibrionaceae
0	1	0	G	10	Cellvibrio
0	1	1	S	454662	Cellvibrio sp. KY-YJ-3
0.01	2	0	-	118884	unclassified Gammaproteobacteria
0.01	2	0	G	655184	Candidatus Thioglobus
0.01	2	2	S	1427364	Candidatus Thioglobus singularis
0.01	2	0	O	135613	Chromatiales
0	1	0	F	1046	Chromatiaceae
0	1	0	G	1227	Nitrosococcus
0	1	1	S	1814290	Nitrosococcus wardiae
0	1	0	F	72276	Ectothiorhodospiraceae
0	1	0	G	1335745	Spiribacter
0	1	1	S	1335757	Spiribacter curvatus
0.17	36	2	C	28211	Alphaproteobacteria
0.06	13	1	O	356	Rhizobiales
0.02	5	0	F	82115	Rhizobiaceae
0.01	3	0	-	227290	Rhizobium/Agrobacterium group
0.01	2	1	G	379	Rhizobium
0	1	1	S	451876	Rhizobium rhizoryzae
0	1	0	G	357	Agrobacterium
0	1	1	S	28099	Agrobacterium rubi
0.01	2	0	G	34019	Liberibacter
0	1	1	S	34020	Candidatus Liberibacter africanus
0	1	1	S	34021	Candidatus Liberibacter asiaticus
0.01	2	0	F	772	Bartonellaceae
0.01	2	0	G	773	Bartonella
0	1	1	S	803	Bartonella quintana
0	1	1	S	807	Bartonella elizabethae
0.01	2	0	F	41294	Bradyrhizobiaceae
0.01	2	1	G	374	Bradyrhizobium
0	1	1	S	1437360	Bradyrhizobium erythrophlei
0	1	0	F	45401	Hyphomicrobiaceae
0	1	0	G	119044	Filomicrobium
0	1	1	S	1608628	Candidatus Filomicrobium marinum
0	1	0	F	69277	Phyllobacteriaceae
0	1	0	G	68287	Mesorhizobium
0	1	1	-	325217	unclassified Mesorhizobium
0	1	0	F	119045	Methylobacteriaceae
0	1	0	G	407	Methylobacterium
0	1	1	S	269660	Methylobacterium brachiatum
0.04	8	0	O	204457	Sphingomonadales
0.02	5	0	F	41297	Sphingomonadaceae
0.01	3	0	G	165695	Sphingobium
0.01	3	3	S	1315974	Sphingobium sp. TKS
0	1	0	G	13687	Sphingomonas
0	1	1	S	653931	Sphingomonas alpina
0	1	0	G	165696	Novosphingobium
0	1	1	S	1176536	Novosphingobium ginsenosidimutans
0.01	3	0	F	335929	Erythrobacteraceae
0	1	0	G	1041	Erythrobacter
0	1	1	S	2182384	Erythrobacter sp. YH-07
0	1	0	G	1111	Porphyrobacter
0	1	1	S	1112	Porphyrobacter neustonensis
0	1	0	G	361177	Altererythrobacter
0	1	1	S	2060312	Altererythrobacter sp. B11
0.02	4	0	O	204441	Rhodospirillales
0.02	4	0	F	433	Acetobacteraceae
0	1	0	G	441	Gluconobacter
0	1	1	S	38308	Gluconobacter frateurii
0	1	0	G	91914	Asaia
0	1	0	S	91915	Asaia bogorensis
0	1	1	-	1231624	Asaia bogorensis NBRC 16594
0	1	0	G	1223423	Neokomagataea
0	1	1	S	661191	Neokomagataea tanensis
0	1	0	G	1434011	Komagataeibacter
0	1	1	S	265960	Komagataeibacter nataicola
0.01	2	0	O	766	Rickettsiales
0.01	2	0	F	942	Anaplasmataceae
0	1	0	G	768	Anaplasma
0	1	0	-	106179	phagocytophilum group
0	1	1	S	948	Anaplasma phagocytophilum
0	1	0	G	943	Ehrlichia
0	1	0	-	106178	canis group
0	1	1	S	779	Ehrlichia ruminantium
0.01	2	0	O	54526	Pelagibacterales
0	1	0	F	1655514	Pelagibacteraceae
0	1	0	G	198251	Candidatus Pelagibacter
0	1	1	S	1388755	Candidatus Pelagibacter sp. HIMB1321
0	1	0	G	2045213	Candidatus Fonsibacter
0	1	1	S	1925548	Candidatus Fonsibacter ubiquis
0.01	2	0	O	204455	Rhodobacterales
0.01	2	0	F	31989	Rhodobacteraceae
0	1	0	G	265	Paracoccus
0	1	1	S	135740	Paracoccus kondratievae
0	1	0	G	478070	Labrenzia
0	1	1	S	187304	Labrenzia aggregata
0.01	2	0	O	204458	Caulobacterales
0.01	2	1	F	76892	Caulobacteraceae
0	1	0	G	41275	Brevundimonas
0	1	1	S	588932	Brevundimonas naejangsanensis
0	1	0	O	1921002	Holosporales
0	1	0	F	2100208	Caedimonadaceae
0	1	0	G	1509243	Candidatus Nucleicultrix
0	1	0	S	1509244	Candidatus Nucleicultrix amoebiphila
0	1	1	-	1414854	Candidatus Nucleicultrix amoebiphila FS5
0.11	22	1	C	28216	Betaproteobacteria
0.09	18	1	O	80840	Burkholderiales
0.03	7	0	F	80864	Comamonadaceae
0.01	3	0	G	283	Comamonas
0.01	2	2	S	285	Comamonas testosteroni
0	1	1	S	363952	Comamonas thiooxydans
0.01	2	0	G	80865	Delftia
0.01	2	2	S	742013	Delftia sp. Cs1-4
0	1	0	G	34072	Variovorax
0	1	0	S	34073	Variovorax paradoxus
0	1	1	-	1246301	Variovorax paradoxus B4
0	1	0	G	238749	Diaphorobacter
0	1	1	S	164759	Diaphorobacter nitroreducens
0.03	6	0	F	119060	Burkholderiaceae
0.02	4	0	G	44013	Polynucleobacter
0	1	1	S	1743173	Polynucleobacter sp. MWH-P3-07-1
0	1	1	S	1855616	Polynucleobacter sp. MWH-UH25E
0	1	1	S	1855619	Polynucleobacter sp. MWH-UH35A
0	1	1	S	1855883	Polynucleobacter sp. MWH-Braz-FAM2G
0	1	0	G	32008	Burkholderia
0	1	0	-	111527	pseudomallei group
0	1	1	S	28450	Burkholderia pseudomallei
0	1	0	G	106589	Cupriavidus
0	1	1	S	164546	Cupriavidus taiwanensis
0.01	3	1	F	506	Alcaligenaceae
0	1	0	G	517	Bordetella
0	1	1	S	103855	Bordetella hinzii
0	1	0	G	90243	Oligella
0	1	1	S	90244	Oligella ureolytica
0	1	0	-	119065	unclassified Burkholderiales
0	1	0	-	224471	Burkholderiales Genera incertae sedis
0	1	0	G	92793	Aquabacterium
0	1	1	S	1296669	Aquabacterium olei
0.01	2	0	O	206351	Neisseriales
0	1	0	F	481	Neisseriaceae
0	1	0	G	482	Neisseria
0	1	1	S	1815583	Neisseria musculi
0	1	0	F	1499392	Chromobacteriaceae
0	1	0	G	230666	Chitinibacter
0	1	1	S	1737446	Chitinibacter fontanus
0	1	0	O	32003	Nitrosomonadales
0	1	0	F	32011	Methylophilaceae
0	1	0	G	16	Methylophilus
0	1	1	S	1662285	Methylophilus sp. TWE2
0.05	11	0	-	68525	delta/epsilon subdivisions
0.04	9	0	C	29547	Epsilonproteobacteria
0.04	9	1	O	213849	Campylobacterales
0.03	6	0	F	72294	Campylobacteraceae
0.01	3	0	G	194	Campylobacter
0	1	0	S	522485	Campylobacter avium
0	1	1	-	522484	Campylobacter avium LMG 24591
0	1	1	S	1032242	Campylobacter sp. RM10537
0	1	1	S	1660073	Campylobacter sp. RM6137
0.01	3	1	G	28196	Arcobacter
0	1	1	S	28198	Arcobacter cryaerophilus
0	1	1	S	1080223	Arcobacter pacificus
0.01	2	0	F	72293	Helicobacteraceae
0	1	0	G	209	Helicobacter
0	1	1	S	217	Helicobacter mustelae
0	1	0	G	843	Wolinella
0	1	1	S	844	Wolinella succinogenes
0.01	2	0	C	28221	Deltaproteobacteria
0	1	0	O	213115	Desulfovibrionales
0	1	0	F	194924	Desulfovibrionaceae
0	1	0	G	872	Desulfovibrio
0	1	0	S	184917	Desulfovibrio magneticus
0	1	1	-	573370	Desulfovibrio magneticus RS-1
0	1	0	O	213118	Desulfobacterales
0	1	0	F	213119	Desulfobacteraceae
0	1	0	G	45654	Desulfonema
0	1	1	S	45656	Desulfonema limicola
0.01	3	0	C	1553900	Oligoflexia
0	1	0	O	213481	Bdellovibrionales
0	1	0	F	213483	Bdellovibrionaceae
0	1	0	G	958	Bdellovibrio
0	1	0	S	959	Bdellovibrio bacteriovorus
0	1	1	-	1069642	Bdellovibrio bacteriovorus str. Tiberius
0	1	0	O	2024973	Silvanigrellales
0	1	0	F	2024974	Silvanigrellaceae
0	1	0	G	2024975	Silvanigrella
0	1	1	S	1915309	Silvanigrella aquatica
0	1	0	O	2024979	Bacteriovoracales
0	1	0	F	1652132	Halobacteriovoraceae
0	1	0	G	1652133	Halobacteriovorax
0	1	1	S	2109558	Halobacteriovorax sp. BALOs_7
0.72	149	10	-	1783272	Terrabacteria group
0.41	86	9	P	1239	Firmicutes
0.23	48	4	C	91061	Bacilli
0.12	25	2	O	1385	Bacillales
0.08	16	2	F	186817	Bacillaceae
0.05	11	3	G	1386	Bacillus
0.01	2	2	S	1983719	Bacillus sp. AK72
0	1	1	S	1455	Bacillus badius
0	1	0	S	79885	Bacillus pseudofirmus
0	1	1	-	398511	Bacillus pseudofirmus OF4
0	1	1	S	152268	Bacillus litoralis
0	1	1	S	486398	Bacillus sp. S3
0	1	1	S	632773	Bacillus beveridgei
0	1	0	-	653685	Bacillus subtilis group
0	1	1	S	1423	Bacillus subtilis
0	1	0	G	84406	Virgibacillus
0	1	1	S	1482	Virgibacillus halodenitrificans
0	1	1	G	400634	Lysinibacillus
0	1	0	G	1906945	Parageobacillus
0	1	1	S	1295642	Parageobacillus genomosp. 1
0.01	3	0	F	90964	Staphylococcaceae
0.01	3	0	G	1279	Staphylococcus
0	1	1	S	1288	Staphylococcus xylosus
0	1	1	S	1296	Staphylococcus sciuri
0	1	1	S	70255	Staphylococcus condimenti
0.01	2	0	F	186822	Paenibacillaceae
0	1	1	G	44249	Paenibacillus
0	1	0	G	55080	Brevibacillus
0	1	1	S	1393	Brevibacillus brevis
0	1	0	F	186818	Planococcaceae
0	1	0	G	1569	Sporosarcina
0	1	1	S	1571	Sporosarcina ureae
0	1	0	F	186824	Thermoactinomycetaceae
0	1	0	G	2023	Thermoactinomyces
0	1	1	S	2026	Thermoactinomyces vulgaris
0.09	19	1	O	186826	Lactobacillales
0.04	8	1	F	33958	Lactobacillaceae
0.03	7	0	G	1578	Lactobacillus
0	1	1	S	1580	Lactobacillus brevis
0	1	1	S	1604	Lactobacillus amylovorus
0	1	0	S	1612	Lactobacillus farciminis
0	1	1	-	936140	Lactobacillus farciminis KCTC 3681 = DSM 20184
0	1	1	S	1624	Lactobacillus salivarius
0	1	1	S	47770	Lactobacillus crispatus
0	1	1	S	468911	Lactobacillus hordei
0	1	1	S	1847728	Lactobacillus allii
0.03	6	0	F	1300	Streptococcaceae
0.03	6	1	G	1301	Streptococcus
0	1	1	S	1304	Streptococcus salivarius
0	1	1	S	1326	Streptococcus acidominimus
0	1	1	S	68892	Streptococcus infantis
0	1	1	S	82348	Streptococcus pluranimalium
0	1	0	S	315405	Streptococcus gallolyticus
0	1	0	-	53354	Streptococcus gallolyticus subsp. gallolyticus
0	1	1	-	981539	Streptococcus gallolyticus subsp. gallolyticus ATCC 43143
0.01	2	0	F	81850	Leuconostocaceae
0	1	1	G	1243	Leuconostoc
0	1	1	G	46255	Weissella
0	1	0	F	81852	Enterococcaceae
0	1	0	G	1350	Enterococcus
0	1	1	S	37734	Enterococcus casseliflavus
0	1	0	F	186828	Carnobacteriaceae
0	1	0	G	2747	Carnobacterium
0	1	1	S	2751	Carnobacterium maltaromaticum
0.12	25	1	C	186801	Clostridia
0.11	22	0	O	186802	Clostridiales
0.05	11	1	F	31979	Clostridiaceae
0.04	9	0	G	1485	Clostridium
0.01	2	2	S	1501	Clostridium pasteurianum
0	1	1	S	1491	Clostridium botulinum
0	1	1	S	1494	Clostridium cochlearium
0	1	1	S	1502	Clostridium perfringens
0	1	1	S	36845	Clostridium intestinale
0	1	1	S	84022	Clostridium aceticum
0	1	1	S	704125	Clostridium sp. C5S11
0	1	1	S	1216932	Clostridium bornimense
0	1	0	G	1848399	Crassaminicella
0	1	1	S	1286698	Crassaminicella profunda
0.01	3	0	F	186803	Lachnospiraceae
0	1	1	G	841	Roseburia
0	1	0	G	33042	Coprococcus
0	1	0	S	33043	Coprococcus eutactus
0	1	1	-	411474	Coprococcus eutactus ATCC 27759
0	1	0	G	572511	Blautia
0	1	0	S	33039	[Ruminococcus] torques
0	1	1	-	657313	[Ruminococcus] torques L2-14
0.01	2	0	F	186804	Peptostreptococcaceae
0	1	0	G	186831	Acetoanaerobium
0	1	1	S	1511	Acetoanaerobium sticklandii
0	1	0	G	1501226	Romboutsia
0	1	1	S	1115758	Romboutsia ilealis
0.01	2	0	F	186807	Peptococcaceae
0	1	0	G	79206	Desulfosporosinus
0	1	0	S	1563	Desulfosporosinus orientis
0	1	1	-	768706	Desulfosporosinus orientis DSM 765
0	1	0	-	208050	unclassified Peptococcaceae
0	1	1	S	1761012	Peptococcaceae bacterium DCMF
0.01	2	0	F	541000	Ruminococcaceae
0	1	0	G	216851	Faecalibacterium
0	1	1	S	853	Faecalibacterium prausnitzii
0	1	0	G	1508657	Ruminiclostridium
0	1	1	S	84032	[Clostridium] thermosuccinogenes
0	1	0	F	186806	Eubacteriaceae
0	1	0	G	33951	Acetobacterium
0	1	1	S	2184575	Acetobacterium sp. KB-1
0	1	0	-	538999	Clostridiales incertae sedis
0	1	0	F	543314	Clostridiales Family XIII. Incertae Sedis
0	1	0	G	1926556	Emergencia
0	1	1	S	1776384	Emergencia timonensis
0.01	2	0	O	68295	Thermoanaerobacterales
0	1	0	F	186814	Thermoanaerobacteraceae
0	1	0	G	202949	Thermanaeromonas
0	1	0	S	161154	Thermanaeromonas toyohensis
0	1	1	-	698762	Thermanaeromonas toyohensis ToBE
0	1	0	F	543371	Thermoanaerobacterales Family III. Incertae Sedis
0	1	0	G	44000	Caldicellulosiruptor
0	1	0	S	55205	Caldicellulosiruptor owensensis
0	1	1	-	632518	Caldicellulosiruptor owensensis OL
0.02	4	0	C	1737404	Tissierellia
0.02	4	0	O	1737405	Tissierellales
0.01	2	0	F	2042895	Gottschalkiaceae
0.01	2	0	G	1505664	Gottschalkia
0.01	2	0	S	1556	Gottschalkia acidurici
0.01	2	2	-	1128398	Gottschalkia acidurici 9a
0	1	0	F	1570339	Peptoniphilaceae
0	1	1	G	165779	Anaerococcus
0	1	0	F	1737406	Tissierellaceae
0	1	0	G	253255	Soehngenia
0	1	1	S	1582259	Soehngenia sp. W6
0.13	26	0	-	1798711	Cyanobacteria/Melainabacteria group
0.13	26	6	P	1117	Cyanobacteria
0.04	8	1	O	1890424	Synechococcales
0.01	3	0	F	1890426	Synechococcaceae
0.01	3	0	G	1129	Synechococcus
0	1	1	S	32046	Synechococcus elongatus
0	1	1	S	221341	Synechococcus sp. Minos11
0	1	1	S	1442554	Synechococcus sp. MEDNS5
0.01	3	0	F	1890438	Leptolyngbyaceae
0.01	3	0	G	47251	Leptolyngbya
0.01	2	2	S	1184	Leptolyngbya boryana
0	1	1	S	111781	Leptolyngbya sp. PCC 7376
0	1	0	F	1213	Prochloraceae
0	1	1	G	1218	Prochlorococcus
0.02	5	1	O	1161	Nostocales
0.01	3	0	F	1162	Nostocaceae
0.01	3	1	G	1177	Nostoc
0	1	0	S	224012	Nostoc piscinale
0	1	1	-	224013	Nostoc piscinale CENA21
0	1	1	S	317936	Nostoc sp. PCC 7107
0	1	0	F	1892259	Aphanizomenonaceae
0	1	1	G	77021	Cylindrospermopsis
0.02	5	0	-	1301283	Oscillatoriophycideae
0.01	3	0	O	1118	Chroococcales
0	1	0	F	1890449	Microcystaceae
0	1	0	G	1125	Microcystis
0	1	1	S	1126	Microcystis aeruginosa
0	1	0	F	1890450	Aphanothecaceae
0	1	0	-	92682	Halothece cluster
0	1	0	G	76023	Halothece
0	1	1	S	65093	Halothece sp. PCC 7418
0	1	0	F	1890452	Cyanobacteriaceae
0	1	0	G	102234	Cyanobacterium
0	1	0	S	379064	Cyanobacterium aponinum
0	1	1	-	755178	Cyanobacterium aponinum PCC 10605
0.01	2	0	O	1150	Oscillatoriales
0.01	2	0	F	1892249	Cyanothecaceae
0.01	2	0	G	43988	Cyanothece
0	1	1	S	65393	Cyanothece sp. PCC 7424
0	1	1	S	497965	Cyanothece sp. PCC 7822
0.01	2	0	-	34079	unclassified Cyanobacteria
0.01	2	0	-	1983111	unclassified Cyanobacteria (miscellaneous)
0	1	0	S	718217	cyanobacterium endosymbiont of Epithemia turgida
0	1	1	-	1228987	cyanobacterium endosymbiont of Epithemia turgida isolate EtSB Lake Yunoko
0	1	1	S	1763363	cyanobacterium endosymbiont of Rhopalodia gibberula
0.11	22	0	P	201174	Actinobacteria
0.1	20	1	C	1760	Actinobacteria
0.03	6	0	O	85006	Micrococcales
0.02	4	0	F	85023	Microbacteriaceae
0.01	3	0	G	33882	Microbacterium
0	1	1	S	36805	Microbacterium aurum
0	1	1	S	367477	Microbacterium sp. XT11
0	1	1	S	2014534	Microbacterium sp. PM5
0	1	0	G	33877	Agromyces
0	1	1	S	659012	Agromyces soli
0	1	0	F	85020	Dermabacteraceae
0	1	0	G	43668	Brachybacterium
0	1	1	S	556288	Brachybacterium saurashtrense
0	1	0	F	85021	Intrasporangiaceae
0	1	0	G	265976	Serinicoccus
0	1	1	S	1078471	Serinicoccus profundi
0.02	5	0	O	85011	Streptomycetales
0.02	5	0	F	2062	Streptomycetaceae
0.02	5	2	G	1883	Streptomyces
0	1	0	-	629295	Streptomyces griseus group
0	1	0	-	1482561	Streptomyces anulatus subgroup
0	1	1	S	1892	Streptomyces anulatus
0	1	1	S	1488356	Streptomyces sp. MBT27
0	1	1	S	1849967	Streptomyces sp. SAT1
0.01	3	0	O	85007	Corynebacteriales
0.01	2	0	F	1762	Mycobacteriaceae
0.01	2	0	G	1763	Mycobacterium
0.01	2	0	-	77643	Mycobacterium tuberculosis complex
0.01	2	2	S	78331	Mycobacterium canettii
0	1	0	F	85025	Nocardiaceae
0	1	0	G	1817	Nocardia
0	1	0	S	37326	Nocardia brasiliensis
0	1	1	-	1133849	Nocardia brasiliensis ATCC 700358
0.01	2	0	O	85009	Propionibacteriales
0.01	2	0	F	31957	Propionibacteriaceae
0.01	2	0	G	1912216	Cutibacterium
0.01	2	2	S	1747	Cutibacterium acnes
0	1	0	O	2037	Actinomycetales
0	1	0	F	2049	Actinomycetaceae
0	1	0	G	1654	Actinomyces
0	1	1	S	111015	Actinomyces radicidentis
0	1	0	O	85004	Bifidobacteriales
0	1	0	F	31953	Bifidobacteriaceae
0	1	0	G	196081	Scardovia
0	1	0	S	78259	Scardovia inopinata
0	1	1	-	1150468	Scardovia inopinata JCM 12537
0	1	0	O	85008	Micromonosporales
0	1	0	F	28056	Micromonosporaceae
0	1	0	G	1078767	Jishengella
0	1	1	S	515350	Jishengella endophytica
0.01	2	0	C	84998	Coriobacteriia
0.01	2	0	O	84999	Coriobacteriales
0.01	2	0	F	84107	Coriobacteriaceae
0	1	0	-	84113	unclassified Coriobacteriaceae
0	1	1	S	1531429	Coriobacteriaceae bacterium 68-1-3
0	1	0	G	102106	Collinsella
0	1	0	S	147206	Collinsella stercoris
0	1	1	-	445975	Collinsella stercoris DSM 13279
0.02	5	0	P	544448	Tenericutes
0.02	5	0	C	31969	Mollicutes
0.01	3	0	O	2085	Mycoplasmatales
0.01	3	0	F	2092	Mycoplasmataceae
0.01	3	0	G	2093	Mycoplasma
0	1	1	S	2113	Mycoplasma californicum
0	1	1	S	45363	Mycoplasma alkalescens
0	1	0	S	136241	Mycoplasma haemocanis
0	1	1	-	1111676	Mycoplasma haemocanis str. Illinois
0.01	2	0	O	186328	Entomoplasmatales
0	1	0	F	2131	Spiroplasmataceae
0	1	1	G	2132	Spiroplasma
0	1	0	F	33925	Entomoplasmataceae
0	1	0	G	46238	Entomoplasma
0	1	1	S	214888	Entomoplasma luminosum
0.17	35	0	-	1783270	FCB group
0.17	35	0	-	68336	Bacteroidetes/Chlorobi group
0.16	33	1	P	976	Bacteroidetes
0.08	17	0	C	117743	Flavobacteriia
0.08	17	0	O	200644	Flavobacteriales
0.06	12	2	F	49546	Flavobacteriaceae
0.02	4	0	G	237	Flavobacterium
0	1	1	S	996	Flavobacterium columnare
0	1	1	S	1871076	Flavobacterium sp. IGB 4-14
0	1	1	S	2183896	Flavobacterium sp. HYN0056
0	1	1	S	2249356	Flavobacterium sp. HYN0086
0	1	0	G	34084	Riemerella
0	1	1	S	34085	Riemerella anatipestifer
0	1	0	G	59732	Chryseobacterium
0	1	1	S	1493872	Chryseobacterium shandongense
0	1	0	G	76831	Myroides
0	1	1	S	256	Myroides odoratus
0	1	0	G	83612	Psychroflexus
0	1	0	S	57029	Psychroflexus torquis
0	1	1	-	313595	Psychroflexus torquis ATCC 700755
0	1	0	G	104264	Cellulophaga
0	1	0	S	76594	Cellulophaga baltica
0	1	1	-	1348584	Cellulophaga baltica 18
0	1	0	G	1433995	Cruoricaptor
0	1	1	S	1118202	Cruoricaptor ignavus
0.02	4	0	F	39782	Blattabacteriaceae
0.02	4	0	G	34098	Blattabacterium
0.02	4	4	S	1653831	Blattabacterium cuenoti
0	1	0	F	1853230	Crocinitomicaceae
0	1	0	G	332102	Fluviicola
0	1	0	S	191579	Fluviicola taffensis
0	1	1	-	755732	Fluviicola taffensis DSM 16823
0.03	6	0	C	768503	Cytophagia
0.03	6	0	O	768507	Cytophagales
0.01	2	0	F	89373	Cytophagaceae
0.01	2	1	G	107	Spirosoma
0	1	1	S	1211326	Spirosoma aerolatum
0.01	2	0	F	1853232	Hymenobacteraceae
0	1	0	G	89966	Hymenobacter
0	1	0	S	1446467	Hymenobacter swuensis
0	1	1	-	1227739	Hymenobacter swuensis DY53
0	1	0	G	323449	Pontibacter
0	1	1	S	400092	Pontibacter korlensis
0	1	0	F	200667	Flammeovirgaceae
0	1	1	G	59739	Flammeovirga
0	1	0	F	563798	Cyclobacteriaceae
0	1	0	G	68288	Cyclobacterium
0	1	0	S	104	Cyclobacterium marinum
0	1	1	-	880070	Cyclobacterium marinum DSM 745
0.02	5	0	C	200643	Bacteroidia
0.02	5	0	O	171549	Bacteroidales
0.01	2	0	F	815	Bacteroidaceae
0.01	2	0	G	816	Bacteroides
0	1	1	S	47678	Bacteroides caccae
0	1	1	S	371601	Bacteroides xylanisolvens
0.01	2	0	F	171552	Prevotellaceae
0.01	2	0	G	838	Prevotella
0	1	1	S	28132	Prevotella melaninogenica
0	1	1	S	76123	Prevotella enoeca
0	1	0	-	333046	unclassified Bacteroidales
0	1	1	G	909656	Phocaeicola
0.01	2	0	C	1853228	Chitinophagia
0.01	2	0	O	1853229	Chitinophagales
0.01	2	0	F	563835	Chitinophagaceae
0	1	0	G	79328	Chitinophaga
0	1	0	S	79329	Chitinophaga pinensis
0	1	1	-	485918	Chitinophaga pinensis DSM 2588
0	1	1	G	1769012	Arachidicoccus
0	1	0	C	117747	Sphingobacteriia
0	1	0	O	200666	Sphingobacteriales
0	1	0	F	84566	Sphingobacteriaceae
0	1	0	G	84567	Pedobacter
0	1	1	S	332999	Pedobacter suwonensis
0	1	0	C	1937959	Saprospiria
0	1	0	O	1936988	Saprospirales
0	1	0	F	89374	Saprospiraceae
0	1	0	G	1007	Saprospira
0	1	0	S	1008	Saprospira grandis
0	1	1	-	984262	Saprospira grandis str. Lewin
0.01	2	0	P	1134404	Ignavibacteriae
0.01	2	0	C	795747	Ignavibacteria
0.01	2	0	O	795748	Ignavibacteriales
0.01	2	0	F	795749	Ignavibacteriaceae
0.01	2	0	G	795750	Ignavibacterium
0.01	2	0	S	591197	Ignavibacterium album
0.01	2	2	-	945713	Ignavibacterium album JCM 16511
0.04	9	0	-	1783257	PVC group
0.02	4	0	P	74201	Verrucomicrobia
0.02	4	0	C	203494	Verrucomicrobiae
0.02	4	0	O	48461	Verrucomicrobiales
0.01	3	0	F	1647988	Akkermansiaceae
0.01	3	0	G	239934	Akkermansia
0.01	3	3	S	239935	Akkermansia muciniphila
0	1	0	F	203557	Verrucomicrobiaceae
0	1	0	G	2735	Verrucomicrobium
0	1	0	S	2736	Verrucomicrobium spinosum
0	1	1	-	240016	Verrucomicrobium spinosum DSM 4136 = JCM 18804
0.01	3	0	P	203682	Planctomycetes
0.01	3	0	C	203683	Planctomycetia
0.01	2	0	O	1127829	Candidatus Brocadiales
0.01	2	0	F	1127830	Candidatus Brocadiaceae
0.01	2	0	G	380738	Candidatus Kuenenia
0.01	2	2	S	174633	Candidatus Kuenenia stuttgartiensis
0	1	0	O	112	Planctomycetales
0	1	0	F	126	Planctomycetaceae
0	1	0	G	1649453	Gimesia
0	1	1	S	122	Gimesia maris
0.01	2	0	P	204428	Chlamydiae
0.01	2	0	C	204429	Chlamydiia
0	1	0	O	51291	Chlamydiales
0	1	0	F	809	Chlamydiaceae
0	1	0	-	1113537	Chlamydia/Chlamydophila group
0	1	0	G	810	Chlamydia
0	1	1	S	83555	Chlamydia abortus
0	1	0	O	1963360	Parachlamydiales
0	1	0	F	92713	Parachlamydiaceae
0	1	0	G	112987	Neochlamydia
0	1	1	S	1353976	Neochlamydia sp. S13
0.02	5	0	P	32066	Fusobacteria
0.02	5	0	C	203490	Fusobacteriia
0.02	5	0	O	203491	Fusobacteriales
0.02	4	0	F	203492	Fusobacteriaceae
0.02	4	0	G	848	Fusobacterium
0	1	0	S	850	Fusobacterium mortiferum
0	1	1	-	469616	Fusobacterium mortiferum ATCC 9817
0	1	1	S	851	Fusobacterium nucleatum
0	1	0	S	859	Fusobacterium necrophorum
0	1	1	-	143387	Fusobacterium necrophorum subsp. funduliforme
0	1	1	S	1583098	Fusobacterium hwasookii
0	1	0	F	1129771	Leptotrichiaceae
0	1	0	G	32068	Sebaldella
0	1	0	S	826	Sebaldella termitidis
0	1	1	-	526218	Sebaldella termitidis ATCC 33386
0.02	5	0	P	203691	Spirochaetes
0.02	5	0	C	203692	Spirochaetia
0.02	4	0	O	136	Spirochaetales
0.01	3	0	F	137	Spirochaetaceae
0.01	3	0	G	399320	Sphaerochaeta
0.01	2	0	S	273376	Sphaerochaeta coccoides
0.01	2	2	-	760011	Sphaerochaeta coccoides DSM 17374
0	1	0	S	1131707	Sphaerochaeta pleomorpha
0	1	1	-	158190	Sphaerochaeta pleomorpha str. Grapes
0	1	0	F	1643685	Borreliaceae
0	1	0	G	138	Borrelia
0	1	1	S	47466	Borrelia miyamotoi
0	1	0	-	1643688	Leptospirales
0	1	0	F	170	Leptospiraceae
0	1	0	G	171	Leptospira
0	1	1	S	28184	Leptospira weilii
0.01	2	0	P	57723	Acidobacteria
0	1	0	C	204432	Acidobacteriia
0	1	0	O	204433	Acidobacteriales
0	1	0	F	204434	Acidobacteriaceae
0	1	0	G	940557	Granulicella
0	1	0	S	940614	Granulicella mallensis
0	1	1	-	682795	Granulicella mallensis MP5ACTX8
0	1	0	-	458031	unclassified Acidobacteria
0	1	0	-	1562572	Acidobacteria subdivision 10
0	1	0	G	1172428	Thermotomaculum
0	1	1	S	981385	Thermotomaculum hydrothermale
0	1	0	P	200783	Aquificae
0	1	0	C	187857	Aquificae
0	1	0	O	32069	Aquificales
0	1	0	F	224027	Hydrogenothermaceae
0	1	0	G	182899	Persephonella
0	1	0	S	309805	Persephonella marina
0	1	1	-	123214	Persephonella marina EX-H1
0	1	0	P	200918	Thermotogae
0	1	0	C	188708	Thermotogae
0	1	0	O	1643947	Petrotogales
0	1	0	-	1643949	Petrotogaceae
0	1	0	G	28236	Petrotoga
0	1	0	S	69499	Petrotoga mobilis
0	1	1	-	403833	Petrotoga mobilis SJ95
0.06	12	0	D	2157	Archaea
0.03	7	0	P	28890	Euryarchaeota
0.01	3	0	C	224756	Methanomicrobia
0.01	3	0	O	94695	Methanosarcinales
0.01	3	0	F	2206	Methanosarcinaceae
0.01	2	0	G	2207	Methanosarcina
0	1	1	S	2208	Methanosarcina barkeri
0	1	1	S	2209	Methanosarcina mazei
0	1	0	G	2175	Methanohalophilus
0	1	0	S	2176	Methanohalophilus mahii
0	1	1	-	547558	Methanohalophilus mahii DSM 5219
0.01	2	0	C	183963	Halobacteria
0.01	2	0	O	1644055	Haloferacales
0.01	2	0	F	1644056	Haloferacaceae
0.01	2	0	G	293431	Haloquadratum
0.01	2	2	S	293091	Haloquadratum walsbyi
0.01	2	0	C	183968	Thermococci
0.01	2	0	O	2258	Thermococcales
0.01	2	0	F	2259	Thermococcaceae
0.01	2	0	G	2260	Pyrococcus
0	1	1	S	2261	Pyrococcus furiosus
0	1	1	S	1183377	Pyrococcus sp. ST04
0.02	5	0	-	1783275	TACK group
0.01	3	0	P	651137	Thaumarchaeota
0.01	3	0	O	31932	Nitrosopumilales
0.01	3	0	F	338190	Nitrosopumilaceae
0.01	2	0	G	338191	Nitrosopumilus
0.01	2	0	S	338192	Nitrosopumilus maritimus
0.01	2	2	-	436308	Nitrosopumilus maritimus SCM1
0	1	0	G	1993653	Candidatus Nitrosomarinus
0	1	1	S	1898749	Candidatus Nitrosomarinus catalina
0.01	2	0	P	28889	Crenarchaeota
0.01	2	0	C	183924	Thermoprotei
0.01	2	0	O	2281	Sulfolobales
0.01	2	0	F	118883	Sulfolobaceae
0	1	0	G	2284	Sulfolobus
0	1	1	S	1294262	Sulfolobus sp. JCM 16833
0	1	0	G	12914	Acidianus
0	1	1	S	282676	Acidianus manzaensis
0.03	6	6	-	28384	other sequences

## Sheet: 04
67.79	25478	25478.1	U	0	unclassified
25.83	9707	2	-	1	root
25.82	9704	47	-	131567	cellular organisms
22.03	8279	123	D	2	Bacteria
18.94	7117	47	P	1224	Proteobacteria
16.8	6314	26	C	1236	Gammaproteobacteria
16.29	6123	0	O	72274	Pseudomonadales
13.92	5232	4	F	468	Moraxellaceae
13.21	4966	990	G	469	Acinetobacter
8.29	3116	3112	S	28090	Acinetobacter lwoffii
0.01	4	4	-	1046625	Acinetobacter lwoffii WJ10621
0.9	337	328	S	40214	Acinetobacter johnsonii
0.02	9	9	-	1242245	Acinetobacter johnsonii XBB1
0.23	86	5	-	909768	Acinetobacter calcoaceticus/baumannii complex
0.18	66	63	S	470	Acinetobacter baumannii
0	1	1	-	400667	Acinetobacter baumannii ATCC 17978
0	1	1	-	696749	Acinetobacter baumannii 1656-2
0	1	1	-	1400867	Acinetobacter baumannii ZW85-1
0.02	7	7	S	106654	Acinetobacter nosocomialis
0.01	4	4	S	48296	Acinetobacter pittii
0.01	3	3	S	1530123	Acinetobacter seifertii
0	1	1	S	471	Acinetobacter calcoaceticus
0.15	56	56	S	70346	Acinetobacter variabilis
0.14	53	53	S	108981	Acinetobacter schindleri
0.14	51	51	S	2053287	Acinetobacter sp. ANC 5044
0.11	41	41	S	756892	Acinetobacter indicus
0.09	33	20	S	40216	Acinetobacter radioresistens
0.03	13	13	-	981334	Acinetobacter radioresistens DSM 6976 = NBRC 102413 = CIP 103788
0.09	32	32	S	1646498	Acinetobacter sp. TTH0-4
0.06	22	22	S	40215	Acinetobacter junii
0.05	19	19	-	196816	unclassified Acinetobacter
0.05	17	17	S	202956	Acinetobacter towneri
0.04	16	16	S	29430	Acinetobacter haemolyticus
0.03	11	11	S	1636603	Acinetobacter sp. ACNIH1
0.03	10	10	S	465797	Acinetobacter septicus
0.02	8	8	S	1879050	Acinetobacter sp. WCHA60
0.02	7	7	S	2006115	Acinetobacter piscicola
0.02	6	6	S	1871111	Acinetobacter defluvii
0.02	6	6	S	1879049	Acinetobacter sp. WCHA34
0.01	4	4	S	1324350	Acinetobacter equi
0.01	4	4	S	1758189	Acinetobacter sp. ACNIH2
0.01	4	4	S	1839785	Acinetobacter sp. Ac_877
0.01	4	4	S	2004646	Acinetobacter sp. WCHA55
0.01	4	4	S	2136182	Acinetobacter sp. WCHAc060092
0.01	3	3	S	108980	Acinetobacter ursingii
0.01	3	3	S	202954	Acinetobacter tandoii
0.01	3	3	S	1789224	Acinetobacter larvae
0.01	3	3	S	1808001	Acinetobacter sp. LoGeW2-3
0.01	3	3	S	2004647	Acinetobacter sp. WCHA52
0.01	2	2	S	70348	Acinetobacter dispersus
0.01	2	2	S	487316	Acinetobacter soli
0.01	2	2	S	710648	Acinetobacter sp. Tol 5
0.01	2	2	S	1407071	Acinetobacter sp. TGL-Y2
0.01	2	2	S	2004644	Acinetobacter sp. WCHA45
0	1	0	S	52133	Acinetobacter venetianus
0	1	1	-	1197884	Acinetobacter venetianus VE-C3
0	1	1	S	62977	Acinetobacter sp. ADP1
0	1	1	S	1827285	Acinetobacter sp. MYb10
0	1	1	S	2004650	Acinetobacter sp. WCHA5
0.69	259	142	G	497	Psychrobacter
0.07	26	26	-	196806	unclassified Psychrobacter
0.05	19	19	S	1699621	Psychrobacter sp. P11F6
0.05	18	18	S	1028416	Psychrobacter sp. DAB_AL43B
0.02	7	7	S	571800	Psychrobacter sp. G
0.02	7	7	S	1699623	Psychrobacter sp. P11G3
0.02	6	6	S	330922	Psychrobacter cryohalolentis
0.02	6	0	S	334543	Psychrobacter arcticus
0.02	6	6	-	259536	Psychrobacter arcticus 273-4
0.01	5	5	S	56811	Psychrobacter sp.
0.01	5	5	S	1699624	Psychrobacter sp. P11G5
0.01	4	4	S	261164	Psychrobacter alimentarius
0.01	4	4	S	861445	Psychrobacter sanguinis
0.01	3	3	S	1699622	Psychrobacter sp. P2G3
0.01	3	3	S	1720344	Psychrobacter sp. AntiMn-1
0.01	2	2	S	45610	Psychrobacter urativorans
0	1	1	S	256326	Psychrobacter arenosus
0	1	1	S	2203895	Psychrobacter sp. YP14
0.01	3	0	G	475	Moraxella
0.01	3	3	S	34062	Moraxella osloensis
2.37	891	3	F	135621	Pseudomonadaceae
2.36	888	113	G	286	Pseudomonas
1.04	390	2	-	136846	Pseudomonas stutzeri group
1.02	383	0	-	578833	Pseudomonas stutzeri subgroup
1.02	382	144	S	316	Pseudomonas stutzeri
0.6	226	226	-	1123519	Pseudomonas stutzeri DSM 10701
0.02	7	7	-	996285	Pseudomonas stutzeri DSM 4166
0.01	2	2	-	379731	Pseudomonas stutzeri A1501
0.01	2	2	-	1196835	Pseudomonas stutzeri CCUG 29243
0	1	1	-	644801	Pseudomonas stutzeri RCH2
0	1	1	S	203192	Pseudomonas chloritidismutans
0.01	2	1	S	74829	Pseudomonas balearica
0	1	1	-	1123016	Pseudomonas balearica DSM 6083
0.01	2	2	S	271420	Pseudomonas xanthomarina
0	1	1	S	47886	Pseudomonas luteola
0.45	169	169	S	2056231	Pseudomonas sp. JJ3
0.13	50	1	-	136845	Pseudomonas putida group
0.08	30	28	S	303	Pseudomonas putida
0.01	2	2	-	1384061	Pseudomonas putida S13.1.2
0.05	17	17	S	70775	Pseudomonas plecoglossicida
0	1	1	S	47885	Pseudomonas oryzihabitans
0	1	1	S	76759	Pseudomonas monteilii
0.1	38	0	-	136843	Pseudomonas fluorescens group
0.07	26	22	S	294	Pseudomonas fluorescens
0	1	1	-	205922	Pseudomonas fluorescens Pf0-1
0	1	1	-	463794	Pseudomonas fluorescens BBc6R8
0	1	1	-	746360	Pseudomonas fluorescens WH6
0	1	1	-	1221522	Pseudomonas fluorescens NCIMB 11764
0.01	3	3	S	47878	Pseudomonas azotoformans
0.01	2	2	S	47883	Pseudomonas synxantha
0.01	2	2	S	200450	Pseudomonas trivialis
0.01	2	1	S	200451	Pseudomonas poae
0	1	1	-	1282356	Pseudomonas poae RE*1-1-14
0	1	1	S	75612	Pseudomonas mandelii
0	1	1	S	76760	Pseudomonas rhodesiae
0	1	1	S	651740	Pseudomonas cedrina
0.07	26	0	-	136842	Pseudomonas chlororaphis group
0.07	25	25	S	296	Pseudomonas fragi
0	1	1	S	587753	Pseudomonas chlororaphis
0.04	14	14	S	1886807	Pseudomonas sp. TMW 2.1634
0.03	10	0	-	136841	Pseudomonas aeruginosa group
0.02	6	6	S	287	Pseudomonas aeruginosa
0	1	1	S	300	Pseudomonas mendocina
0	1	1	S	43263	Pseudomonas alcaligenes
0	1	0	S	53412	Pseudomonas resinovorans
0	1	1	-	1245471	Pseudomonas resinovorans NBRC 106553
0	1	0	-	1232139	Pseudomonas oleovorans/pseudoalcaligenes group
0	1	1	S	301	Pseudomonas oleovorans
0.03	10	10	S	1421430	Pseudomonas granadensis
0.02	6	6	S	515393	Pseudomonas yamanorum
0.02	6	6	S	797277	Pseudomonas litoralis
0.02	6	6	S	1855380	Pseudomonas sp. Z003-0.4C(8344-21)
0.01	5	5	-	196821	unclassified Pseudomonas
0.01	3	3	S	65741	Pseudomonas knackmussii
0.01	3	1	S	312306	Pseudomonas entomophila
0.01	2	2	-	384676	Pseudomonas entomophila L48
0.01	3	3	S	1499686	Pseudomonas saudiphocaensis
0.01	3	3	S	1573704	Pseudomonas sp. R32
0.01	3	3	S	1930532	Pseudomonas sp. CC6-YY-74
0.01	2	0	-	136849	Pseudomonas syringae group
0	1	1	S	36746	Pseudomonas cichorii
0	1	1	S	1206777	Pseudomonas sp. Lz4W
0.01	2	2	S	437900	Pseudomonas marincola
0.01	2	2	S	485898	Pseudomonas sp. RW10S1
0.01	2	2	S	2213057	Pseudomonas sp. R2A2
0	1	1	S	122355	Pseudomonas psychrophila
0	1	1	S	157782	Pseudomonas parafulva
0	1	1	S	198620	Pseudomonas koreensis
0	1	1	S	319939	Pseudomonas otitidis
0	1	0	S	321662	Pseudomonas moraviensis
0	1	1	-	1395516	Pseudomonas moraviensis R28-S
0	1	1	S	472181	Pseudomonas sabulinigri
0	1	1	S	554344	Pseudomonas toyotomiensis
0	1	1	S	1176257	Pseudomonas zhaodongensis
0	1	1	S	1211807	Pseudomonas kunmingensis
0	1	1	S	1245526	Pseudomonas guangdongensis
0	1	1	S	1259844	Pseudomonas sp. FGI182
0	1	1	S	1274359	Pseudomonas sihuiensis
0	1	1	S	1344094	Pseudomonas sp. HN11
0	1	1	S	1573712	Pseudomonas sp. R84
0	1	1	S	1573719	Pseudomonas sp. S35
0	1	1	S	1628086	Pseudomonas kribbensis
0	1	1	S	1736226	Pseudomonas sp. Leaf58
0	1	1	S	1853130	Pseudomonas silesiensis
0	1	1	S	2045200	Pseudomonas sp. s211(2017)
0	1	1	S	2049589	Pseudomonas sp. HLS-6
0	1	1	S	2083052	Pseudomonas sp. SWI36
0	1	1	S	2169583	Pseudomonas sp. SXM-1
0.13	48	0	O	135614	Xanthomonadales
0.13	48	1	F	32033	Xanthomonadaceae
0.08	31	9	G	40323	Stenotrophomonas
0.03	11	11	S	1904944	Stenotrophomonas sp. LM091
0.02	7	2	-	995085	Stenotrophomonas maltophilia group
0.01	3	3	S	40324	Stenotrophomonas maltophilia
0	1	1	S	2072405	Stenotrophomonas sp. ZAC14D2_NAIMI4_7
0	1	1	S	2072413	Stenotrophomonas sp. SAU14A_NAIMI4_5
0.01	2	2	S	128780	Stenotrophomonas acidaminiphila
0.01	2	2	S	216778	Stenotrophomonas rhizophila
0.02	6	2	G	338	Xanthomonas
0.01	2	1	S	343	Xanthomonas translucens
0	1	1	-	152263	Xanthomonas translucens pv. cerealis
0	1	1	S	347	Xanthomonas oryzae
0	1	1	S	56459	Xanthomonas vasicola
0.01	5	2	G	68	Lysobacter
0	1	1	S	262324	Lysobacter gummosus
0	1	1	S	435897	Lysobacter capsici
0	1	1	S	1324796	Lysobacter lycopersici
0.01	3	1	G	83614	Luteimonas
0	1	1	S	1176533	Luteimonas sp. Gr-4
0	1	1	S	1896164	Luteimonas sp. JM171
0.01	2	1	G	83618	Pseudoxanthomonas
0	1	1	S	314722	Pseudoxanthomonas suwonensis
0.12	45	0	O	91347	Enterobacterales
0.06	23	5	F	543	Enterobacteriaceae
0.02	6	1	G	561	Escherichia
0.01	5	5	S	562	Escherichia coli
0.02	6	0	G	570	Klebsiella
0.01	3	3	S	1134687	Klebsiella michiganensis
0.01	2	2	S	573	Klebsiella pneumoniae
0	1	1	S	2058152	Klebsiella grimontii
0.01	2	2	G	413496	Cronobacter
0	1	0	G	547	Enterobacter
0	1	1	S	539813	Enterobacter mori
0	1	0	G	590	Salmonella
0	1	0	S	54736	Salmonella bongori
0	1	0	-	41527	Salmonella bongori serovar 48:z41:--
0	1	1	-	1382510	Salmonella bongori serovar 48:z41:-- str. RKS3044
0	1	0	G	409304	Candidatus Ishikawaella
0	1	0	S	168169	Candidatus Ishikawaella capsulata
0	1	1	-	476281	Candidatus Ishikawaella capsulata Mpkobe
0	1	0	G	1330546	Pluralibacter
0	1	1	S	61647	Pluralibacter gergoviae
0.02	9	0	F	1903409	Erwiniaceae
0.01	5	0	G	32199	Buchnera
0.01	5	2	S	9	Buchnera aphidicola
0	1	1	-	1241832	Buchnera aphidicola (Acyrthosiphon lactucae)
0	1	1	-	1241835	Buchnera aphidicola (Aphis nerii)
0	1	1	-	1241836	Buchnera aphidicola (Artemisaphis artemisicola)
0.01	3	0	G	53335	Pantoea
0	1	1	S	553	Pantoea ananatis
0	1	1	S	66269	Pantoea stewartii
0	1	0	-	1654067	Pantoea agglomerans group
0	1	1	S	549	Pantoea agglomerans
0	1	0	G	551	Erwinia
0	1	1	S	1922217	Candidatus Erwinia sp. ErCipseudotaxifoliae
0.02	7	0	F	1903411	Yersiniaceae
0.02	6	0	G	613	Serratia
0.01	4	4	S	82995	Serratia grimesii
0	1	1	S	42906	Serratia entomophila
0	1	1	S	82996	Serratia plymuthica
0	1	0	G	629	Yersinia
0	1	1	S	631	Yersinia intermedia
0.01	3	0	F	1903414	Morganellaceae
0.01	3	1	G	586	Providencia
0.01	2	2	S	126385	Providencia alcalifaciens
0.01	2	0	F	1903410	Pectobacteriaceae
0	1	1	G	122277	Pectobacterium
0	1	0	G	204037	Dickeya
0	1	0	S	556	Dickeya chrysanthemi
0	1	1	-	1223569	Dickeya chrysanthemi NCPPB 402
0	1	1	F	1903412	Hafniaceae
0.05	19	1	O	135622	Alteromonadales
0.02	6	1	F	72275	Alteromonadaceae
0.01	2	0	G	2742	Marinobacter
0	1	0	S	2743	Marinobacter hydrocarbonoclasticus
0	1	1	-	351348	Marinobacter hydrocarbonoclasticus VT8
0	1	1	S	1420916	Marinobacter similis
0.01	2	0	G	1621534	Paraglaciecola
0.01	2	0	S	326544	Paraglaciecola psychrophila
0.01	2	2	-	1129794	Paraglaciecola psychrophila 170
0	1	0	G	89404	Glaciecola
0	1	0	S	300231	Glaciecola nitratireducens
0	1	1	-	1085623	Glaciecola nitratireducens FR1064
0.02	6	0	F	267888	Pseudoalteromonadaceae
0.02	6	1	G	53246	Pseudoalteromonas
0	1	1	S	43657	Pseudoalteromonas luteoviolacea
0	1	1	S	161398	Pseudoalteromonas phenolica
0	1	1	-	194690	unclassified Pseudoalteromonas
0	1	1	S	562716	Pseudoalteromonas sp. CF6-2
0	1	1	S	1390185	Pseudoalteromonas sp. DL-6
0.01	4	0	F	267890	Shewanellaceae
0.01	4	2	G	22	Shewanella
0	1	0	S	70864	Shewanella pealeana
0	1	1	-	398579	Shewanella pealeana ATCC 700345
0	1	1	S	94122	Shewanella sp. ANA-3
0	1	1	F	267889	Colwelliaceae
0	1	0	F	267891	Moritellaceae
0	1	0	G	58050	Moritella
0	1	1	S	69539	Moritella yayanosii
0.03	13	0	O	135619	Oceanospirillales
0.02	6	0	F	28256	Halomonadaceae
0.01	5	2	G	2745	Halomonas
0	1	1	S	44935	Halomonas venusta
0	1	1	S	664683	Halomonas titanicae
0	1	1	S	999141	Halomonas sp. TD01
0	1	0	-	114403	Zymobacter group
0	1	0	-	114399	whitefly endosymbionts
0	1	0	G	235572	Candidatus Portiera
0	1	1	S	91844	Candidatus Portiera aleyrodidarum
0.01	3	0	F	224372	Alcanivoracaceae
0.01	3	0	G	59753	Alcanivorax
0.01	2	0	S	1306787	Alcanivorax pacificus
0.01	2	2	-	391936	Alcanivorax pacificus W11-5
0	1	1	S	2014542	Alcanivorax sp. N3-2A
0.01	2	0	F	1920240	Kangiellaceae
0.01	2	0	G	261963	Kangiella
0.01	2	2	S	1144748	Kangiella sediminilitoris
0	1	0	F	135620	Oceanospirillaceae
0	1	0	G	75687	Neptunomonas
0	1	1	S	1031538	Neptunomonas concharum
0	1	0	F	224379	Hahellaceae
0	1	0	G	158481	Hahella
0	1	0	S	158327	Hahella chejuensis
0	1	1	-	349521	Hahella chejuensis KCTC 2396
0.03	12	0	O	135623	Vibrionales
0.03	12	1	F	641	Vibrionaceae
0.03	11	2	G	662	Vibrio
0.01	3	3	S	676	Vibrio fluvialis
0.01	2	2	S	190893	Vibrio coralliilyticus
0.01	2	0	-	717610	Vibrio harveyi group
0	1	1	S	670	Vibrio parahaemolyticus
0	1	1	S	696485	Vibrio owensii
0	1	0	S	29494	Vibrio furnissii
0	1	1	-	903510	Vibrio furnissii NCTC 11218
0	1	1	S	45658	Vibrio scophthalmi
0.02	7	0	O	72273	Thiotrichales
0.01	5	0	F	34064	Francisellaceae
0.01	4	1	G	262	Francisella
0	1	1	S	28110	Francisella philomiragia
0	1	1	S	1395624	Francisella sp. LA112445
0	1	1	S	1542390	Francisella sp. CA97-1460
0	1	0	G	1869285	Allofrancisella
0	1	1	S	1085647	Allofrancisella inopinata
0	1	0	F	135616	Piscirickettsiaceae
0	1	0	G	1237	Piscirickettsia
0	1	1	S	1238	Piscirickettsia salmonis
0	1	0	F	135617	Thiotrichaceae
0	1	0	G	1021	Beggiatoa
0	1	1	S	288004	Beggiatoa leptomitoformis
0.02	6	0	O	118969	Legionellales
0.01	5	0	F	444	Legionellaceae
0.01	5	0	G	445	Legionella
0.01	4	3	S	446	Legionella pneumophila
0	1	1	-	91890	Legionella pneumophila subsp. pascullei
0	1	1	S	450	Legionella longbeachae
0	1	0	F	118968	Coxiellaceae
0	1	0	G	254245	Aquicella
0	1	1	S	254246	Aquicella lusitana
0.01	4	0	O	135613	Chromatiales
0.01	2	0	F	1046	Chromatiaceae
0	1	0	G	53392	Thiodictyon
0	1	1	S	1166950	Candidatus Thiodictyon syntrophicum
0	1	0	G	85076	Marichromatium
0	1	0	S	37487	Marichromatium purpuratum
0	1	1	-	765910	Marichromatium purpuratum 984
0	1	0	F	72276	Ectothiorhodospiraceae
0	1	0	G	1335745	Spiribacter
0	1	1	S	1335757	Spiribacter curvatus
0	1	0	F	449719	Granulosicoccaceae
0	1	0	G	437504	Granulosicoccus
0	1	0	S	437505	Granulosicoccus antarcticus
0	1	1	-	1192854	Granulosicoccus antarcticus IMCC3135
0.01	4	0	O	1706369	Cellvibrionales
0.01	2	0	F	1706371	Cellvibrionaceae
0.01	2	0	G	10	Cellvibrio
0.01	2	2	S	454662	Cellvibrio sp. KY-YJ-3
0	1	0	F	1706372	Halieaceae
0	1	0	G	1217416	Halioglobus
0	1	1	S	930805	Halioglobus japonicus
0	1	0	F	1706375	Spongiibacteraceae
0	1	0	G	1084558	Oceanicoccus
0	1	1	S	716816	Oceanicoccus sagamiensis
0.01	2	0	-	118884	unclassified Gammaproteobacteria
0.01	2	0	G	655184	Candidatus Thioglobus
0.01	2	2	S	1427364	Candidatus Thioglobus singularis
0.01	2	0	O	135624	Aeromonadales
0.01	2	0	F	84642	Aeromonadaceae
0.01	2	0	G	642	Aeromonas
0	1	1	S	196024	Aeromonas dhakensis
0	1	1	S	218936	Aeromonas simiae
0.01	2	0	O	135625	Pasteurellales
0.01	2	0	F	712	Pasteurellaceae
0	1	0	G	713	Actinobacillus
0	1	1	S	51049	Actinobacillus indolicus
0	1	0	G	745	Pasteurella
0	1	0	S	747	Pasteurella multocida
0	1	1	-	44283	Pasteurella multocida subsp. multocida
0	1	0	O	135618	Methylococcales
0	1	0	F	403	Methylococcaceae
0	1	0	G	1295378	Methylogaea
0	1	1	S	1295382	Methylogaea oryzae
1.08	406	6	C	28216	Betaproteobacteria
1.04	391	14	O	80840	Burkholderiales
0.77	289	39	F	80864	Comamonadaceae
0.19	73	12	G	283	Comamonas
0.08	31	31	S	225991	Comamonas aquatica
0.02	8	8	S	363952	Comamonas thiooxydans
0.02	7	7	S	285	Comamonas testosteroni
0.02	6	6	S	225992	Comamonas kerstersii
0.01	3	3	S	160825	Comamonas koreensis
0.01	3	3	S	1082851	Comamonas serinivorans
0.01	2	2	S	1562974	Comamonas piscis
0	1	1	S	379895	Comamonas odontotermitis
0.17	65	23	G	80865	Delftia
0.06	22	22	S	80866	Delftia acidovorans
0.03	10	10	S	180282	Delftia tsuruhatensis
0.01	5	5	S	1920191	Delftia sp. HK171
0.01	3	3	S	742013	Delftia sp. Cs1-4
0.01	2	2	S	558537	Delftia lacustris
0.1	37	10	G	12916	Acidovorax
0.02	8	8	S	1858609	Acidovorax sp. T1
0.02	6	6	S	1926868	Acidovorax sp. K-4-16
0.01	3	3	S	358220	Acidovorax sp. KKS102
0.01	3	3	S	553814	Acidovorax carolinensis
0.01	2	0	S	80867	Acidovorax avenae
0.01	2	2	-	80870	Acidovorax avenae subsp. avenae
0.01	2	2	S	80869	Acidovorax citrulli
0.01	2	2	S	1842533	Acidovorax sp. RAC01
0	1	1	S	758826	Acidovorax radicis
0.08	31	5	G	34072	Variovorax
0.02	8	6	S	34073	Variovorax paradoxus
0.01	2	2	-	1246301	Variovorax paradoxus B4
0.02	6	6	-	663243	unclassified Variovorax
0.01	5	5	S	1795631	Variovorax sp. PAMC 28711
0.01	4	4	S	1034889	Variovorax sp. HW608
0.01	2	2	S	207745	Variovorax sp. WDL1
0	1	1	S	434008	Variovorax sp. PBS-H4
0.02	8	0	G	47420	Hydrogenophaga
0.01	3	3	S	65656	Hydrogenophaga taeniospiralis
0.01	2	2	S	434010	Hydrogenophaga sp. PBL-H3
0	1	1	S	47421	Hydrogenophaga pseudoflava
0	1	1	S	795665	Hydrogenophaga sp. PBC
0	1	1	S	1763535	Hydrogenophaga crassostreae
0.02	7	0	G	28065	Rhodoferax
0.01	4	0	S	192843	Rhodoferax ferrireducens
0.01	4	4	-	338969	Rhodoferax ferrireducens T118
0.01	2	2	S	81479	Rhodoferax antarcticus
0	1	1	S	1484693	Rhodoferax saidenbachensis
0.02	7	2	G	238749	Diaphorobacter
0.01	2	2	S	1288495	Diaphorobacter aerolatus
0.01	2	2	S	1715720	Diaphorobacter ruginosibacter
0	1	1	S	164759	Diaphorobacter nitroreducens
0.02	6	0	G	201096	Alicycliphilus
0.02	6	5	S	179636	Alicycliphilus denitrificans
0	1	1	-	596153	Alicycliphilus denitrificans BC
0.01	4	0	G	1649468	Melaminivora
0.01	2	2	S	2109913	Melaminivora sp. SC2-9
0	1	1	S	1267217	Melaminivora jejuensis
0	1	1	S	2116657	Melaminivora sp. SC2-7
0.01	3	0	G	52972	Polaromonas
0.01	2	0	S	216465	Polaromonas naphthalenivorans
0.01	2	2	-	365044	Polaromonas naphthalenivorans CJ2
0	1	1	S	296591	Polaromonas sp. JS666
0.01	3	0	G	352450	Simplicispira
0.01	3	3	S	2109915	Simplicispira suum
0.01	3	0	G	364316	Verminephrobacter
0.01	3	0	S	364317	Verminephrobacter eiseniae
0.01	3	3	-	391735	Verminephrobacter eiseniae EF01-2
0	1	0	G	174951	Ramlibacter
0	1	0	S	94132	Ramlibacter tataouinensis
0	1	1	-	365046	Ramlibacter tataouinensis TTB310
0	1	0	G	219181	Ottowia
0	1	1	S	1658672	Ottowia sp. oral taxon 894
0	1	0	G	665874	Limnohabitans
0	1	1	S	1678129	Limnohabitans sp. 103DPR2
0.1	38	0	F	119060	Burkholderiaceae
0.03	12	4	G	106589	Cupriavidus
0.01	4	4	S	164546	Cupriavidus taiwanensis
0	1	1	S	82541	Cupriavidus gilardii
0	1	1	S	96344	Cupriavidus oxalaticus
0	1	1	S	119219	Cupriavidus metallidurans
0	1	1	S	248026	Cupriavidus pinatubonensis
0.02	8	0	G	48736	Ralstonia
0.02	6	6	S	329	Ralstonia pickettii
0	1	1	S	305	Ralstonia solanacearum
0	1	1	S	105219	Ralstonia mannitolilytica
0.02	7	0	G	1822464	Paraburkholderia
0.01	2	2	S	92647	Paraburkholderia tropica
0.01	2	2	S	134536	Paraburkholderia caledonica
0	1	0	S	148447	Paraburkholderia phymatum
0	1	1	-	391038	Paraburkholderia phymatum STM815
0	1	0	S	261302	Paraburkholderia phytofirmans
0	1	1	-	398527	Paraburkholderia phytofirmans PsJN
0	1	0	S	412963	Paraburkholderia rhizoxinica
0	1	1	-	882378	Paraburkholderia rhizoxinica HKI 454
0.01	5	0	G	44013	Polynucleobacter
0.01	2	2	S	1855616	Polynucleobacter sp. MWH-UH25E
0	1	1	S	1743173	Polynucleobacter sp. MWH-P3-07-1
0	1	1	S	1855619	Polynucleobacter sp. MWH-UH35A
0	1	1	S	1855883	Polynucleobacter sp. MWH-Braz-FAM2G
0.01	4	2	G	32008	Burkholderia
0	1	0	-	87882	Burkholderia cepacia complex
0	1	1	S	488446	Burkholderia latens
0	1	0	-	111527	pseudomallei group
0	1	1	S	28450	Burkholderia pseudomallei
0	1	0	G	47670	Lautropia
0	1	1	S	47671	Lautropia mirabilis
0	1	0	G	93217	Pandoraea
0	1	1	S	656178	Pandoraea vervacti
0.08	29	2	F	506	Alcaligenaceae
0.04	14	4	G	222	Achromobacter
0.01	3	3	S	1353891	Achromobacter deleyi
0.01	2	1	S	85698	Achromobacter xylosoxidans
0	1	1	-	762376	Achromobacter xylosoxidans A8
0.01	2	2	S	217203	Achromobacter spanius
0.01	2	2	S	217204	Achromobacter insolitus
0	1	1	S	1389922	Achromobacter mucicolens
0.02	7	1	G	517	Bordetella
0	1	1	S	94624	Bordetella petrii
0	1	1	S	463014	Bordetella flabilis
0	1	1	S	1331258	Bordetella pseudohinzii
0	1	1	S	1416803	Bordetella genomosp. 9
0	1	1	S	1416806	Bordetella genomosp. 8
0	1	1	S	1746199	Bordetella sp. N
0.01	2	0	G	359336	Castellaniella
0.01	2	0	S	75697	Castellaniella defragrans
0.01	2	2	-	1437824	Castellaniella defragrans 65Phen
0	1	0	G	90243	Oligella
0	1	1	S	90244	Oligella ureolytica
0	1	0	G	152267	Pigmentiphaga
0	1	1	S	1940612	Pigmentiphaga aceris
0	1	0	G	257820	Kerstersia
0	1	1	S	206506	Kerstersia gyiorum
0	1	0	G	1921582	Orrella
0	1	1	S	1851544	Orrella dioscoreae
0.04	14	0	F	75682	Oxalobacteraceae
0.02	7	2	G	149698	Massilia
0.01	4	4	S	945844	Massilia oculi
0	1	1	S	1141883	Massilia putida
0.01	3	0	G	963	Herbaspirillum
0.01	2	2	S	2014887	Herbaspirillum robiniae
0	1	1	S	92645	Herbaspirillum frisingense
0.01	3	0	G	29580	Janthinobacterium
0.01	2	2	S	1644131	Janthinobacterium sp. 1_2014MBL_MicDiv
0	1	1	S	368607	Janthinobacterium svalbardensis
0	1	0	G	202907	Collimonas
0	1	0	S	158899	Collimonas fungivorans
0	1	1	-	1005048	Collimonas fungivorans Ter331
0.02	7	0	-	119065	unclassified Burkholderiales
0.02	7	0	-	224471	Burkholderiales Genera incertae sedis
0.01	3	0	G	212743	Rhizobacter
0.01	3	3	S	946333	Rhizobacter gummiphilus
0	1	0	G	88	Leptothrix
0	1	0	S	34029	Leptothrix cholodnii
0	1	1	-	395495	Leptothrix cholodnii SP-6
0	1	0	G	28067	Rubrivivax
0	1	0	S	28068	Rubrivivax gelatinosus
0	1	1	-	983917	Rubrivivax gelatinosus IL144
0	1	0	G	34102	Sphaerotilus
0	1	0	S	34103	Sphaerotilus natans
0	1	1	-	639200	Sphaerotilus natans subsp. sulfidivorans
0	1	0	G	93681	Roseateles
0	1	1	S	76731	Roseateles depolymerans
0.01	4	0	O	206351	Neisseriales
0.01	2	0	F	481	Neisseriaceae
0	1	0	G	482	Neisseria
0	1	1	S	490	Neisseria sicca
0	1	0	G	32257	Kingella
0	1	1	S	502	Kingella denitrificans
0.01	2	0	F	1499392	Chromobacteriaceae
0	1	0	-	90153	Chromobacterium group
0	1	1	G	535	Chromobacterium
0	1	0	G	230666	Chitinibacter
0	1	1	S	1737446	Chitinibacter fontanus
0.01	3	0	O	206389	Rhodocyclales
0.01	2	0	F	2008794	Zoogloeaceae
0	1	0	G	12960	Azoarcus
0	1	1	S	418699	Azoarcus olearius
0	1	0	G	33057	Thauera
0	1	0	S	59405	Thauera aromatica
0	1	1	-	44139	Thauera aromatica K172
0	1	0	F	75787	Rhodocyclaceae
0	1	0	G	1911577	Oryzomicrobium
0	1	1	S	1735038	Oryzomicrobium terrae
0.01	2	0	O	32003	Nitrosomonadales
0	1	0	F	2008790	Thiobacillaceae
0	1	0	G	1938335	Sulfuritortus
0	1	1	S	1914471	Sulfuritortus calidifontis
0	1	0	F	2008793	Sterolibacteriaceae
0	1	0	G	157591	Sterolibacterium
0	1	1	S	157592	Sterolibacterium denitrificans
0.87	327	4	C	28211	Alphaproteobacteria
0.53	201	0	O	204458	Caulobacterales
0.53	201	2	F	76892	Caulobacteraceae
0.53	198	24	G	41275	Brevundimonas
0.25	94	94	S	588932	Brevundimonas naejangsanensis
0.13	50	50	S	293	Brevundimonas diminuta
0.04	15	15	S	1325724	Brevundimonas vancanneytii
0.01	5	5	S	74329	Brevundimonas mediterranea
0.01	3	3	S	172043	Brevundimonas nasdae
0.01	2	2	S	1827469	Brevundimonas sp. GW460-12-10-14-LB2
0.01	2	2	S	1938605	Brevundimonas sp. LM2
0	1	1	S	41276	Brevundimonas vesicularis
0	1	0	S	74313	Brevundimonas subvibrioides
0	1	1	-	633149	Brevundimonas subvibrioides ATCC 15264
0	1	1	S	1532555	Brevundimonas sp. DS20
0	1	0	G	75	Caulobacter
0	1	1	S	155892	Caulobacter vibrioides
0.23	88	2	O	356	Rhizobiales
0.17	63	0	F	82115	Rhizobiaceae
0.16	60	4	-	227290	Rhizobium/Agrobacterium group
0.13	49	9	G	357	Agrobacterium
0.1	38	19	-	1183400	Agrobacterium tumefaciens complex
0.04	16	13	S	358	Agrobacterium tumefaciens
0.01	3	3	-	1300224	Agrobacterium tumefaciens P4
0.01	2	2	S	1183401	Agrobacterium genomosp. 1
0	1	1	S	1176649	Agrobacterium fabrum
0.01	2	2	S	373	Agrobacterium vitis
0.02	6	1	G	379	Rhizobium
0.01	2	1	S	384	Rhizobium leguminosarum
0	1	0	-	386	Rhizobium leguminosarum bv. trifolii
0	1	1	-	395491	Rhizobium leguminosarum bv. trifolii WSM1325
0.01	2	2	S	648995	Rhizobium pusense
0	1	1	S	451876	Rhizobium rhizoryzae
0	1	0	G	1525371	Neorhizobium
0	1	1	S	1825976	Neorhizobium sp. NCHU2750
0.01	2	0	G	34019	Liberibacter
0	1	1	S	34020	Candidatus Liberibacter africanus
0	1	1	S	34021	Candidatus Liberibacter asiaticus
0	1	0	G	323620	Shinella
0	1	1	S	352475	Shinella zoogloeoides
0.02	6	2	F	41294	Bradyrhizobiaceae
0.01	4	2	G	374	Bradyrhizobium
0	1	1	S	288000	Bradyrhizobium sp. BTAi1
0	1	1	S	1437360	Bradyrhizobium erythrophlei
0.01	5	0	F	119045	Methylobacteriaceae
0.01	4	1	G	407	Methylobacterium
0	1	1	S	410	Methylobacterium organophilum
0	1	1	S	269660	Methylobacterium brachiatum
0	1	0	-	578822	Methylobacterium extorquens group
0	1	1	S	408	Methylobacterium extorquens
0	1	1	G	186650	Microvirga
0.01	3	0	F	45401	Hyphomicrobiaceae
0.01	2	0	G	1573407	Paradevosia
0.01	2	2	S	1335043	Paradevosia shaoguanensis
0	1	0	G	119044	Filomicrobium
0	1	1	S	1608628	Candidatus Filomicrobium marinum
0.01	3	0	F	69277	Phyllobacteriaceae
0.01	2	0	G	68287	Mesorhizobium
0	1	0	S	381	Mesorhizobium loti
0	1	1	-	935548	Mesorhizobium loti R88b
0	1	1	S	2108445	Mesorhizobium sp. DCY119
0	1	0	G	274591	Hoeflea
0	1	1	S	1620421	Hoeflea sp. IMCC20628
0.01	2	0	F	772	Bartonellaceae
0.01	2	1	G	773	Bartonella
0	1	1	S	807	Bartonella elizabethae
0	1	0	F	118882	Brucellaceae
0	1	0	G	528	Ochrobactrum
0	1	1	S	529	Ochrobactrum anthropi
0	1	0	-	119042	unclassified Rhizobiales
0	1	0	G	1572860	Hartmannibacter
0	1	1	S	1482074	Hartmannibacter diazotrophicus
0	1	0	F	335928	Xanthobacteraceae
0	1	0	G	152053	Starkeya
0	1	0	S	921	Starkeya novella
0	1	1	-	639283	Starkeya novella DSM 506
0	1	0	F	2036754	Chelatococcaceae
0	1	0	G	28209	Chelatococcus
0	1	1	S	1702325	Chelatococcus sp. CO-6
0.03	10	1	O	204455	Rhodobacterales
0.02	7	0	F	31989	Rhodobacteraceae
0.01	2	1	G	265	Paracoccus
0	1	1	S	59779	Paracoccus marcusii
0	1	1	G	2433	Roseobacter
0	1	0	G	60136	Sulfitobacter
0	1	1	S	1389004	Sulfitobacter sp. SK011
0	1	0	G	258255	Pseudovibrio
0	1	1	S	1898042	Pseudovibrio sp. Ab134
0	1	0	G	366614	Haematobacter
0	1	1	S	195105	Haematobacter massiliensis
0	1	0	G	478070	Labrenzia
0	1	1	S	187304	Labrenzia aggregata
0.01	2	0	F	69657	Hyphomonadaceae
0	1	0	G	85	Hyphomonas
0	1	1	S	1873716	Hyphomonas sp. CACIAM 19H1
0	1	0	G	1649466	Marinicauda
0	1	1	S	2029849	Marinicauda algicola
0.03	10	1	O	204457	Sphingomonadales
0.02	6	0	F	41297	Sphingomonadaceae
0.01	2	0	G	165695	Sphingobium
0	1	1	S	627192	Sphingobium sp. SYK-6
0	1	1	S	1315974	Sphingobium sp. TKS
0.01	2	0	G	165696	Novosphingobium
0	1	0	S	205844	Novosphingobium pentaromativorans
0	1	1	-	1088721	Novosphingobium pentaromativorans US6-1
0	1	1	S	1176536	Novosphingobium ginsenosidimutans
0	1	0	G	13687	Sphingomonas
0	1	1	S	1628059	Sphingomonas sp. JE1
0	1	0	G	165697	Sphingopyxis
0	1	1	S	33050	Sphingopyxis macrogoltabida
0.01	3	0	F	335929	Erythrobacteraceae
0.01	2	0	G	361177	Altererythrobacter
0	1	1	S	476157	Altererythrobacter ishigakiensis
0	1	1	S	2055955	Altererythrobacter flavus
0	1	0	G	1855416	Qipengyuania
0	1	1	S	1532023	Qipengyuania sediminis
0.02	8	0	O	204441	Rhodospirillales
0.02	6	0	F	433	Acetobacteraceae
0.01	3	1	G	125216	Roseomonas
0	1	1	S	257708	Roseomonas gilardii
0	1	1	S	1750527	Roseomonas sp. S08
0	1	0	G	441	Gluconobacter
0	1	1	S	38308	Gluconobacter frateurii
0	1	1	G	522	Acidiphilium
0	1	0	G	1223423	Neokomagataea
0	1	1	S	661191	Neokomagataea tanensis
0.01	2	0	F	41295	Rhodospirillaceae
0	1	0	G	191	Azospirillum
0	1	1	S	652764	Azospirillum sp. TSH100
0	1	1	G	204447	Skermanella
0.01	2	0	O	766	Rickettsiales
0.01	2	0	F	942	Anaplasmataceae
0	1	0	G	768	Anaplasma
0	1	0	-	106179	phagocytophilum group
0	1	1	S	948	Anaplasma phagocytophilum
0	1	1	G	33993	Neorickettsia
0.01	2	0	O	54526	Pelagibacterales
0	1	0	F	1655514	Pelagibacteraceae
0	1	0	G	198251	Candidatus Pelagibacter
0	1	1	S	1388755	Candidatus Pelagibacter sp. HIMB1321
0	1	0	G	2045213	Candidatus Fonsibacter
0	1	1	S	1925548	Candidatus Fonsibacter ubiquis
0	1	0	-	82117	unclassified Alphaproteobacteria
0	1	0	G	1632780	Phreatobacter
0	1	1	S	1940610	Phreatobacter stygius
0	1	0	O	1921002	Holosporales
0	1	0	F	2100208	Caedimonadaceae
0	1	0	G	1509243	Candidatus Nucleicultrix
0	1	0	S	1509244	Candidatus Nucleicultrix amoebiphila
0	1	1	-	1414854	Candidatus Nucleicultrix amoebiphila FS5
0.05	18	0	-	68525	delta/epsilon subdivisions
0.03	12	0	C	29547	Epsilonproteobacteria
0.03	12	1	O	213849	Campylobacterales
0.02	9	0	F	72294	Campylobacteraceae
0.01	5	0	G	194	Campylobacter
0	1	0	S	197	Campylobacter jejuni
0	1	0	-	32022	Campylobacter jejuni subsp. jejuni
0	1	1	-	683082	Campylobacter jejuni subsp. jejuni 1336
0	1	1	S	28080	Campylobacter upsaliensis
0	1	1	S	76517	Campylobacter hominis
0	1	0	S	522485	Campylobacter avium
0	1	1	-	522484	Campylobacter avium LMG 24591
0	1	1	S	1660076	Campylobacter sp. RM12175
0.01	4	1	G	28196	Arcobacter
0.01	2	2	S	28198	Arcobacter cryaerophilus
0	1	0	S	603050	Arcobacter mytili
0	1	1	-	1032238	Arcobacter mytili LMG 24559
0.01	2	0	F	72293	Helicobacteraceae
0.01	2	0	G	209	Helicobacter
0	1	1	S	210	Helicobacter pylori
0	1	1	S	217	Helicobacter mustelae
0.02	6	0	C	28221	Deltaproteobacteria
0.01	2	0	O	29	Myxococcales
0.01	2	0	-	80812	Sorangiineae
0	1	0	F	49	Polyangiaceae
0	1	0	G	39643	Sorangium
0	1	1	S	56	Sorangium cellulosum
0	1	0	F	1055686	Sandaracinaceae
0	1	0	G	1055688	Sandaracinus
0	1	1	S	927083	Sandaracinus amylolyticus
0.01	2	0	O	69541	Desulfuromonadales
0.01	2	0	F	213421	Desulfuromonadaceae
0.01	2	0	G	18	Pelobacter
0.01	2	0	S	19	Pelobacter carbinolicus
0.01	2	2	-	338963	Pelobacter carbinolicus DSM 2380
0.01	2	0	F	1902584	Candidatus Desulfofervidaceae
0.01	2	0	G	1902583	Candidatus Desulfofervidus
0.01	2	2	S	1621989	Candidatus Desulfofervidus auxilii
0.01	3	0	C	1553900	Oligoflexia
0	1	0	O	213481	Bdellovibrionales
0	1	0	F	213483	Bdellovibrionaceae
0	1	0	G	958	Bdellovibrio
0	1	0	S	959	Bdellovibrio bacteriovorus
0	1	1	-	1069642	Bdellovibrio bacteriovorus str. Tiberius
0	1	0	O	2024973	Silvanigrellales
0	1	0	F	2024974	Silvanigrellaceae
0	1	0	G	2024975	Silvanigrella
0	1	1	S	1915309	Silvanigrella aquatica
0	1	0	O	2024979	Bacteriovoracales
0	1	0	F	1652132	Halobacteriovoraceae
0	1	0	G	1652133	Halobacteriovorax
0	1	1	S	2109558	Halobacteriovorax sp. BALOs_7
0	1	0	C	1807140	Acidithiobacillia
0	1	0	O	225057	Acidithiobacillales
0	1	0	F	225058	Acidithiobacillaceae
0	1	0	G	119977	Acidithiobacillus
0	1	1	S	160808	Acidithiobacillus ferrivorans
0	1	0	C	2008785	Hydrogenophilalia
0	1	0	O	119069	Hydrogenophilales
0	1	0	F	206349	Hydrogenophilaceae
0	1	0	G	70774	Hydrogenophilus
0	1	1	S	297	Hydrogenophilus thermoluteolus
1.5	565	0	-	1783270	FCB group
1.5	564	0	-	68336	Bacteroidetes/Chlorobi group
1.49	560	39	P	976	Bacteroidetes
0.96	360	0	C	117747	Sphingobacteriia
0.96	360	0	O	200666	Sphingobacteriales
0.96	360	6	F	84566	Sphingobacteriaceae
0.89	336	21	G	28453	Sphingobacterium
0.67	250	250	S	1538644	Sphingobacterium sp. ML3W
0.04	16	16	S	258	Sphingobacterium spiritivorum
0.04	14	14	S	28454	Sphingobacterium multivorum
0.03	10	10	S	259	Sphingobacterium thalpophilum
0.02	7	7	S	649196	Sphingobacterium hotanense
0.01	5	5	S	371142	Sphingobacterium daejeonense
0.01	5	5	S	561061	Sphingobacterium psychroaquaticum
0.01	4	4	S	797291	Sphingobacterium lactis
0.01	2	2	S	1933220	Sphingobacterium sp. B29
0	1	1	S	1010	Sphingobacterium mizutaii
0	1	1	S	459529	Sphingobacterium siyangense
0.03	12	1	G	84567	Pedobacter
0.01	3	3	S	336820	Pedobacter roseus
0.01	3	3	S	1727164	Pedobacter sp. PACM 27299
0.01	2	2	S	332999	Pedobacter suwonensis
0	1	1	S	188932	Pedobacter cryoconitis
0	1	1	S	363852	Pedobacter ginsengisoli
0	1	1	S	2201271	Pedobacter sp. eg
0.01	3	0	G	423349	Mucilaginibacter
0	1	1	S	398049	Mucilaginibacter daejeonensis
0	1	1	S	551996	Mucilaginibacter gossypii
0	1	1	S	1234841	Mucilaginibacter sp. BJC16-A31
0.01	2	0	G	1649482	Pseudopedobacter
0.01	2	0	S	151895	Pseudopedobacter saltans
0.01	2	2	-	762903	Pseudopedobacter saltans DSM 12145
0	1	0	G	929509	Solitalea
0	1	0	S	995	Solitalea canadensis
0	1	1	-	929556	Solitalea canadensis DSM 3403
0.35	133	0	C	117743	Flavobacteriia
0.35	133	5	O	200644	Flavobacteriales
0.32	121	6	F	49546	Flavobacteriaceae
0.11	42	9	G	59732	Chryseobacterium
0.04	15	15	S	1493872	Chryseobacterium shandongense
0.02	6	6	S	253	Chryseobacterium indologenes
0.01	2	2	S	254	Chryseobacterium indoltheticum
0.01	2	2	S	536441	Chryseobacterium taklimakanense
0	1	1	S	266749	Chryseobacterium jeonii
0	1	1	S	1124835	Chryseobacterium carnipullorum
0	1	1	S	1241982	Chryseobacterium nakagawai
0	1	1	S	1265445	Chryseobacterium camelliae
0	1	1	S	1324352	Chryseobacterium gallinarum
0	1	1	S	1871047	Chryseobacterium sp.
0	1	1	S	1932669	Chryseobacterium sp. JV274
0	1	1	S	2015076	Chryseobacterium sp. T16E-39
0.06	22	3	G	237	Flavobacterium
0.01	3	3	S	2183896	Flavobacterium sp. HYN0056
0.01	2	2	S	986	Flavobacterium johnsoniae
0.01	2	2	-	196869	unclassified Flavobacterium
0.01	2	2	S	2249356	Flavobacterium sp. HYN0086
0	1	1	S	996	Flavobacterium columnare
0	1	0	S	55197	Flavobacterium branchiophilum
0	1	1	-	1034807	Flavobacterium branchiophilum FL-15
0	1	1	S	96345	Flavobacterium psychrophilum
0	1	1	S	459526	Flavobacterium anhuiense
0	1	1	S	1355330	Flavobacterium faecale
0	1	1	S	1678728	Flavobacterium kingsejongi
0	1	1	S	1784713	Flavobacterium arcticum
0	1	1	S	1871076	Flavobacterium sp. IGB 4-14
0	1	1	S	2024526	Flavobacterium sediminilitoris
0	1	1	S	2201181	Flavobacterium sp. MEBiC07310
0.03	12	0	G	59734	Empedobacter
0.02	7	7	S	343874	Empedobacter falsenii
0.01	3	3	S	247	Empedobacter brevis
0.01	2	2	S	1628248	Empedobacter stercoris
0.01	4	2	G	308865	Elizabethkingia
0.01	2	2	S	1117645	Elizabethkingia anophelis
0.01	3	0	G	1016	Capnocytophaga
0	1	1	S	1018	Capnocytophaga ochracea
0	1	1	S	1019	Capnocytophaga sputigena
0	1	1	S	1316596	Capnocytophaga sp. oral taxon 878
0.01	3	0	G	104267	Tenacibaculum
0.01	2	2	S	754423	Tenacibaculum sp. SZ-18
0	1	1	S	1850252	Tenacibaculum todarodis
0.01	3	1	G	363408	Nonlabens
0	1	0	S	328515	Nonlabens dokdonensis
0	1	1	-	592029	Nonlabens dokdonensis DSW-6
0	1	1	S	331648	Nonlabens spongiae
0.01	2	0	G	52959	Polaribacter
0	1	1	S	1336804	Polaribacter sp. Hel1_33_78
0	1	1	S	1888915	Polaribacter haliotis
0.01	2	0	G	104264	Cellulophaga
0	1	0	S	76594	Cellulophaga baltica
0	1	1	-	1348585	Cellulophaga baltica NN016038
0	1	1	S	1942464	Cellulophaga sp. HaHaR_3_176
0.01	2	0	G	153265	Aequorivita
0.01	2	0	S	101385	Aequorivita sublithincola
0.01	2	2	-	746697	Aequorivita sublithincola DSM 14238
0.01	2	0	G	216431	Croceibacter
0.01	2	0	S	313588	Croceibacter atlanticus
0.01	2	2	-	216432	Croceibacter atlanticus HTCC2559
0.01	2	0	G	221065	Kordia
0	1	1	S	1218801	Kordia antarctica
0	1	1	S	2282170	Kordia sp. SMS9
0.01	2	0	G	286104	Winogradskyella
0	1	1	S	754409	Winogradskyella sp. PG-2
0	1	1	S	1382466	Winogradskyella sediminis
0.01	2	0	G	501783	Cloacibacterium
0	1	1	S	237258	Cloacibacterium normanense
0	1	1	S	2004710	Cloacibacterium caeni
0	1	0	G	28250	Ornithobacterium
0	1	1	S	28251	Ornithobacterium rhinotracheale
0	1	0	G	34084	Riemerella
0	1	1	S	34085	Riemerella anatipestifer
0	1	1	G	76831	Myroides
0	1	0	G	143222	Salegentibacter
0	1	1	S	143223	Salegentibacter salegens
0	1	0	G	292691	Gramella
0	1	1	S	279359	Gramella echinicola
0	1	0	G	326319	Dokdonia
0	1	1	S	983548	Dokdonia sp. 4H-3-7-5
0	1	0	G	379070	Gilvibacter
0	1	1	S	754429	Gilvibacter sp. SZ-19
0	1	0	G	417127	Zunongwangia
0	1	0	S	398743	Zunongwangia profunda
0	1	1	-	655815	Zunongwangia profunda SM-A87
0	1	0	G	561555	Zhouia
0	1	1	S	2202721	Zhouia spongiae
0	1	0	G	1209327	Flavivirga
0	1	1	S	1803846	Flavivirga eckloniae
0	1	0	G	1518147	Wenyingzhuangia
0	1	1	S	1790137	Wenyingzhuangia fucanilytica
0	1	0	G	1649495	Seonamhaeicola
0	1	1	S	1936081	Seonamhaeicola sp. S2-3
0.01	4	0	F	39782	Blattabacteriaceae
0.01	4	0	G	34098	Blattabacterium
0.01	3	3	S	1653831	Blattabacterium cuenoti
0	1	0	S	624186	Blattabacterium sp. (Blattella germanica)
0	1	1	-	331104	Blattabacterium sp. (Blattella germanica) str. Bge
0	1	0	F	246874	Cryomorphaceae
0	1	0	G	267986	Owenweeksia
0	1	0	S	253245	Owenweeksia hongkongensis
0	1	1	-	926562	Owenweeksia hongkongensis DSM 17368
0	1	0	F	1755828	Ichthyobacteriaceae
0	1	0	G	1755829	Ichthyobacterium
0	1	1	S	242600	Ichthyobacterium seriolicida
0	1	0	F	1853230	Crocinitomicaceae
0	1	0	G	332102	Fluviicola
0	1	0	S	191579	Fluviicola taffensis
0	1	1	-	755732	Fluviicola taffensis DSM 16823
0.04	14	0	C	768503	Cytophagia
0.04	14	0	O	768507	Cytophagales
0.01	5	0	F	1853232	Hymenobacteraceae
0.01	3	0	G	323449	Pontibacter
0.01	3	3	S	400092	Pontibacter korlensis
0.01	2	0	G	89966	Hymenobacter
0	1	1	S	1385664	Hymenobacter sp. DG25B
0	1	0	S	1446467	Hymenobacter swuensis
0	1	1	-	1227739	Hymenobacter swuensis DY53
0.01	4	0	F	89373	Cytophagaceae
0.01	3	0	G	319458	Leadbetterella
0.01	3	0	S	316068	Leadbetterella byssophila
0.01	3	3	-	649349	Leadbetterella byssophila DSM 17132
0	1	1	G	107	Spirosoma
0.01	4	0	F	563798	Cyclobacteriaceae
0.01	2	0	G	246875	Algoriphagus
0.01	2	2	S	388413	Algoriphagus machipongonensis
0	1	0	G	68288	Cyclobacterium
0	1	0	S	104	Cyclobacterium marinum
0	1	1	-	880070	Cyclobacterium marinum DSM 745
0	1	0	G	280472	Aquiflexum
0	1	0	S	280473	Aquiflexum balticum
0	1	1	-	758820	Aquiflexum balticum DSM 16537
0	1	0	F	200667	Flammeovirgaceae
0	1	1	G	59739	Flammeovirga
0.03	11	1	C	200643	Bacteroidia
0.03	10	0	O	171549	Bacteroidales
0.01	5	0	F	171552	Prevotellaceae
0.01	5	0	G	838	Prevotella
0.01	2	2	S	28127	Prevotella buccalis
0.01	2	2	S	28132	Prevotella melaninogenica
0	1	0	S	652716	Prevotella sp. oral taxon 299
0	1	1	-	575614	Prevotella sp. oral taxon 299 str. F0039
0.01	4	0	F	815	Bacteroidaceae
0.01	4	0	G	816	Bacteroides
0.01	2	2	S	371601	Bacteroides xylanisolvens
0	1	1	S	47678	Bacteroides caccae
0	1	0	S	376805	Bacteroides salanitronis
0	1	1	-	667015	Bacteroides salanitronis DSM 18170
0	1	0	F	171551	Porphyromonadaceae
0	1	0	G	836	Porphyromonas
0	1	1	S	393921	Porphyromonas crevioricanis
0.01	3	0	C	1853228	Chitinophagia
0.01	3	0	O	1853229	Chitinophagales
0.01	3	0	F	563835	Chitinophagaceae
0.01	2	0	G	79328	Chitinophaga
0	1	0	S	79329	Chitinophaga pinensis
0	1	1	-	485918	Chitinophaga pinensis DSM 2588
0	1	1	S	2029983	Chitinophaga caeni
0	1	0	G	1769012	Arachidicoccus
0	1	1	S	1850526	Arachidicoccus sp. BS20
0.01	3	0	P	1090	Chlorobi
0.01	3	0	C	191410	Chlorobia
0.01	3	0	O	191411	Chlorobiales
0.01	3	0	F	191412	Chlorobiaceae
0	1	0	G	1101	Prosthecochloris
0	1	1	S	1868325	Prosthecochloris sp. CIB 2401
0	1	1	G	256319	Chlorobaculum
0	1	0	-	274493	Chlorobium/Pelodictyon group
0	1	0	G	1091	Chlorobium
0	1	0	S	1096	Chlorobium phaeobacteroides
0	1	1	-	290317	Chlorobium phaeobacteroides DSM 266
0	1	0	P	1134404	Ignavibacteriae
0	1	0	C	795747	Ignavibacteria
0	1	0	O	795748	Ignavibacteriales
0	1	0	F	795749	Ignavibacteriaceae
0	1	0	G	795750	Ignavibacterium
0	1	0	S	591197	Ignavibacterium album
0	1	1	-	945713	Ignavibacterium album JCM 16511
0	1	0	P	65842	Fibrobacteres
0	1	0	C	204430	Fibrobacteria
0	1	0	O	218872	Fibrobacterales
0	1	0	F	204431	Fibrobacteraceae
0	1	0	G	832	Fibrobacter
0	1	0	S	833	Fibrobacter succinogenes
0	1	0	-	834	Fibrobacter succinogenes subsp. succinogenes
0	1	1	-	59374	Fibrobacter succinogenes subsp. succinogenes S85
1.2	450	7	-	1783272	Terrabacteria group
0.77	291	10	P	1239	Firmicutes
0.65	243	5	C	91061	Bacilli
0.43	160	7	O	186826	Lactobacillales
0.29	109	2	F	186828	Carnobacteriaceae
0.28	106	2	G	2747	Carnobacterium
0.2	74	0	S	147709	Carnobacterium inhibens
0.2	74	74	-	1266845	Carnobacterium inhibens subsp. gilichinskyi
0.04	14	14	S	208596	Carnobacterium sp. 17-4
0.03	11	11	S	174587	Carnobacterium viridans
0.01	3	3	-	257487	unclassified Carnobacterium
0.01	2	2	S	2748	Carnobacterium divergens
0	1	0	G	1470540	Jeotgalibaca
0	1	1	S	1903686	Jeotgalibaca sp. PTS2502
0.04	15	0	F	33958	Lactobacillaceae
0.04	15	0	G	1578	Lactobacillus
0.01	2	2	S	1847728	Lactobacillus allii
0	1	1	S	1580	Lactobacillus brevis
0	1	1	S	1598	Lactobacillus reuteri
0	1	1	S	1600	Lactobacillus acetotolerans
0	1	1	S	1610	Lactobacillus coryniformis
0	1	0	S	1612	Lactobacillus farciminis
0	1	1	-	936140	Lactobacillus farciminis KCTC 3681 = DSM 20184
0	1	1	S	1624	Lactobacillus salivarius
0	1	1	S	33959	Lactobacillus johnsonii
0	1	1	S	47770	Lactobacillus crispatus
0	1	1	S	53444	Lactobacillus lindneri
0	1	1	S	82688	Lactobacillus nagelii
0	1	1	S	147802	Lactobacillus iners
0	1	1	S	267818	Lactobacillus kefiranofaciens
0	1	1	S	1007676	Lactobacillus ginsenosidimutans
0.03	11	0	F	1300	Streptococcaceae
0.03	11	2	G	1301	Streptococcus
0.01	2	2	S	1303	Streptococcus oralis
0	1	0	S	1314	Streptococcus pyogenes
0	1	0	-	404331	Streptococcus pyogenes serotype M4
0	1	1	-	370554	Streptococcus pyogenes MGAS10750
0	1	1	S	1326	Streptococcus acidominimus
0	1	1	S	68892	Streptococcus infantis
0	1	1	S	82348	Streptococcus pluranimalium
0	1	0	S	315405	Streptococcus gallolyticus
0	1	0	-	53354	Streptococcus gallolyticus subsp. gallolyticus
0	1	1	-	981539	Streptococcus gallolyticus subsp. gallolyticus ATCC 43143
0	1	0	-	671232	Streptococcus anginosus group
0	1	1	S	1338	Streptococcus intermedius
0	1	1	S	712623	Streptococcus sp. oral taxon 061
0.02	9	0	F	186827	Aerococcaceae
0.02	9	0	G	1375	Aerococcus
0.02	7	7	S	51665	Aerococcus urinaeequi
0.01	2	2	S	1377	Aerococcus viridans
0.02	7	0	F	81852	Enterococcaceae
0.02	7	1	G	1350	Enterococcus
0.01	2	2	S	1352	Enterococcus faecium
0	1	1	S	1351	Enterococcus faecalis
0	1	1	S	37734	Enterococcus casseliflavus
0	1	1	S	44008	Enterococcus cecorum
0	1	1	S	118060	Enterococcus rotai
0.01	2	0	F	81850	Leuconostocaceae
0	1	0	G	1243	Leuconostoc
0	1	1	S	1246	Leuconostoc lactis
0	1	1	G	46255	Weissella
0.21	78	8	O	1385	Bacillales
0.09	34	0	F	90964	Staphylococcaceae
0.09	32	1	G	1279	Staphylococcus
0.02	9	9	S	1282	Staphylococcus epidermidis
0.01	4	4	S	1292	Staphylococcus warneri
0.01	3	3	S	1283	Staphylococcus haemolyticus
0.01	3	3	S	29388	Staphylococcus capitis
0.01	2	2	S	1290	Staphylococcus hominis
0.01	2	2	S	70255	Staphylococcus condimenti
0	1	1	S	1280	Staphylococcus aureus
0	1	1	S	1281	Staphylococcus carnosus
0	1	1	S	1288	Staphylococcus xylosus
0	1	1	S	1293	Staphylococcus gallinarum
0	1	1	S	1296	Staphylococcus sciuri
0	1	1	S	29382	Staphylococcus cohnii
0	1	1	S	33028	Staphylococcus saccharolyticus
0	1	1	S	1654388	Staphylococcus schweitzeri
0	1	0	G	227979	Jeotgalicoccus
0	1	1	S	946435	Jeotgalicoccus sp. ATCC 8456
0	1	0	G	1955413	Abyssicoccus
0	1	1	S	1817405	Abyssicoccus albus
0.06	23	1	F	186817	Bacillaceae
0.05	17	2	G	1386	Bacillus
0.01	3	0	-	86661	Bacillus cereus group
0.01	2	2	S	1396	Bacillus cereus
0	1	1	S	1405	Bacillus mycoides
0.01	2	2	S	1408	Bacillus pumilus
0	1	0	S	1413	Bacillus cellulosilyticus
0	1	1	-	649639	Bacillus cellulosilyticus DSM 2522
0	1	1	S	1455	Bacillus badius
0	1	1	S	35841	Bacillus thermoamylovorans
0	1	0	S	79885	Bacillus pseudofirmus
0	1	1	-	398511	Bacillus pseudofirmus OF4
0	1	1	S	86664	Bacillus flexus
0	1	1	S	152268	Bacillus litoralis
0	1	1	S	561879	Bacillus safensis
0	1	1	S	632773	Bacillus beveridgei
0	1	0	-	653685	Bacillus subtilis group
0	1	1	S	1423	Bacillus subtilis
0	1	1	S	1547283	Bacillus weihaiensis
0.01	4	2	G	400634	Lysinibacillus
0	1	1	S	1421	Lysinibacillus sphaericus
0	1	1	S	436516	Lysinibacillus parviboronicapiens
0	1	0	G	29331	Amphibacillus
0	1	0	S	1449	Amphibacillus xylanus
0	1	1	-	698758	Amphibacillus xylanus NBRC 15112
0.02	8	0	F	186822	Paenibacillaceae
0.01	5	1	G	44249	Paenibacillus
0	1	1	S	1406	Paenibacillus polymyxa
0	1	1	S	189426	Paenibacillus odorifer
0	1	1	S	1616788	Paenibacillus bovis
0	1	1	S	1778678	Paenibacillus sp. ML311-T8
0.01	3	1	G	55080	Brevibacillus
0	1	1	S	1393	Brevibacillus brevis
0	1	1	S	1465	Brevibacillus laterosporus
0.01	2	0	F	186824	Thermoactinomycetaceae
0	1	0	G	2023	Thermoactinomyces
0	1	1	S	2026	Thermoactinomyces vulgaris
0	1	0	G	1274351	Kroppenstedtia
0	1	1	S	714067	Kroppenstedtia eburnea
0	1	0	F	186820	Listeriaceae
0	1	0	G	1637	Listeria
0	1	1	S	1641	Listeria grayi
0	1	0	F	186823	Alicyclobacillaceae
0	1	0	G	29330	Alicyclobacillus
0	1	0	S	405212	Alicyclobacillus acidocaldarius
0	1	0	-	1388	Alicyclobacillus acidocaldarius subsp. acidocaldarius
0	1	1	-	521098	Alicyclobacillus acidocaldarius subsp. acidocaldarius DSM 446
0	1	0	-	539002	Bacillales incertae sedis
0	1	0	-	539742	Bacillales Family XII. Incertae Sedis
0	1	0	G	33986	Exiguobacterium
0	1	1	S	2051906	Exiguobacterium sp. N4-1P
0.08	29	1	C	186801	Clostridia
0.06	23	0	O	186802	Clostridiales
0.03	10	1	F	31979	Clostridiaceae
0.02	9	0	G	1485	Clostridium
0.01	2	2	S	84022	Clostridium aceticum
0	1	1	S	1488	Clostridium acetobutylicum
0	1	1	S	1494	Clostridium cochlearium
0	1	1	S	1501	Clostridium pasteurianum
0	1	1	S	1502	Clostridium perfringens
0	1	1	S	29341	Clostridium argentinense
0	1	1	S	36845	Clostridium intestinale
0	1	1	S	1216932	Clostridium bornimense
0.01	5	0	F	186803	Lachnospiraceae
0.01	2	0	G	1506553	Lachnoclostridium
0	1	0	S	29370	[Clostridium] sphenoides
0	1	1	-	1297793	[Clostridium] sphenoides JCM 1415
0	1	1	S	84030	[Clostridium] saccharolyticum
0	1	0	G	830	Butyrivibrio
0	1	1	S	185008	Butyrivibrio hungatei
0	1	0	G	33042	Coprococcus
0	1	1	S	751585	Coprococcus sp. ART55/1
0	1	1	G	572511	Blautia
0.01	3	0	F	186804	Peptostreptococcaceae
0	1	0	G	1501226	Romboutsia
0	1	1	S	1115758	Romboutsia ilealis
0	1	0	G	1849822	Paraclostridium
0	1	1	S	1490	Paraclostridium bifermentans
0	1	0	G	1849828	Paeniclostridium
0	1	1	S	1505	Paeniclostridium sordellii
0	1	0	F	186806	Eubacteriaceae
0	1	0	G	33951	Acetobacterium
0	1	1	S	2184575	Acetobacterium sp. KB-1
0	1	0	F	186807	Peptococcaceae
0	1	0	-	208050	unclassified Peptococcaceae
0	1	1	S	1712410	Peptococcaceae bacterium DRI-13
0	1	0	-	186813	unclassified Clostridiales
0	1	0	G	2039302	Monoglobus
0	1	1	S	1981510	Monoglobus pectinilyticus
0	1	0	-	538999	Clostridiales incertae sedis
0	1	0	F	543314	Clostridiales Family XIII. Incertae Sedis
0	1	0	G	1926556	Emergencia
0	1	1	S	1776384	Emergencia timonensis
0	1	0	F	1185407	Defluviitaleaceae
0	1	0	G	1348611	Vallitalea
0	1	1	S	1348613	Vallitalea pronyensis
0.01	5	0	O	68295	Thermoanaerobacterales
0.01	3	0	F	186814	Thermoanaerobacteraceae
0.01	2	2	G	1754	Thermoanaerobacter
0	1	0	G	202949	Thermanaeromonas
0	1	0	S	161154	Thermanaeromonas toyohensis
0	1	1	-	698762	Thermanaeromonas toyohensis ToBE
0.01	2	0	F	543371	Thermoanaerobacterales Family III. Incertae Sedis
0.01	2	0	G	44000	Caldicellulosiruptor
0	1	0	S	55205	Caldicellulosiruptor owensensis
0	1	1	-	632518	Caldicellulosiruptor owensensis OL
0	1	1	S	1222016	Caldicellulosiruptor changbaiensis
0.02	7	0	C	1737404	Tissierellia
0.02	7	0	O	1737405	Tissierellales
0.01	4	1	F	1570339	Peptoniphilaceae
0.01	2	0	G	165779	Anaerococcus
0	1	0	S	33034	Anaerococcus prevotii
0	1	1	-	525919	Anaerococcus prevotii DSM 20548
0	1	1	S	33037	Anaerococcus vaginalis
0	1	0	G	543311	Parvimonas
0	1	1	S	33033	Parvimonas micra
0.01	2	0	F	2042895	Gottschalkiaceae
0.01	2	0	G	1505664	Gottschalkia
0.01	2	0	S	1556	Gottschalkia acidurici
0.01	2	2	-	1128398	Gottschalkia acidurici 9a
0	1	0	F	1737406	Tissierellaceae
0	1	0	G	253255	Soehngenia
0	1	1	S	1582259	Soehngenia sp. W6
0.01	2	0	C	526524	Erysipelotrichia
0.01	2	0	O	526525	Erysipelotrichales
0.01	2	0	F	128827	Erysipelotrichaceae
0	1	0	G	191303	Turicibacter
0	1	1	S	154288	Turicibacter sanguinis
0	1	0	G	1505663	Erysipelatoclostridium
0	1	1	S	1547	Erysipelatoclostridium ramosum
0.27	101	0	P	201174	Actinobacteria
0.26	99	10	C	1760	Actinobacteria
0.07	27	1	O	85006	Micrococcales
0.03	12	1	F	1268	Micrococcaceae
0.01	3	0	G	1269	Micrococcus
0.01	3	3	S	1270	Micrococcus luteus
0.01	3	2	G	32207	Rothia
0	1	1	S	85336	Rothia nasimurium
0.01	2	0	G	1663	Arthrobacter
0	1	1	S	37921	Arthrobacter agilis
0	1	1	-	235627	unclassified Arthrobacter
0.01	2	0	G	57493	Kocuria
0	1	1	S	37923	Kocuria kristinae
0	1	1	S	72000	Kocuria rhizophila
0	1	1	G	1742989	Glutamicibacter
0.02	7	0	F	85023	Microbacteriaceae
0.01	5	0	G	33882	Microbacterium
0.01	2	2	S	57043	Microbacterium esteraromaticum
0.01	2	2	S	104336	Microbacterium foliorum
0	1	0	S	2033	Microbacterium testaceum
0	1	1	-	979556	Microbacterium testaceum StLB037
0	1	0	G	55968	Leucobacter
0	1	1	S	1935379	Leucobacter sp. DSM 101948
0	1	0	G	110932	Leifsonia
0	1	1	S	1798223	Leifsonia sp. 21MFCrub1.1
0.01	3	0	F	85021	Intrasporangiaceae
0.01	3	1	G	53457	Janibacter
0.01	2	2	S	262209	Janibacter melonis
0	1	0	F	85016	Cellulomonadaceae
0	1	1	G	1707	Cellulomonas
0	1	0	F	85019	Brevibacteriaceae
0	1	1	G	1696	Brevibacterium
0	1	0	F	85020	Dermabacteraceae
0	1	0	G	43668	Brachybacterium
0	1	1	S	556288	Brachybacterium saurashtrense
0	1	0	F	125316	Beutenbergiaceae
0	1	0	G	947525	Miniimonas
0	1	1	S	2171623	Miniimonas sp. S16
0.06	23	0	O	85007	Corynebacteriales
0.02	7	1	F	1762	Mycobacteriaceae
0.01	5	0	G	1866885	Mycolicibacterium
0.01	2	2	S	126673	Mycolicibacterium doricum
0	1	1	S	28047	Mycolicibacterium confluentis
0	1	0	S	36814	Mycolicibacterium rhodesiae
0	1	1	-	710685	Mycolicibacterium rhodesiae NBB3
0	1	1	S	444597	Mycolicibacterium insubricum
0	1	0	G	1763	Mycobacterium
0	1	1	S	1778	Mycobacterium gordonae
0.02	6	0	F	1653	Corynebacteriaceae
0.02	6	1	G	1716	Corynebacterium
0	1	1	S	38290	Corynebacterium macginleyi
0	1	1	S	38304	Corynebacterium tuberculostearicum
0	1	1	S	53374	Corynebacterium coyleae
0	1	1	S	65058	Corynebacterium ulcerans
0	1	1	S	702967	Corynebacterium sp. NML98-0116
0.01	4	0	F	85026	Gordoniaceae
0.01	4	2	G	2053	Gordonia
0	1	1	S	2054	Gordonia bronchialis
0	1	1	S	2055	Gordonia terrae
0.01	3	0	F	85025	Nocardiaceae
0.01	2	0	G	1817	Nocardia
0	1	0	S	37326	Nocardia brasiliensis
0	1	1	-	1133849	Nocardia brasiliensis ATCC 700358
0	1	0	S	37330	Nocardia nova
0	1	1	-	1415166	Nocardia nova SH22a
0	1	0	G	1827	Rhodococcus
0	1	0	S	1828	Rhodococcus fascians
0	1	1	-	1051973	Rhodococcus fascians D188
0.01	3	0	F	85029	Dietziaceae
0.01	3	0	G	37914	Dietzia
0.01	2	2	S	712270	Dietzia sp. oral taxon 368
0	1	1	S	546160	Dietzia lutea
0.05	19	0	O	85009	Propionibacteriales
0.04	14	0	F	31957	Propionibacteriaceae
0.03	13	0	G	1912216	Cutibacterium
0.03	13	13	S	1747	Cutibacterium acnes
0	1	0	G	1743	Propionibacterium
0	1	1	S	1744	Propionibacterium freudenreichii
0.01	5	0	F	85015	Nocardioidaceae
0.01	2	1	G	1839	Nocardioides
0	1	1	S	627624	Nocardioides panacisoli
0	1	0	G	2040	Aeromicrobium
0	1	1	S	2079793	Aeromicrobium sp. 592
0	1	0	G	86795	Marmoricola
0	1	1	S	642780	Marmoricola scoriae
0	1	0	G	116071	Micropruina
0	1	1	S	75385	Micropruina glycogenica
0.02	7	0	O	85011	Streptomycetales
0.02	7	0	F	2062	Streptomycetaceae
0.02	7	1	G	1883	Streptomyces
0	1	1	S	42881	Streptomyces chromofuscus
0	1	0	-	629295	Streptomyces griseus group
0	1	0	-	1482561	Streptomyces anulatus subgroup
0	1	1	S	1892	Streptomyces anulatus
0	1	1	S	1488356	Streptomyces sp. MBT27
0	1	1	S	1837283	Streptomyces sp. S8
0	1	1	S	1841249	Streptomyces sp. RTd22
0	1	1	S	2184053	Streptomyces sp. ZFG47
0.01	4	0	O	2037	Actinomycetales
0.01	4	0	F	2049	Actinomycetaceae
0.01	3	0	G	1654	Actinomyces
0.01	2	2	S	111015	Actinomyces radicidentis
0	1	1	S	675090	Actinomyces weissii
0	1	0	G	28263	Arcanobacterium
0	1	1	S	1302235	Arcanobacterium phocisimile
0.01	4	0	O	85008	Micromonosporales
0.01	4	1	F	28056	Micromonosporaceae
0	1	0	G	1865	Actinoplanes
0	1	0	S	1866	Actinoplanes missouriensis
0	1	1	-	512565	Actinoplanes missouriensis 431
0	1	0	G	673534	Plantactinospora
0	1	1	S	2024580	Plantactinospora sp. KBS50
0	1	0	G	1078767	Jishengella
0	1	1	S	515350	Jishengella endophytica
0.01	2	0	O	85010	Pseudonocardiales
0.01	2	0	F	2070	Pseudonocardiaceae
0	1	0	G	1847	Pseudonocardia
0	1	1	S	1641402	Pseudonocardia sp. HH130629-09
0	1	0	G	2029	Kibdelosporangium
0	1	1	S	860235	Kibdelosporangium phytohabitans
0	1	0	O	85004	Bifidobacteriales
0	1	0	F	31953	Bifidobacteriaceae
0	1	0	G	196081	Scardovia
0	1	0	S	78259	Scardovia inopinata
0	1	1	-	1150468	Scardovia inopinata JCM 12537
0	1	0	O	1643682	Geodermatophilales
0	1	0	F	85030	Geodermatophilaceae
0	1	0	G	1860	Geodermatophilus
0	1	0	S	1861	Geodermatophilus obscurus
0	1	1	-	526225	Geodermatophilus obscurus DSM 43160
0	1	0	O	2039638	Candidatus Nanopelagicales
0	1	0	F	2162846	Candidatus Nanopelagicaceae
0	1	0	G	622681	Candidatus Planktophila
0	1	1	S	1884905	Candidatus Planktophila versatilis
0.01	2	0	C	84998	Coriobacteriia
0.01	2	0	O	84999	Coriobacteriales
0.01	2	0	F	84107	Coriobacteriaceae
0	1	0	-	84113	unclassified Coriobacteriaceae
0	1	1	S	1531429	Coriobacteriaceae bacterium 68-1-3
0	1	0	G	102106	Collinsella
0	1	0	S	147206	Collinsella stercoris
0	1	1	-	445975	Collinsella stercoris DSM 13279
0.1	39	0	-	1798711	Cyanobacteria/Melainabacteria group
0.1	39	5	P	1117	Cyanobacteria
0.03	11	0	-	1301283	Oscillatoriophycideae
0.02	6	0	O	1118	Chroococcales
0.01	2	0	F	1890450	Aphanothecaceae
0.01	2	0	-	92682	Halothece cluster
0.01	2	0	G	76023	Halothece
0.01	2	2	S	65093	Halothece sp. PCC 7418
0.01	2	0	F	1890452	Cyanobacteriaceae
0.01	2	0	G	102234	Cyanobacterium
0.01	2	0	S	379064	Cyanobacterium aponinum
0.01	2	2	-	755178	Cyanobacterium aponinum PCC 10605
0	1	0	F	1890449	Microcystaceae
0	1	0	G	1125	Microcystis
0	1	1	S	1126	Microcystis aeruginosa
0	1	0	F	1890464	Chroococcaceae
0	1	0	G	669357	Geminocystis
0	1	1	S	1615909	Geminocystis sp. NIES-3708
0.01	5	0	O	1150	Oscillatoriales
0.01	2	0	F	1892249	Cyanothecaceae
0.01	2	0	G	43988	Cyanothece
0	1	1	S	65393	Cyanothece sp. PCC 7424
0	1	1	S	497965	Cyanothece sp. PCC 7822
0	1	0	F	1892252	Microcoleaceae
0	1	0	G	44471	Microcoleus
0	1	1	S	1173027	Microcoleus sp. PCC 7113
0	1	0	F	1892254	Oscillatoriaceae
0	1	0	G	1158	Oscillatoria
0	1	0	S	118323	Oscillatoria acuminata
0	1	1	-	56110	Oscillatoria acuminata PCC 6304
0	1	0	F	1892255	Gomontiellaceae
0	1	0	G	241421	Crinalium
0	1	0	S	241425	Crinalium epipsammum
0	1	1	-	1173022	Crinalium epipsammum PCC 9333
0.03	11	0	O	1890424	Synechococcales
0.01	5	0	F	1890426	Synechococcaceae
0.01	4	0	G	1129	Synechococcus
0	1	1	S	32046	Synechococcus elongatus
0	1	1	S	195253	Synechococcus sp. PCC 6312
0	1	1	S	374981	Synechococcus sp. PCC 7003
0	1	1	S	1442554	Synechococcus sp. MEDNS5
0	1	0	G	167375	Cyanobium
0	1	0	S	59930	Cyanobium gracile
0	1	1	-	292564	Cyanobium gracile PCC 6307
0.01	4	0	F	1213	Prochloraceae
0.01	4	1	G	1218	Prochlorococcus
0.01	2	1	S	1219	Prochlorococcus marinus
0	1	0	-	142554	Prochlorococcus marinus subsp. marinus
0	1	1	-	167539	Prochlorococcus marinus subsp. marinus str. CCMP1375
0	1	1	S	1501268	Prochlorococcus sp. MIT 0604
0.01	2	0	F	1890438	Leptolyngbyaceae
0.01	2	0	G	47251	Leptolyngbya
0	1	1	S	1184	Leptolyngbya boryana
0	1	1	S	111781	Leptolyngbya sp. PCC 7376
0.03	10	1	O	1161	Nostocales
0.02	6	1	F	1162	Nostocaceae
0.01	5	2	G	1177	Nostoc
0	1	0	S	224012	Nostoc piscinale
0	1	1	-	224013	Nostoc piscinale CENA21
0	1	0	S	272131	Nostoc punctiforme
0	1	1	-	63737	Nostoc punctiforme PCC 73102
0	1	1	S	317936	Nostoc sp. PCC 7107
0	1	0	F	1185	Rivulariaceae
0	1	1	G	1186	Calothrix
0	1	0	F	119859	Tolypothrichaceae
0	1	0	G	111782	Tolypothrix
0	1	0	S	457083	Tolypothrix tenuis
0	1	1	-	231146	Tolypothrix tenuis PCC 7101
0	1	0	F	1892259	Aphanizomenonaceae
0	1	1	G	77021	Cylindrospermopsis
0	1	0	-	34079	unclassified Cyanobacteria
0	1	0	-	1983111	unclassified Cyanobacteria (miscellaneous)
0	1	0	S	718217	cyanobacterium endosymbiont of Epithemia turgida
0	1	1	-	1228987	cyanobacterium endosymbiont of Epithemia turgida isolate EtSB Lake Yunoko
0	1	0	O	1955042	Gloeoemargaritales
0	1	0	F	1955043	Gloeomargaritaceae
0	1	0	G	1188227	Gloeomargarita
0	1	0	S	1188228	Gloeomargarita lithophora
0	1	1	-	1188229	Gloeomargarita lithophora Alchichica-D10
0.02	8	0	P	544448	Tenericutes
0.02	8	0	C	31969	Mollicutes
0.02	6	0	O	2085	Mycoplasmatales
0.02	6	0	F	2092	Mycoplasmataceae
0.01	5	0	G	2093	Mycoplasma
0.01	2	2	S	2123	Mycoplasma putrefaciens
0	1	1	S	2113	Mycoplasma californicum
0	1	1	S	76629	Mycoplasma gallopavonis
0	1	0	S	136241	Mycoplasma haemocanis
0	1	1	-	1111676	Mycoplasma haemocanis str. Illinois
0	1	0	G	295595	Candidatus Hepatoplasma
0	1	0	S	295596	Candidatus Hepatoplasma crinochetorum
0	1	1	-	1427984	Candidatus Hepatoplasma crinochetorum Av
0	1	0	O	186328	Entomoplasmatales
0	1	0	F	2131	Spiroplasmataceae
0	1	0	G	2132	Spiroplasma
0	1	1	S	216946	Spiroplasma turonicum
0	1	0	O	186329	Acholeplasmatales
0	1	0	F	2146	Acholeplasmataceae
0	1	0	G	2147	Acholeplasma
0	1	0	S	38986	Acholeplasma palmae
0	1	1	-	1318466	Acholeplasma palmae J233
0.01	4	0	P	1297	Deinococcus-Thermus
0.01	4	0	C	188787	Deinococci
0.01	3	0	O	118964	Deinococcales
0.01	3	0	F	183710	Deinococcaceae
0.01	3	0	G	1298	Deinococcus
0.01	2	1	S	980427	Deinococcus wulumuqiensis
0	1	1	-	1288484	Deinococcus wulumuqiensis R12
0	1	0	S	68909	Deinococcus geothermalis
0	1	1	-	319795	Deinococcus geothermalis DSM 11300
0	1	0	O	68933	Thermales
0	1	0	F	188786	Thermaceae
0	1	0	G	270	Thermus
0	1	1	S	1111069	Thermus sp. CCB_US3_UF1
0.02	9	0	-	1783257	PVC group
0.02	6	0	P	74201	Verrucomicrobia
0.01	5	0	C	203494	Verrucomicrobiae
0.01	5	0	O	48461	Verrucomicrobiales
0.01	3	0	F	203557	Verrucomicrobiaceae
0.01	3	0	G	2735	Verrucomicrobium
0.01	2	2	S	1882831	Verrucomicrobium sp. GAS474
0	1	0	S	2736	Verrucomicrobium spinosum
0	1	1	-	240016	Verrucomicrobium spinosum DSM 4136 = JCM 18804
0.01	2	0	F	1647988	Akkermansiaceae
0.01	2	0	G	239934	Akkermansia
0.01	2	2	S	239935	Akkermansia muciniphila
0	1	0	C	134549	Spartobacteria
0	1	0	G	134550	Candidatus Xiphinematobacter
0	1	1	S	1704307	Candidatus Xiphinematobacter sp. Idaho Grape
0.01	2	0	P	203682	Planctomycetes
0.01	2	0	C	203683	Planctomycetia
0.01	2	0	O	112	Planctomycetales
0	1	0	F	126	Planctomycetaceae
0	1	0	G	1649453	Gimesia
0	1	1	S	122	Gimesia maris
0	1	0	F	1914233	Gemmataceae
0	1	1	G	113	Gemmata
0	1	0	P	204428	Chlamydiae
0	1	0	C	204429	Chlamydiia
0	1	0	O	1963360	Parachlamydiales
0	1	0	F	92712	Simkaniaceae
0	1	0	G	34093	Simkania
0	1	0	S	83561	Simkania negevensis
0	1	1	-	331113	Simkania negevensis Z
0.02	6	0	P	32066	Fusobacteria
0.02	6	0	C	203490	Fusobacteriia
0.02	6	0	O	203491	Fusobacteriales
0.01	3	0	F	203492	Fusobacteriaceae
0.01	3	0	G	848	Fusobacterium
0.01	3	0	S	850	Fusobacterium mortiferum
0.01	3	3	-	469616	Fusobacterium mortiferum ATCC 9817
0.01	3	0	F	1129771	Leptotrichiaceae
0	1	1	G	32067	Leptotrichia
0	1	0	G	32068	Sebaldella
0	1	0	S	826	Sebaldella termitidis
0	1	1	-	526218	Sebaldella termitidis ATCC 33386
0	1	0	G	168808	Sneathia
0	1	1	S	187101	Sneathia amnii
0.01	4	0	P	203691	Spirochaetes
0.01	4	0	C	203692	Spirochaetia
0.01	4	0	O	136	Spirochaetales
0.01	3	0	F	137	Spirochaetaceae
0.01	2	0	G	399320	Sphaerochaeta
0	1	0	S	273376	Sphaerochaeta coccoides
0	1	1	-	760011	Sphaerochaeta coccoides DSM 17374
0	1	0	S	1131707	Sphaerochaeta pleomorpha
0	1	1	-	158190	Sphaerochaeta pleomorpha str. Grapes
0	1	0	G	157	Treponema
0	1	1	S	409322	Treponema pedis
0	1	0	F	1643685	Borreliaceae
0	1	0	G	138	Borrelia
0	1	1	S	47466	Borrelia miyamotoi
0	1	0	P	40117	Nitrospirae
0	1	0	C	203693	Nitrospira
0	1	0	O	189778	Nitrospirales
0	1	0	F	189779	Nitrospiraceae
0	1	1	G	179	Leptospirillum
0	1	0	P	57723	Acidobacteria
0	1	0	C	204432	Acidobacteriia
0	1	0	O	204433	Acidobacteriales
0	1	0	F	204434	Acidobacteriaceae
0	1	0	G	940557	Granulicella
0	1	0	S	940614	Granulicella mallensis
0	1	1	-	682795	Granulicella mallensis MP5ACTX8
0	1	0	P	68297	Dictyoglomi
0	1	0	C	203486	Dictyoglomia
0	1	0	O	203487	Dictyoglomales
0	1	0	F	203488	Dictyoglomaceae
0	1	0	G	13	Dictyoglomus
0	1	0	S	14	Dictyoglomus thermophilum
0	1	1	-	309799	Dictyoglomus thermophilum H-6-12
0	1	0	P	200783	Aquificae
0	1	0	C	187857	Aquificae
0	1	0	O	32069	Aquificales
0	1	0	F	224027	Hydrogenothermaceae
0	1	0	G	182899	Persephonella
0	1	0	S	309805	Persephonella marina
0	1	1	-	123214	Persephonella marina EX-H1
0	1	0	P	200918	Thermotogae
0	1	0	C	188708	Thermotogae
0	1	0	O	1643947	Petrotogales
0	1	0	-	1643949	Petrotogaceae
0	1	0	G	28236	Petrotoga
0	1	0	S	69499	Petrotoga mobilis
0	1	1	-	403833	Petrotoga mobilis SJ95
3.63	1366	11	D	2759	Eukaryota
3.51	1319	3	-	33154	Opisthokonta
3.15	1185	0	K	33208	Metazoa
3.15	1185	0	-	6072	Eumetazoa
3.15	1185	0	-	33213	Bilateria
3.15	1185	0	-	33511	Deuterostomia
3.15	1185	0	P	7711	Chordata
3.15	1185	0	-	89593	Craniata
3.15	1185	0	-	7742	Vertebrata
3.15	1185	0	-	7776	Gnathostomata
3.15	1185	0	-	117570	Teleostomi
3.15	1185	0	-	117571	Euteleostomi
3.15	1185	0	-	8287	Sarcopterygii
3.15	1185	0	-	1338369	Dipnotetrapodomorpha
3.15	1185	0	-	32523	Tetrapoda
3.15	1185	0	-	32524	Amniota
3.15	1185	0	C	40674	Mammalia
3.15	1185	0	-	32525	Theria
3.15	1185	0	-	9347	Eutheria
3.15	1185	0	-	1437010	Boreoeutheria
3.15	1185	0	-	314146	Euarchontoglires
3.15	1185	0	O	9443	Primates
3.15	1185	0	-	376913	Haplorrhini
3.15	1185	0	-	314293	Simiiformes
3.15	1185	0	-	9526	Catarrhini
3.15	1185	0	-	314295	Hominoidea
3.15	1185	0	F	9604	Hominidae
3.15	1185	0	-	207598	Homininae
3.15	1185	0	G	9605	Homo
3.15	1185	1185	S	9606	Homo sapiens
0.35	131	0	K	4751	Fungi
0.35	130	5	-	451864	Dikarya
0.29	110	0	P	4890	Ascomycota
0.28	106	4	-	716545	saccharomyceta
0.15	56	0	-	147537	Saccharomycotina
0.15	56	0	C	4891	Saccharomycetes
0.15	56	5	O	4892	Saccharomycetales
0.09	32	4	F	4893	Saccharomycetaceae
0.02	6	2	G	4930	Saccharomyces
0.01	2	2	S	1080349	Saccharomyces eubayanus
0	1	0	S	4932	Saccharomyces cerevisiae
0	1	1	-	559292	Saccharomyces cerevisiae S288C
0	1	1	S	27291	Saccharomyces paradoxus
0.01	4	0	G	33170	Eremothecium
0.01	2	0	S	45285	Eremothecium cymbalariae
0.01	2	2	-	931890	Eremothecium cymbalariae DBVPG#7215
0	1	0	S	33169	Eremothecium gossypii
0	1	1	-	284811	Eremothecium gossypii ATCC 10895
0	1	1	S	45286	Eremothecium sinecaudum
0.01	4	0	G	71245	Kazachstania
0.01	3	0	S	432096	Kazachstania africana
0.01	3	3	-	1071382	Kazachstania africana CBS 2517
0	1	0	S	588726	Kazachstania naganishii
0	1	1	-	1071383	Kazachstania naganishii CBS 8797
0.01	4	1	G	113604	Tetrapisispora
0.01	2	0	S	113608	Tetrapisispora phaffii
0.01	2	2	-	1071381	Tetrapisispora phaffii CBS 4417
0	1	0	S	1071379	Tetrapisispora blattae
0	1	1	-	1071380	Tetrapisispora blattae CBS 6284
0.01	3	0	G	4910	Kluyveromyces
0.01	2	2	S	28985	Kluyveromyces lactis
0	1	0	S	4911	Kluyveromyces marxianus
0	1	1	-	1003335	Kluyveromyces marxianus DMKU3-1042
0.01	2	0	G	4953	Zygosaccharomyces
0.01	2	2	S	4956	Zygosaccharomyces rouxii
0.01	2	0	G	1196389	Zygotorulaspora
0.01	2	2	S	42260	Zygotorulaspora mrakii
0	1	0	G	4948	Torulaspora
0	1	1	S	48254	Torulaspora globosa
0	1	0	G	278028	Naumovozyma
0	1	0	S	27288	Naumovozyma castellii
0	1	1	-	1064592	Naumovozyma castellii CBS 4309
0	1	0	G	300275	Lachancea
0	1	0	S	381046	Lachancea thermotolerans
0	1	1	-	559295	Lachancea thermotolerans CBS 6340
0.02	9	0	F	1156497	Pichiaceae
0.02	6	0	G	13366	Brettanomyces
0.01	5	5	S	5007	Brettanomyces bruxellensis
0	1	1	S	13502	Brettanomyces nanus
0.01	3	0	G	461281	Ogataea
0.01	3	0	S	1005962	Ogataea parapolymorpha
0.01	3	3	-	871575	Ogataea parapolymorpha DL-1
0.01	5	0	F	766764	Debaryomycetaceae
0.01	3	0	G	766733	Scheffersomyces
0.01	3	0	S	4924	Scheffersomyces stipitis
0.01	3	3	-	322104	Scheffersomyces stipitis CBS 6054
0	1	0	G	4958	Debaryomyces
0	1	0	S	4959	Debaryomyces hansenii
0	1	0	-	58641	Debaryomyces hansenii var. hansenii
0	1	1	-	284592	Debaryomyces hansenii CBS767
0	1	0	-	1535325	Candida/Lodderomyces clade
0	1	0	G	1535326	Candida
0	1	0	S	5476	Candida albicans
0	1	1	-	237561	Candida albicans SC5314
0.01	2	0	F	34365	Saccharomycodaceae
0.01	2	0	G	36034	Saccharomycodes
0.01	2	2	S	36035	Saccharomycodes ludwigii
0	1	0	F	34353	Dipodascaceae
0	1	0	G	4951	Yarrowia
0	1	0	S	4952	Yarrowia lipolytica
0	1	1	-	284591	Yarrowia lipolytica CLIB122
0	1	0	F	115784	Phaffomycetaceae
0	1	0	G	460517	Komagataella
0	1	0	S	460519	Komagataella phaffii
0	1	1	-	644223	Komagataella phaffii GS115
0	1	0	F	410830	Trichomonascaceae
0	1	0	G	410829	Sugiyamaella
0	1	1	S	796027	Sugiyamaella lignohabitans
0.12	46	0	-	147538	Pezizomycotina
0.12	46	2	-	716546	leotiomyceta
0.09	34	1	-	715989	sordariomyceta
0.07	28	0	C	147550	Sordariomycetes
0.05	17	1	-	222543	Hypocreomycetidae
0.04	14	2	O	5125	Hypocreales
0.02	7	0	F	110618	Nectriaceae
0.02	7	1	G	5506	Fusarium
0.01	5	0	-	569360	Fusarium sambucinum species complex
0.01	3	0	S	101028	Fusarium pseudograminearum
0.01	3	3	-	1028729	Fusarium pseudograminearum CS3096
0	1	0	S	5518	Fusarium graminearum
0	1	1	-	229533	Fusarium graminearum PH-1
0	1	1	S	36050	Fusarium poae
0	1	0	-	171631	Fusarium oxysporum species complex
0	1	0	S	5507	Fusarium oxysporum
0	1	0	-	59765	Fusarium oxysporum f. sp. lycopersici
0	1	1	-	426428	Fusarium oxysporum f. sp. lycopersici 4287
0.01	3	0	F	474942	Ophiocordycipitaceae
0.01	3	0	G	98402	Drechmeria
0.01	3	3	S	98403	Drechmeria coniospora
0.01	2	1	F	34397	Clavicipitaceae
0	1	0	G	243023	Pochonia
0	1	0	S	280754	Pochonia chlamydosporia
0	1	1	-	1380566	Pochonia chlamydosporia 170
0.01	2	0	O	1028384	Glomerellales
0.01	2	0	F	681950	Glomerellaceae
0.01	2	0	G	5455	Colletotrichum
0.01	2	0	S	80884	Colletotrichum higginsianum
0.01	2	2	-	759273	Colletotrichum higginsianum IMI 349063
0.03	11	0	-	222544	Sordariomycetidae
0.03	11	2	O	5139	Sordariales
0.01	5	0	F	35718	Chaetomiaceae
0.01	4	0	G	35719	Thielavia
0.01	4	0	S	35720	Thielavia terrestris
0.01	4	4	-	578455	Thielavia terrestris NRRL 8126
0	1	0	G	1920207	Thermothelomyces
0	1	0	S	78579	Thermothelomyces thermophila
0	1	1	-	573729	Thermothelomyces thermophila ATCC 42464
0.01	4	0	F	5148	Sordariaceae
0.01	4	0	G	5140	Neurospora
0.01	4	0	S	5141	Neurospora crassa
0.01	4	4	-	367110	Neurospora crassa OR74A
0.01	5	0	C	147548	Leotiomycetes
0.01	5	0	O	5178	Helotiales
0.01	5	0	F	28983	Sclerotiniaceae
0.01	5	0	G	33196	Botrytis
0.01	5	0	S	40559	Botrytis cinerea
0.01	5	5	-	332648	Botrytis cinerea B05.10
0.02	6	0	C	147545	Eurotiomycetes
0.02	6	0	-	451871	Eurotiomycetidae
0.02	6	1	O	5042	Eurotiales
0.01	4	0	F	1131492	Aspergillaceae
0.01	4	1	G	5052	Aspergillus
0	1	1	S	182096	Aspergillus chevalieri
0	1	0	S	746128	Aspergillus fumigatus
0	1	1	-	330879	Aspergillus fumigatus Af293
0	1	1	S	1069201	Aspergillus luchuensis
0	1	0	F	28568	Trichocomaceae
0	1	0	G	5094	Talaromyces
0	1	1	S	121627	Talaromyces rugulosus
0.01	4	0	-	715962	dothideomyceta
0.01	4	0	C	147541	Dothideomycetes
0.01	4	0	-	451867	Dothideomycetidae
0.01	4	0	O	134362	Capnodiales
0.01	4	0	F	93133	Mycosphaerellaceae
0.01	2	0	G	29002	Cercospora
0.01	2	2	S	122368	Cercospora beticola
0.01	2	0	G	1047167	Zymoseptoria
0.01	2	0	S	1047171	Zymoseptoria tritici
0.01	2	2	-	336722	Zymoseptoria tritici IPO323
0.01	4	0	-	451866	Taphrinomycotina
0.01	4	0	C	147554	Schizosaccharomycetes
0.01	4	0	O	34346	Schizosaccharomycetales
0.01	4	0	F	4894	Schizosaccharomycetaceae
0.01	4	0	G	4895	Schizosaccharomyces
0.01	4	4	S	4896	Schizosaccharomyces pombe
0.04	15	0	P	5204	Basidiomycota
0.03	10	0	-	452284	Ustilaginomycotina
0.02	7	0	C	1538075	Malasseziomycetes
0.02	7	0	O	162474	Malasseziales
0.02	7	0	F	742845	Malasseziaceae
0.02	7	0	G	55193	Malassezia
0.02	7	7	S	76775	Malassezia restricta
0.01	3	0	C	5257	Ustilaginomycetes
0.01	3	0	O	5267	Ustilaginales
0.01	3	1	F	5268	Ustilaginaceae
0	1	0	G	5269	Ustilago
0	1	0	S	5270	Ustilago maydis
0	1	1	-	237631	Ustilago maydis 521
0	1	0	G	63265	Sporisorium
0	1	1	S	280036	Sporisorium graminicola
0.01	5	0	-	5302	Agaricomycotina
0.01	3	0	C	155619	Agaricomycetes
0.01	2	0	-	355688	Agaricomycetes incertae sedis
0.01	2	0	O	36064	Cantharellales
0.01	2	0	F	5250	Ceratobasidiaceae
0.01	2	0	G	1322061	Rhizoctonia
0.01	2	2	S	456999	Rhizoctonia solani
0	1	0	-	452333	Agaricomycetidae
0	1	0	O	5338	Agaricales
0	1	0	F	654128	Marasmiaceae
0	1	0	G	34448	Marasmius
0	1	1	S	181124	Marasmius oreades
0.01	2	0	C	155616	Tremellomycetes
0.01	2	0	O	5234	Tremellales
0.01	2	0	F	1884633	Cryptococcaceae
0.01	2	1	G	5206	Cryptococcus
0	1	0	-	1897064	Cryptococcus neoformans species complex
0	1	0	S	5207	Cryptococcus neoformans
0	1	1	-	40410	Cryptococcus neoformans var. neoformans
0	1	0	-	112252	Fungi incertae sedis
0	1	0	P	6029	Microsporidia
0	1	0	-	6032	Apansporoblastina
0	1	0	F	36734	Unikaryonidae
0	1	0	G	6033	Encephalitozoon
0	1	0	S	571949	Encephalitozoon romaleae
0	1	1	-	1178016	Encephalitozoon romaleae SJ-2008
0.07	28	0	-	33630	Alveolata
0.07	28	0	P	5794	Apicomplexa
0.05	19	1	C	422676	Aconoidasida
0.03	12	0	O	5819	Haemosporida
0.03	12	0	F	1639119	Plasmodiidae
0.03	12	0	G	5820	Plasmodium
0.01	4	0	-	418103	Plasmodium (Plasmodium)
0	1	0	S	5827	Plasmodium cynomolgi
0	1	1	-	1120755	Plasmodium cynomolgi strain B
0	1	0	S	5850	Plasmodium knowlesi
0	1	1	-	5851	Plasmodium knowlesi strain H
0	1	1	S	5855	Plasmodium vivax
0	1	1	S	5858	Plasmodium malariae
0.01	4	0	-	418107	Plasmodium (Laverania)
0.01	3	3	S	5854	Plasmodium reichenowi
0	1	1	S	647221	Plasmodium gaboni
0.01	2	1	-	418101	Plasmodium (Vinckeia)
0	1	1	S	5861	Plasmodium yoelii
0.01	2	0	-	418104	Plasmodium (Haemamoeba)
0.01	2	2	S	85471	Plasmodium relictum
0.02	6	0	-	5863	Piroplasmida
0.01	3	0	F	27994	Theileriidae
0.01	3	0	G	5873	Theileria
0.01	2	0	S	5872	Theileria equi
0.01	2	2	-	1537102	Theileria equi strain WA
0	1	1	S	5874	Theileria annulata
0.01	3	0	F	32594	Babesiidae
0.01	3	0	G	5864	Babesia
0.01	2	0	S	5868	Babesia microti
0.01	2	2	-	1133968	Babesia microti strain RI
0	1	0	S	5865	Babesia bovis
0	1	1	-	484906	Babesia bovis T2Bo
0.02	9	0	C	1280412	Conoidasida
0.02	9	0	-	5796	Coccidia
0.02	9	0	O	75739	Eucoccidiorida
0.02	9	0	-	423054	Eimeriorina
0.02	7	1	F	5809	Sarcocystidae
0.01	4	0	G	94642	Besnoitia
0.01	4	4	S	94643	Besnoitia besnoiti
0	1	0	G	5810	Toxoplasma
0	1	0	S	5811	Toxoplasma gondii
0	1	1	-	508771	Toxoplasma gondii ME49
0	1	0	G	29175	Neospora
0	1	0	S	29176	Neospora caninum
0	1	1	-	572307	Neospora caninum Liverpool
0.01	2	0	F	35082	Cryptosporidiidae
0.01	2	0	G	5806	Cryptosporidium
0.01	2	0	S	5807	Cryptosporidium parvum
0.01	2	2	-	353152	Cryptosporidium parvum Iowa II
0.01	4	0	-	33634	Stramenopiles
0.01	4	0	P	2836	Bacillariophyta
0.01	3	0	C	33836	Coscinodiscophyceae
0.01	3	0	-	33846	Thalassiosirophycidae
0.01	3	0	O	33847	Thalassiosirales
0.01	3	0	F	29202	Thalassiosiraceae
0.01	3	0	G	35127	Thalassiosira
0.01	3	0	S	35128	Thalassiosira pseudonana
0.01	3	3	-	296543	Thalassiosira pseudonana CCMP1335
0	1	0	C	33849	Bacillariophyceae
0	1	0	-	33850	Bacillariophycidae
0	1	0	O	38748	Naviculales
0	1	0	F	38749	Phaeodactylaceae
0	1	0	G	2849	Phaeodactylum
0	1	0	S	2850	Phaeodactylum tricornutum
0	1	1	-	556484	Phaeodactylum tricornutum CCAP 1055/1
0.01	4	0	-	33682	Euglenozoa
0.01	4	0	O	5653	Kinetoplastida
0.01	4	0	F	5654	Trypanosomatidae
0.01	4	0	-	1286322	Leishmaniinae
0.01	4	0	G	5658	Leishmania
0.01	3	1	-	37616	Viannia
0	1	0	-	37617	Leishmania braziliensis species complex
0	1	0	S	5660	Leishmania braziliensis
0	1	1	-	420245	Leishmania braziliensis MHOM/BR/75/M2904
0	1	0	-	38579	Leishmania guyanensis species complex
0	1	1	S	5679	Leishmania panamensis
0	1	0	-	38568	Leishmania
0	1	0	-	38581	Leishmania major species complex
0	1	0	S	5664	Leishmania major
0	1	1	-	347515	Leishmania major strain Friedlin
0.03	12	0	D	2157	Archaea
0.02	9	1	P	28890	Euryarchaeota
0.01	3	0	C	183963	Halobacteria
0	1	0	O	2235	Halobacteriales
0	1	0	F	1963268	Haloarculaceae
0	1	0	G	171163	Halosimplex
0	1	1	S	869889	Halosimplex rubrum
0	1	0	O	1644055	Haloferacales
0	1	0	F	1644056	Haloferacaceae
0	1	0	G	293431	Haloquadratum
0	1	1	S	293091	Haloquadratum walsbyi
0	1	0	O	1644060	Natrialbales
0	1	0	F	1644061	Natrialbaceae
0	1	0	G	63742	Natrialba
0	1	0	S	13769	Natrialba magadii
0	1	1	-	547559	Natrialba magadii ATCC 43099
0.01	3	0	C	183968	Thermococci
0.01	3	0	O	2258	Thermococcales
0.01	3	0	F	2259	Thermococcaceae
0.01	2	0	G	2260	Pyrococcus
0.01	2	2	S	1183377	Pyrococcus sp. ST04
0	1	1	G	2263	Thermococcus
0.01	2	0	C	224756	Methanomicrobia
0.01	2	0	O	94695	Methanosarcinales
0.01	2	0	F	2206	Methanosarcinaceae
0.01	2	0	G	2207	Methanosarcina
0	1	1	S	2208	Methanosarcina barkeri
0	1	1	S	2209	Methanosarcina mazei
0.01	3	0	-	1783275	TACK group
0.01	2	0	P	651137	Thaumarchaeota
0	1	0	O	31932	Nitrosopumilales
0	1	0	F	338190	Nitrosopumilaceae
0	1	0	G	338191	Nitrosopumilus
0	1	0	S	338192	Nitrosopumilus maritimus
0	1	1	-	436308	Nitrosopumilus maritimus SCM1
0	1	0	C	1643678	Nitrososphaeria
0	1	0	O	1033996	Nitrososphaerales
0	1	0	F	1033997	Nitrososphaeraceae
0	1	0	G	1826864	Candidatus Nitrosocosmicus
0	1	1	S	1798806	Candidatus Nitrosocosmicus franklandus
0	1	0	P	28889	Crenarchaeota
0	1	0	C	183924	Thermoprotei
0	1	0	O	2281	Sulfolobales
0	1	0	F	118883	Sulfolobaceae
0	1	0	G	2284	Sulfolobus
0	1	1	S	1294262	Sulfolobus sp. JCM 16833
0	1	0	D	10239	Viruses
0	1	0	-	439488	ssRNA viruses
0	1	0	-	35278	ssRNA positive-strand viruses, no DNA stage
0	1	0	F	119163	Luteoviridae
0	1	1	G	119164	Polerovirus

## Sheet: 05
90.29	28193	28193.1	U	0	unclassified
9.2	2872	3	-	1	root
9.18	2867	60	-	131567	cellular organisms
6.21	1940	13	D	2759	Eukaryota
6.04	1885	7	-	33154	Opisthokonta
5.52	1724	0	K	33208	Metazoa
5.52	1724	0	-	6072	Eumetazoa
5.52	1724	0	-	33213	Bilateria
5.52	1724	0	-	33511	Deuterostomia
5.52	1724	0	P	7711	Chordata
5.52	1724	0	-	89593	Craniata
5.52	1724	0	-	7742	Vertebrata
5.52	1724	0	-	7776	Gnathostomata
5.52	1724	0	-	117570	Teleostomi
5.52	1724	0	-	117571	Euteleostomi
5.52	1724	0	-	8287	Sarcopterygii
5.52	1724	0	-	1338369	Dipnotetrapodomorpha
5.52	1724	0	-	32523	Tetrapoda
5.52	1724	0	-	32524	Amniota
5.52	1724	0	C	40674	Mammalia
5.52	1724	0	-	32525	Theria
5.52	1724	0	-	9347	Eutheria
5.52	1724	0	-	1437010	Boreoeutheria
5.52	1724	0	-	314146	Euarchontoglires
5.52	1724	0	O	9443	Primates
5.52	1724	0	-	376913	Haplorrhini
5.52	1724	0	-	314293	Simiiformes
5.52	1724	0	-	9526	Catarrhini
5.52	1724	0	-	314295	Hominoidea
5.52	1724	0	F	9604	Hominidae
5.52	1724	0	-	207598	Homininae
5.52	1724	0	G	9605	Homo
5.52	1724	1724	S	9606	Homo sapiens
0.49	154	0	K	4751	Fungi
0.49	153	4	-	451864	Dikarya
0.39	123	0	P	4890	Ascomycota
0.38	120	6	-	716545	saccharomyceta
0.2	62	0	-	147538	Pezizomycotina
0.2	62	5	-	716546	leotiomyceta
0.13	40	0	-	715989	sordariomyceta
0.12	37	1	C	147550	Sordariomycetes
0.06	19	0	-	222544	Sordariomycetidae
0.05	17	3	O	5139	Sordariales
0.03	8	2	F	35718	Chaetomiaceae
0.01	3	0	G	35719	Thielavia
0.01	3	0	S	35720	Thielavia terrestris
0.01	3	3	-	578455	Thielavia terrestris NRRL 8126
0.01	3	0	G	1920207	Thermothelomyces
0.01	3	0	S	78579	Thermothelomyces thermophila
0.01	3	3	-	573729	Thermothelomyces thermophila ATCC 42464
0.02	6	0	F	5148	Sordariaceae
0.02	6	0	G	5140	Neurospora
0.02	6	0	S	5141	Neurospora crassa
0.02	6	6	-	367110	Neurospora crassa OR74A
0.01	2	0	O	639021	Magnaporthales
0.01	2	0	F	81093	Magnaporthaceae
0	1	0	G	48558	Pyricularia
0	1	1	S	1578925	Pyricularia pennisetigena
0	1	0	G	148303	Magnaporthe
0	1	1	S	148305	Magnaporthe grisea
0.05	17	2	-	222543	Hypocreomycetidae
0.04	14	1	O	5125	Hypocreales
0.03	9	0	F	110618	Nectriaceae
0.03	9	1	G	5506	Fusarium
0.02	7	1	-	569360	Fusarium sambucinum species complex
0.01	2	0	S	5518	Fusarium graminearum
0.01	2	2	-	229533	Fusarium graminearum PH-1
0.01	2	0	S	101028	Fusarium pseudograminearum
0.01	2	2	-	1028729	Fusarium pseudograminearum CS3096
0	1	1	S	36050	Fusarium poae
0	1	1	S	56646	Fusarium venenatum
0	1	0	-	171631	Fusarium oxysporum species complex
0	1	0	S	5507	Fusarium oxysporum
0	1	0	-	59765	Fusarium oxysporum f. sp. lycopersici
0	1	1	-	426428	Fusarium oxysporum f. sp. lycopersici 4287
0.01	2	0	-	162454	Hypocreales incertae sedis
0.01	2	0	G	124426	Ustilaginoidea
0.01	2	2	S	1159556	Ustilaginoidea virens
0	1	0	F	34397	Clavicipitaceae
0	1	0	G	243023	Pochonia
0	1	0	S	280754	Pochonia chlamydosporia
0	1	1	-	1380566	Pochonia chlamydosporia 170
0	1	0	F	474942	Ophiocordycipitaceae
0	1	0	G	98402	Drechmeria
0	1	1	S	98403	Drechmeria coniospora
0	1	0	O	1028384	Glomerellales
0	1	0	F	681950	Glomerellaceae
0	1	0	G	5455	Colletotrichum
0	1	0	S	80884	Colletotrichum higginsianum
0	1	1	-	759273	Colletotrichum higginsianum IMI 349063
0.01	3	0	C	147548	Leotiomycetes
0.01	3	0	O	5178	Helotiales
0.01	3	0	F	28983	Sclerotiniaceae
0.01	3	0	G	33196	Botrytis
0.01	3	0	S	40559	Botrytis cinerea
0.01	3	3	-	332648	Botrytis cinerea B05.10
0.03	9	0	C	147545	Eurotiomycetes
0.03	9	0	-	451871	Eurotiomycetidae
0.03	9	0	O	5042	Eurotiales
0.03	8	0	F	1131492	Aspergillaceae
0.03	8	0	G	5052	Aspergillus
0.01	4	0	S	746128	Aspergillus fumigatus
0.01	4	4	-	330879	Aspergillus fumigatus Af293
0.01	2	2	S	1069201	Aspergillus luchuensis
0	1	1	S	182096	Aspergillus chevalieri
0	1	1	S	1220207	Aspergillus puulaauensis
0	1	0	F	28568	Trichocomaceae
0	1	0	G	5094	Talaromyces
0	1	1	S	121627	Talaromyces rugulosus
0.03	8	0	-	715962	dothideomyceta
0.03	8	0	C	147541	Dothideomycetes
0.03	8	0	-	451867	Dothideomycetidae
0.03	8	0	O	134362	Capnodiales
0.03	8	0	F	93133	Mycosphaerellaceae
0.01	4	0	G	29002	Cercospora
0.01	4	4	S	122368	Cercospora beticola
0.01	4	0	G	1047167	Zymoseptoria
0.01	4	0	S	1047171	Zymoseptoria tritici
0.01	4	4	-	336722	Zymoseptoria tritici IPO323
0.17	52	0	-	147537	Saccharomycotina
0.17	52	0	C	4891	Saccharomycetes
0.17	52	5	O	4892	Saccharomycetales
0.09	28	3	F	4893	Saccharomycetaceae
0.01	4	0	G	4953	Zygosaccharomyces
0.01	4	4	S	4956	Zygosaccharomyces rouxii
0.01	4	0	G	33170	Eremothecium
0.01	2	0	S	33169	Eremothecium gossypii
0.01	2	2	-	284811	Eremothecium gossypii ATCC 10895
0.01	2	0	S	45285	Eremothecium cymbalariae
0.01	2	2	-	931890	Eremothecium cymbalariae DBVPG#7215
0.01	4	1	G	113604	Tetrapisispora
0.01	2	0	S	1071379	Tetrapisispora blattae
0.01	2	2	-	1071380	Tetrapisispora blattae CBS 6284
0	1	0	S	113608	Tetrapisispora phaffii
0	1	1	-	1071381	Tetrapisispora phaffii CBS 4417
0.01	3	0	G	1196389	Zygotorulaspora
0.01	3	3	S	42260	Zygotorulaspora mrakii
0.01	2	0	G	4910	Kluyveromyces
0	1	0	S	4911	Kluyveromyces marxianus
0	1	1	-	1003335	Kluyveromyces marxianus DMKU3-1042
0	1	1	S	28985	Kluyveromyces lactis
0.01	2	2	G	4930	Saccharomyces
0.01	2	0	G	71245	Kazachstania
0.01	2	0	S	432096	Kazachstania africana
0.01	2	2	-	1071382	Kazachstania africana CBS 2517
0.01	2	0	G	278028	Naumovozyma
0	1	0	S	27288	Naumovozyma castellii
0	1	1	-	1064592	Naumovozyma castellii CBS 4309
0	1	0	S	27289	Naumovozyma dairenensis
0	1	1	-	1071378	Naumovozyma dairenensis CBS 421
0	1	0	G	4948	Torulaspora
0	1	1	S	48254	Torulaspora globosa
0	1	0	G	300275	Lachancea
0	1	0	S	381046	Lachancea thermotolerans
0	1	1	-	559295	Lachancea thermotolerans CBS 6340
0.03	8	0	F	1156497	Pichiaceae
0.01	4	0	G	13366	Brettanomyces
0.01	3	3	S	5007	Brettanomyces bruxellensis
0	1	1	S	13502	Brettanomyces nanus
0.01	3	0	G	461281	Ogataea
0.01	3	0	S	1005962	Ogataea parapolymorpha
0.01	3	3	-	871575	Ogataea parapolymorpha DL-1
0	1	0	G	4919	Pichia
0	1	1	S	4909	Pichia kudriavzevii
0.02	6	0	F	766764	Debaryomycetaceae
0.01	3	0	G	766733	Scheffersomyces
0.01	3	0	S	4924	Scheffersomyces stipitis
0.01	3	3	-	322104	Scheffersomyces stipitis CBS 6054
0.01	2	0	-	1535325	Candida/Lodderomyces clade
0.01	2	0	G	1535326	Candida
0	1	0	S	5476	Candida albicans
0	1	1	-	237561	Candida albicans SC5314
0	1	0	S	273371	Candida orthopsilosis
0	1	1	-	1136231	Candida orthopsilosis Co 90-125
0	1	0	G	4958	Debaryomyces
0	1	0	S	4959	Debaryomyces hansenii
0	1	0	-	58641	Debaryomyces hansenii var. hansenii
0	1	1	-	284592	Debaryomyces hansenii CBS767
0.01	2	0	F	410830	Trichomonascaceae
0.01	2	0	G	410829	Sugiyamaella
0.01	2	2	S	796027	Sugiyamaella lignohabitans
0	1	0	F	34353	Dipodascaceae
0	1	0	G	4951	Yarrowia
0	1	0	S	4952	Yarrowia lipolytica
0	1	1	-	284591	Yarrowia lipolytica CLIB122
0	1	0	F	34365	Saccharomycodaceae
0	1	0	G	36034	Saccharomycodes
0	1	1	S	36035	Saccharomycodes ludwigii
0	1	0	F	115784	Phaffomycetaceae
0	1	0	G	460517	Komagataella
0	1	0	S	460519	Komagataella phaffii
0	1	1	-	644223	Komagataella phaffii GS115
0.01	3	0	-	451866	Taphrinomycotina
0.01	3	0	C	147554	Schizosaccharomycetes
0.01	3	0	O	34346	Schizosaccharomycetales
0.01	3	0	F	4894	Schizosaccharomycetaceae
0.01	3	0	G	4895	Schizosaccharomyces
0.01	3	3	S	4896	Schizosaccharomyces pombe
0.08	26	0	P	5204	Basidiomycota
0.04	13	1	-	5302	Agaricomycotina
0.03	9	0	C	155619	Agaricomycetes
0.02	7	0	-	355688	Agaricomycetes incertae sedis
0.02	7	0	O	36064	Cantharellales
0.02	7	0	F	5250	Ceratobasidiaceae
0.02	7	0	G	1322061	Rhizoctonia
0.02	7	7	S	456999	Rhizoctonia solani
0.01	2	0	-	452333	Agaricomycetidae
0.01	2	0	O	5338	Agaricales
0.01	2	0	F	654128	Marasmiaceae
0.01	2	0	G	34448	Marasmius
0.01	2	2	S	181124	Marasmius oreades
0.01	3	0	C	155616	Tremellomycetes
0.01	3	0	O	5234	Tremellales
0.01	3	0	F	1884633	Cryptococcaceae
0.01	3	3	G	5206	Cryptococcus
0.04	13	0	-	452284	Ustilaginomycotina
0.03	9	0	C	5257	Ustilaginomycetes
0.03	9	0	O	5267	Ustilaginales
0.03	9	2	F	5268	Ustilaginaceae
0.02	7	0	G	63265	Sporisorium
0.02	7	7	S	280036	Sporisorium graminicola
0.01	4	0	C	1538075	Malasseziomycetes
0.01	4	0	O	162474	Malasseziales
0.01	4	0	F	742845	Malasseziaceae
0.01	4	0	G	55193	Malassezia
0.01	4	4	S	76775	Malassezia restricta
0	1	0	-	112252	Fungi incertae sedis
0	1	0	P	6029	Microsporidia
0	1	0	-	6032	Apansporoblastina
0	1	0	F	36734	Unikaryonidae
0	1	0	G	6033	Encephalitozoon
0	1	0	S	571949	Encephalitozoon romaleae
0	1	1	-	1178016	Encephalitozoon romaleae SJ-2008
0.1	30	0	-	33630	Alveolata
0.1	30	0	P	5794	Apicomplexa
0.06	19	1	C	422676	Aconoidasida
0.04	13	0	O	5819	Haemosporida
0.04	13	0	F	1639119	Plasmodiidae
0.04	13	0	G	5820	Plasmodium
0.01	4	0	-	418103	Plasmodium (Plasmodium)
0	1	0	S	5827	Plasmodium cynomolgi
0	1	1	-	1120755	Plasmodium cynomolgi strain B
0	1	0	S	5850	Plasmodium knowlesi
0	1	1	-	5851	Plasmodium knowlesi strain H
0	1	1	S	5855	Plasmodium vivax
0	1	1	S	5858	Plasmodium malariae
0.01	4	1	-	418107	Plasmodium (Laverania)
0.01	3	3	S	5854	Plasmodium reichenowi
0.01	3	1	-	418101	Plasmodium (Vinckeia)
0.01	2	2	S	5861	Plasmodium yoelii
0	1	1	S	208452	Plasmodium coatneyi
0	1	0	-	418104	Plasmodium (Haemamoeba)
0	1	1	S	85471	Plasmodium relictum
0.02	5	0	-	5863	Piroplasmida
0.01	3	0	F	32594	Babesiidae
0.01	3	0	G	5864	Babesia
0.01	2	0	S	5868	Babesia microti
0.01	2	2	-	1133968	Babesia microti strain RI
0	1	0	S	5865	Babesia bovis
0	1	1	-	484906	Babesia bovis T2Bo
0.01	2	0	F	27994	Theileriidae
0.01	2	0	G	5873	Theileria
0	1	0	S	5872	Theileria equi
0	1	1	-	1537102	Theileria equi strain WA
0	1	1	S	5874	Theileria annulata
0.04	11	0	C	1280412	Conoidasida
0.04	11	0	-	5796	Coccidia
0.04	11	0	O	75739	Eucoccidiorida
0.04	11	0	-	423054	Eimeriorina
0.03	9	2	F	5809	Sarcocystidae
0.01	3	0	G	5810	Toxoplasma
0.01	3	0	S	5811	Toxoplasma gondii
0.01	3	3	-	508771	Toxoplasma gondii ME49
0.01	2	0	G	29175	Neospora
0.01	2	0	S	29176	Neospora caninum
0.01	2	2	-	572307	Neospora caninum Liverpool
0.01	2	0	G	94642	Besnoitia
0.01	2	2	S	94643	Besnoitia besnoiti
0.01	2	0	F	35082	Cryptosporidiidae
0.01	2	0	G	5806	Cryptosporidium
0.01	2	0	S	5807	Cryptosporidium parvum
0.01	2	2	-	353152	Cryptosporidium parvum Iowa II
0.02	6	0	-	33634	Stramenopiles
0.02	6	0	P	2836	Bacillariophyta
0.02	5	0	C	33836	Coscinodiscophyceae
0.02	5	0	-	33846	Thalassiosirophycidae
0.02	5	0	O	33847	Thalassiosirales
0.02	5	0	F	29202	Thalassiosiraceae
0.02	5	0	G	35127	Thalassiosira
0.02	5	0	S	35128	Thalassiosira pseudonana
0.02	5	5	-	296543	Thalassiosira pseudonana CCMP1335
0	1	0	C	33849	Bacillariophyceae
0	1	0	-	33850	Bacillariophycidae
0	1	0	O	38748	Naviculales
0	1	0	F	38749	Phaeodactylaceae
0	1	0	G	2849	Phaeodactylum
0	1	0	S	2850	Phaeodactylum tricornutum
0	1	1	-	556484	Phaeodactylum tricornutum CCAP 1055/1
0.02	5	0	-	33682	Euglenozoa
0.02	5	0	O	5653	Kinetoplastida
0.02	5	0	F	5654	Trypanosomatidae
0.01	3	0	-	1286322	Leishmaniinae
0.01	3	0	G	5658	Leishmania
0.01	2	1	-	37616	Viannia
0	1	0	-	38579	Leishmania guyanensis species complex
0	1	1	S	5679	Leishmania panamensis
0	1	0	-	38568	Leishmania
0	1	0	-	38581	Leishmania major species complex
0	1	0	S	5664	Leishmania major
0	1	1	-	347515	Leishmania major strain Friedlin
0.01	2	0	G	5690	Trypanosoma
0.01	2	0	-	39700	Trypanozoon
0.01	2	1	S	5691	Trypanosoma brucei
0	1	0	-	5702	Trypanosoma brucei brucei
0	1	1	-	185431	Trypanosoma brucei brucei TREU927
0	1	0	-	207245	Fornicata
0	1	0	-	5738	Diplomonadida
0	1	0	F	5739	Hexamitidae
0	1	0	-	68459	Giardiinae
0	1	0	G	5740	Giardia
0	1	1	S	5741	Giardia intestinalis
2.73	851	72	D	2	Bacteria
1.16	363	12	P	1224	Proteobacteria
0.66	207	11	C	1236	Gammaproteobacteria
0.32	100	0	O	72274	Pseudomonadales
0.17	54	0	F	135621	Pseudomonadaceae
0.17	54	4	G	286	Pseudomonas
0.1	30	0	-	136846	Pseudomonas stutzeri group
0.1	30	0	-	578833	Pseudomonas stutzeri subgroup
0.1	30	23	S	316	Pseudomonas stutzeri
0.02	5	5	-	996285	Pseudomonas stutzeri DSM 4166
0.01	2	2	-	379731	Pseudomonas stutzeri A1501
0.03	8	8	S	515393	Pseudomonas yamanorum
0.02	6	0	-	136843	Pseudomonas fluorescens group
0.01	4	4	S	47878	Pseudomonas azotoformans
0	1	1	S	29442	Pseudomonas tolaasii
0	1	1	S	76760	Pseudomonas rhodesiae
0.01	2	0	-	136845	Pseudomonas putida group
0	1	1	S	303	Pseudomonas putida
0	1	1	S	78327	Pseudomonas mosselii
0	1	0	-	136841	Pseudomonas aeruginosa group
0	1	1	S	287	Pseudomonas aeruginosa
0	1	0	S	312306	Pseudomonas entomophila
0	1	1	-	384676	Pseudomonas entomophila L48
0	1	1	S	321846	Pseudomonas simiae
0	1	1	S	1855380	Pseudomonas sp. Z003-0.4C(8344-21)
0.15	46	0	F	468	Moraxellaceae
0.12	36	9	G	469	Acinetobacter
0.02	7	7	S	40214	Acinetobacter johnsonii
0.02	6	6	S	40215	Acinetobacter junii
0.01	4	4	S	106649	Acinetobacter guillouiae
0.01	2	2	S	28090	Acinetobacter lwoffii
0.01	2	2	S	1827285	Acinetobacter sp. MYb10
0	1	1	-	196816	unclassified Acinetobacter
0	1	1	S	710648	Acinetobacter sp. Tol 5
0	1	1	S	756892	Acinetobacter indicus
0	1	0	-	909768	Acinetobacter calcoaceticus/baumannii complex
0	1	1	S	470	Acinetobacter baumannii
0	1	1	S	1324350	Acinetobacter equi
0	1	1	S	2006115	Acinetobacter piscicola
0.03	10	0	G	475	Moraxella
0.03	10	10	S	34062	Moraxella osloensis
0.14	43	1	O	91347	Enterobacterales
0.05	16	11	F	543	Enterobacteriaceae
0.01	2	0	G	561	Escherichia
0.01	2	2	S	562	Escherichia coli
0	1	0	G	590	Salmonella
0	1	0	S	28901	Salmonella enterica
0	1	0	-	59201	Salmonella enterica subsp. enterica
0	1	0	-	90371	Salmonella enterica subsp. enterica serovar Typhimurium
0	1	0	-	1620419	Salmonella enterica subsp. enterica serovar Typhimurium var. 5-
0	1	1	-	1271862	Salmonella enterica subsp. enterica serovar Typhimurium var. 5- str. CFSAN001921
0	1	0	-	191675	unclassified Enterobacteriaceae
0	1	0	-	84563	ant, tsetse, mealybug, aphid, etc. endosymbionts
0	1	0	G	1302410	Candidatus Annandia
0	1	1	S	1302411	Candidatus Annandia adelgestsuga
0	1	0	G	409304	Candidatus Ishikawaella
0	1	0	S	168169	Candidatus Ishikawaella capsulata
0	1	1	-	476281	Candidatus Ishikawaella capsulata Mpkobe
0.04	11	0	F	1903411	Yersiniaceae
0.03	10	0	G	613	Serratia
0.03	10	10	S	82995	Serratia grimesii
0	1	0	G	629	Yersinia
0	1	1	S	631	Yersinia intermedia
0.02	7	0	F	1903409	Erwiniaceae
0.02	5	0	G	32199	Buchnera
0.02	5	2	S	9	Buchnera aphidicola
0.01	2	2	-	1241835	Buchnera aphidicola (Aphis nerii)
0	1	1	-	1241836	Buchnera aphidicola (Artemisaphis artemisicola)
0	1	0	G	551	Erwinia
0	1	1	S	1922217	Candidatus Erwinia sp. ErCipseudotaxifoliae
0	1	0	G	53335	Pantoea
0	1	1	S	55209	Pantoea cypripedii
0.01	4	0	F	1903414	Morganellaceae
0.01	2	1	G	586	Providencia
0	1	1	S	126385	Providencia alcalifaciens
0	1	1	G	583	Proteus
0	1	0	G	637	Arsenophonus
0	1	1	S	634113	Candidatus Arsenophonus lipoptenae
0.01	3	0	F	1903410	Pectobacteriaceae
0.01	2	0	G	204037	Dickeya
0.01	2	0	S	556	Dickeya chrysanthemi
0.01	2	2	-	1223569	Dickeya chrysanthemi NCPPB 402
0	1	1	G	122277	Pectobacterium
0	1	1	F	1903412	Hafniaceae
0.04	11	1	O	135622	Alteromonadales
0.01	3	0	F	267888	Pseudoalteromonadaceae
0.01	3	0	G	53246	Pseudoalteromonas
0	1	1	S	161398	Pseudoalteromonas phenolica
0	1	1	S	562716	Pseudoalteromonas sp. CF6-2
0	1	1	S	1709477	Pseudoalteromonas sp. R3
0.01	3	0	F	267890	Shewanellaceae
0.01	3	2	G	22	Shewanella
0	1	1	S	62322	Shewanella baltica
0.01	2	0	F	72275	Alteromonadaceae
0	1	0	G	89404	Glaciecola
0	1	0	S	300231	Glaciecola nitratireducens
0	1	1	-	1085623	Glaciecola nitratireducens FR1064
0	1	0	G	1621534	Paraglaciecola
0	1	0	S	326544	Paraglaciecola psychrophila
0	1	1	-	1129794	Paraglaciecola psychrophila 170
0.01	2	1	F	267889	Colwelliaceae
0	1	0	G	1518149	Thalassotalea
0	1	1	S	1763536	Thalassotalea crassostreae
0.03	8	0	O	135614	Xanthomonadales
0.02	7	1	F	32033	Xanthomonadaceae
0.01	3	2	G	338	Xanthomonas
0	1	1	S	347	Xanthomonas oryzae
0.01	2	1	G	68	Lysobacter
0	1	1	S	262324	Lysobacter gummosus
0	1	0	G	40323	Stenotrophomonas
0	1	0	-	995085	Stenotrophomonas maltophilia group
0	1	1	S	40324	Stenotrophomonas maltophilia
0	1	0	F	1775411	Rhodanobacteraceae
0	1	0	G	231454	Dyella
0	1	1	S	522259	Dyella terrae
0.03	8	0	O	135619	Oceanospirillales
0.02	5	0	F	28256	Halomonadaceae
0.01	4	2	G	2745	Halomonas
0	1	1	S	29570	Halomonas meridiana
0	1	1	S	1178482	Halomonas huangheensis
0	1	0	-	114403	Zymobacter group
0	1	0	-	114399	whitefly endosymbionts
0	1	0	G	235572	Candidatus Portiera
0	1	1	S	91844	Candidatus Portiera aleyrodidarum
0.01	2	0	F	224379	Hahellaceae
0.01	2	0	G	158481	Hahella
0.01	2	0	S	158327	Hahella chejuensis
0.01	2	2	-	349521	Hahella chejuensis KCTC 2396
0	1	0	F	1920240	Kangiellaceae
0	1	0	G	261963	Kangiella
0	1	1	S	1144748	Kangiella sediminilitoris
0.02	7	0	O	135623	Vibrionales
0.02	7	0	F	641	Vibrionaceae
0.02	6	2	G	662	Vibrio
0.01	2	2	S	676	Vibrio fluvialis
0	1	1	S	29494	Vibrio furnissii
0	1	0	-	717610	Vibrio harveyi group
0	1	1	S	670	Vibrio parahaemolyticus
0	1	0	G	511678	Aliivibrio
0	1	0	S	668	Aliivibrio fischeri
0	1	1	-	1088719	Aliivibrio fischeri SR5
0.02	5	0	O	118969	Legionellales
0.01	4	0	F	444	Legionellaceae
0.01	4	0	G	445	Legionella
0.01	2	2	S	446	Legionella pneumophila
0.01	2	2	S	450	Legionella longbeachae
0	1	0	F	118968	Coxiellaceae
0	1	0	G	254245	Aquicella
0	1	1	S	254246	Aquicella lusitana
0.01	4	0	O	72273	Thiotrichales
0.01	3	0	F	34064	Francisellaceae
0.01	3	1	G	262	Francisella
0	1	1	S	28110	Francisella philomiragia
0	1	1	S	1542390	Francisella sp. CA97-1460
0	1	0	F	135616	Piscirickettsiaceae
0	1	0	G	1237	Piscirickettsia
0	1	1	S	1238	Piscirickettsia salmonis
0.01	3	0	O	135625	Pasteurellales
0.01	3	0	F	712	Pasteurellaceae
0	1	0	G	724	Haemophilus
0	1	1	S	729	Haemophilus parainfluenzae
0	1	0	G	745	Pasteurella
0	1	0	S	747	Pasteurella multocida
0	1	1	-	44283	Pasteurella multocida subsp. multocida
0	1	0	G	2094023	Glaesserella
0	1	1	S	2030797	Glaesserella sp. 15-184
0.01	2	0	-	118884	unclassified Gammaproteobacteria
0.01	2	0	G	655184	Candidatus Thioglobus
0.01	2	2	S	1427364	Candidatus Thioglobus singularis
0.01	2	0	O	135613	Chromatiales
0	1	0	F	1046	Chromatiaceae
0	1	1	G	67575	Rheinheimera
0	1	0	F	72276	Ectothiorhodospiraceae
0	1	0	G	1335745	Spiribacter
0	1	1	S	1335757	Spiribacter curvatus
0.01	2	0	O	1706369	Cellvibrionales
0	1	0	F	1706371	Cellvibrionaceae
0	1	0	G	10	Cellvibrio
0	1	1	S	454662	Cellvibrio sp. KY-YJ-3
0	1	0	F	1706375	Spongiibacteraceae
0	1	0	G	1084558	Oceanicoccus
0	1	1	S	716816	Oceanicoccus sagamiensis
0	1	0	O	135624	Aeromonadales
0	1	0	F	84642	Aeromonadaceae
0	1	0	G	642	Aeromonas
0	1	1	S	651	Aeromonas media
0.22	68	1	C	28216	Betaproteobacteria
0.19	59	1	O	80840	Burkholderiales
0.09	29	0	F	119060	Burkholderiaceae
0.06	18	1	G	48736	Ralstonia
0.05	15	15	S	329	Ralstonia pickettii
0	1	1	S	105219	Ralstonia mannitolilytica
0	1	1	S	190721	Ralstonia insidiosa
0.02	5	0	G	44013	Polynucleobacter
0.01	2	2	S	1855616	Polynucleobacter sp. MWH-UH25E
0	1	1	S	1743173	Polynucleobacter sp. MWH-P3-07-1
0	1	1	S	1855619	Polynucleobacter sp. MWH-UH35A
0	1	1	S	1855883	Polynucleobacter sp. MWH-Braz-FAM2G
0.01	3	0	G	32008	Burkholderia
0.01	3	1	-	87882	Burkholderia cepacia complex
0	1	1	S	152480	Burkholderia ambifaria
0	1	1	S	488447	Burkholderia contaminans
0.01	2	0	G	1822464	Paraburkholderia
0	1	1	S	169427	Paraburkholderia terricola
0	1	1	S	1761016	Paraburkholderia caffeinilytica
0	1	0	G	106589	Cupriavidus
0	1	1	S	164546	Cupriavidus taiwanensis
0.07	22	2	F	80864	Comamonadaceae
0.02	5	2	G	80865	Delftia
0	1	1	S	80866	Delftia acidovorans
0	1	1	S	558537	Delftia lacustris
0	1	1	S	1170710	Delftia sp. KV29
0.01	4	1	G	283	Comamonas
0	1	1	S	285	Comamonas testosteroni
0	1	1	S	363952	Comamonas thiooxydans
0	1	1	S	1082851	Comamonas serinivorans
0.01	4	1	G	12916	Acidovorax
0	1	1	S	80869	Acidovorax citrulli
0	1	1	S	1858609	Acidovorax sp. T1
0	1	1	S	1926868	Acidovorax sp. K-4-16
0.01	3	2	G	238749	Diaphorobacter
0	1	1	S	164759	Diaphorobacter nitroreducens
0	1	0	G	28065	Rhodoferax
0	1	1	S	1842727	Rhodoferax koreense
0	1	0	G	215579	Schlegelella
0	1	1	S	215580	Schlegelella thermodepolymerans
0	1	0	G	232523	Hylemonella
0	1	1	S	80880	Hylemonella gracilis
0	1	0	G	352450	Simplicispira
0	1	1	S	2109915	Simplicispira suum
0.01	3	1	F	506	Alcaligenaceae
0	1	0	G	222	Achromobacter
0	1	1	S	32002	Achromobacter denitrificans
0	1	0	G	90243	Oligella
0	1	1	S	90244	Oligella ureolytica
0.01	3	0	F	75682	Oxalobacteraceae
0.01	3	0	G	963	Herbaspirillum
0.01	3	3	S	863372	Herbaspirillum huttiense
0	1	0	-	119065	unclassified Burkholderiales
0	1	0	-	224471	Burkholderiales Genera incertae sedis
0	1	0	G	88	Leptothrix
0	1	0	S	34029	Leptothrix cholodnii
0	1	1	-	395495	Leptothrix cholodnii SP-6
0.03	8	0	O	206351	Neisseriales
0.02	7	0	F	481	Neisseriaceae
0.02	6	1	G	482	Neisseria
0.01	2	2	S	1815583	Neisseria musculi
0	1	1	S	485	Neisseria gonorrhoeae
0	1	1	S	488	Neisseria mucosa
0	1	0	S	641148	Neisseria sp. oral taxon 014
0	1	1	-	641149	Neisseria sp. oral taxon 014 str. F0314
0	1	0	G	1193515	Snodgrassella
0	1	0	S	1196083	Snodgrassella alvi
0	1	1	-	1196094	Snodgrassella alvi wkB2
0	1	0	F	1499392	Chromobacteriaceae
0	1	0	G	230666	Chitinibacter
0	1	1	S	1737446	Chitinibacter fontanus
0.18	57	0	C	28211	Alphaproteobacteria
0.08	24	2	O	356	Rhizobiales
0.03	8	0	F	82115	Rhizobiaceae
0.01	3	0	-	227290	Rhizobium/Agrobacterium group
0.01	2	1	G	357	Agrobacterium
0	1	0	-	1183400	Agrobacterium tumefaciens complex
0	1	1	S	358	Agrobacterium tumefaciens
0	1	1	G	379	Rhizobium
0.01	2	0	G	34019	Liberibacter
0	1	1	S	34020	Candidatus Liberibacter africanus
0	1	1	S	34021	Candidatus Liberibacter asiaticus
0.01	2	0	-	227292	Sinorhizobium/Ensifer group
0	1	0	G	28105	Sinorhizobium
0	1	1	S	430451	Sinorhizobium sp. M14
0	1	0	G	106591	Ensifer
0	1	1	S	375549	Ensifer mexicanus
0	1	0	G	323620	Shinella
0	1	1	S	879274	Shinella sp. HZN7
0.02	5	0	F	41294	Bradyrhizobiaceae
0.01	3	1	G	374	Bradyrhizobium
0	1	1	S	1325090	Bradyrhizobium guangdongense
0	1	1	S	1437360	Bradyrhizobium erythrophlei
0.01	2	0	G	85413	Bosea
0	1	1	S	1792307	Bosea sp. PAMC 26642
0	1	1	S	1842539	Bosea sp. RAC05
0.01	3	0	F	772	Bartonellaceae
0.01	3	1	G	773	Bartonella
0	1	1	S	803	Bartonella quintana
0	1	1	S	807	Bartonella elizabethae
0.01	2	0	F	119045	Methylobacteriaceae
0.01	2	0	G	407	Methylobacterium
0.01	2	2	S	269660	Methylobacterium brachiatum
0	1	0	F	45401	Hyphomicrobiaceae
0	1	0	G	119044	Filomicrobium
0	1	1	S	1608628	Candidatus Filomicrobium marinum
0	1	0	F	118882	Brucellaceae
0	1	1	G	234	Brucella
0	1	0	F	255475	Aurantimonadaceae
0	1	0	G	414371	Aureimonas
0	1	1	S	1349819	Aureimonas sp. AU20
0	1	0	F	335928	Xanthobacteraceae
0	1	0	G	6	Azorhizobium
0	1	0	S	7	Azorhizobium caulinodans
0	1	1	-	438753	Azorhizobium caulinodans ORS 571
0.04	11	1	O	204455	Rhodobacterales
0.03	9	0	F	31989	Rhodobacteraceae
0.01	4	1	G	265	Paracoccus
0	1	1	S	34004	Paracoccus aminovorans
0	1	1	S	1077935	Paracoccus zhejiangensis
0	1	1	S	1945662	Paracoccus contaminans
0.01	2	0	G	97050	Ruegeria
0.01	2	2	S	89184	Ruegeria pomeroyi
0	1	0	G	60136	Sulfitobacter
0	1	1	S	1389004	Sulfitobacter sp. SK011
0	1	0	G	204456	Gemmobacter
0	1	1	S	2169400	Gemmobacter sp. HYN0069
0	1	0	G	478070	Labrenzia
0	1	1	S	187304	Labrenzia aggregata
0	1	0	F	69657	Hyphomonadaceae
0	1	0	G	2723	Hirschia
0	1	0	S	2724	Hirschia baltica
0	1	1	-	582402	Hirschia baltica ATCC 49814
0.03	9	0	O	204457	Sphingomonadales
0.02	7	1	F	41297	Sphingomonadaceae
0.01	4	0	G	13687	Sphingomonas
0	1	1	S	152682	Sphingomonas melonis
0	1	1	S	363835	Sphingomonas ginsengisoli An et al. 2013
0	1	1	S	386874	Sphingomonas sediminicola
0	1	1	S	1030157	Sphingomonas sp. KC8
0	1	0	G	165695	Sphingobium
0	1	1	S	13690	Sphingobium yanoikuyae
0	1	0	G	165696	Novosphingobium
0	1	1	S	1176536	Novosphingobium ginsenosidimutans
0.01	2	0	F	335929	Erythrobacteraceae
0	1	0	G	361177	Altererythrobacter
0	1	1	S	476157	Altererythrobacter ishigakiensis
0	1	0	G	1855416	Qipengyuania
0	1	1	S	1532023	Qipengyuania sediminis
0.02	5	0	O	204441	Rhodospirillales
0.02	5	0	F	433	Acetobacteraceae
0	1	0	G	93	Stella
0	1	1	S	94	Stella humosa
0	1	0	G	441	Gluconobacter
0	1	1	S	38308	Gluconobacter frateurii
0	1	0	G	91914	Asaia
0	1	0	S	91915	Asaia bogorensis
0	1	1	-	1231624	Asaia bogorensis NBRC 16594
0	1	0	G	1079922	Commensalibacter
0	1	1	S	2070537	Commensalibacter sp. ESL0284
0	1	0	G	1223423	Neokomagataea
0	1	1	S	661191	Neokomagataea tanensis
0.01	3	0	O	766	Rickettsiales
0.01	3	0	F	942	Anaplasmataceae
0	1	0	G	768	Anaplasma
0	1	0	-	106179	phagocytophilum group
0	1	1	S	948	Anaplasma phagocytophilum
0	1	0	G	943	Ehrlichia
0	1	0	-	106178	canis group
0	1	1	S	945	Ehrlichia chaffeensis
0	1	1	G	33993	Neorickettsia
0.01	2	0	O	54526	Pelagibacterales
0	1	0	F	1655514	Pelagibacteraceae
0	1	0	G	198251	Candidatus Pelagibacter
0	1	1	S	1388755	Candidatus Pelagibacter sp. HIMB1321
0	1	0	G	2045213	Candidatus Fonsibacter
0	1	1	S	1925548	Candidatus Fonsibacter ubiquis
0	1	0	O	204458	Caulobacterales
0	1	1	F	76892	Caulobacteraceae
0	1	0	O	1191478	Magnetococcales
0	1	0	F	1191479	Magnetococcaceae
0	1	0	G	162171	Magnetococcus
0	1	0	S	1124597	Magnetococcus marinus
0	1	1	-	156889	Magnetococcus marinus MC-1
0	1	0	O	1921002	Holosporales
0	1	0	F	2100208	Caedimonadaceae
0	1	0	G	1509243	Candidatus Nucleicultrix
0	1	0	S	1509244	Candidatus Nucleicultrix amoebiphila
0	1	1	-	1414854	Candidatus Nucleicultrix amoebiphila FS5
0.05	17	0	-	68525	delta/epsilon subdivisions
0.05	15	0	C	29547	Epsilonproteobacteria
0.05	15	1	O	213849	Campylobacterales
0.03	9	0	F	72294	Campylobacteraceae
0.02	5	1	G	28196	Arcobacter
0.01	2	2	S	28198	Arcobacter cryaerophilus
0	1	1	S	505249	Arcobacter marinus
0	1	0	S	603050	Arcobacter mytili
0	1	1	-	1032238	Arcobacter mytili LMG 24559
0.01	4	0	G	194	Campylobacter
0	1	0	S	195	Campylobacter coli
0	1	1	-	1367491	Campylobacter coli 76339
0	1	0	S	827	Campylobacter ureolyticus
0	1	1	-	1032069	Campylobacter ureolyticus RIGS 9880
0	1	1	S	28080	Campylobacter upsaliensis
0	1	0	S	522485	Campylobacter avium
0	1	1	-	522484	Campylobacter avium LMG 24591
0.02	5	0	F	72293	Helicobacteraceae
0.02	5	0	G	209	Helicobacter
0.01	3	3	S	217	Helicobacter mustelae
0	1	1	S	210	Helicobacter pylori
0	1	0	S	214	Helicobacter felis
0	1	1	-	936155	Helicobacter felis ATCC 49179
0.01	2	0	C	28221	Deltaproteobacteria
0	1	0	O	69541	Desulfuromonadales
0	1	0	F	213421	Desulfuromonadaceae
0	1	0	G	18	Pelobacter
0	1	0	S	19	Pelobacter carbinolicus
0	1	1	-	338963	Pelobacter carbinolicus DSM 2380
0	1	0	O	213115	Desulfovibrionales
0	1	0	F	194924	Desulfovibrionaceae
0	1	0	G	872	Desulfovibrio
0	1	0	S	58180	Desulfovibrio alaskensis
0	1	1	-	207559	Desulfovibrio alaskensis G20
0	1	0	C	1553900	Oligoflexia
0	1	0	O	2024979	Bacteriovoracales
0	1	0	F	1652132	Halobacteriovoraceae
0	1	0	G	1652133	Halobacteriovorax
0	1	1	S	2109558	Halobacteriovorax sp. BALOs_7
0	1	0	C	2008785	Hydrogenophilalia
0	1	0	O	119069	Hydrogenophilales
0	1	0	F	206349	Hydrogenophilaceae
0	1	0	G	70774	Hydrogenophilus
0	1	1	S	297	Hydrogenophilus thermoluteolus
1.05	328	9	-	1783272	Terrabacteria group
0.51	159	11	P	1239	Firmicutes
0.35	110	4	C	91061	Bacilli
0.25	78	7	O	1385	Bacillales
0.15	48	0	F	90964	Staphylococcaceae
0.15	48	6	G	1279	Staphylococcus
0.07	22	22	S	1290	Staphylococcus hominis
0.02	6	6	S	1283	Staphylococcus haemolyticus
0.01	4	4	S	1282	Staphylococcus epidermidis
0.01	2	2	S	1292	Staphylococcus warneri
0.01	2	2	S	70255	Staphylococcus condimenti
0	1	1	S	1281	Staphylococcus carnosus
0	1	1	S	1288	Staphylococcus xylosus
0	1	1	S	1296	Staphylococcus sciuri
0	1	1	S	29378	Staphylococcus arlettae
0	1	1	S	29382	Staphylococcus cohnii
0	1	1	S	33028	Staphylococcus saccharolyticus
0.05	17	0	F	186817	Bacillaceae
0.04	14	2	G	1386	Bacillus
0.01	2	0	-	86661	Bacillus cereus group
0	1	1	S	64104	Bacillus pseudomycoides
0	1	1	S	1890302	Bacillus wiedmannii
0	1	0	S	1413	Bacillus cellulosilyticus
0	1	1	-	649639	Bacillus cellulosilyticus DSM 2522
0	1	1	S	1455	Bacillus badius
0	1	0	S	79885	Bacillus pseudofirmus
0	1	1	-	398511	Bacillus pseudofirmus OF4
0	1	1	S	86664	Bacillus flexus
0	1	1	S	152268	Bacillus litoralis
0	1	1	S	632773	Bacillus beveridgei
0	1	0	-	653685	Bacillus subtilis group
0	1	1	S	1423	Bacillus subtilis
0	1	1	S	859144	Bacillus gottheilii
0	1	1	S	1441095	Bacillus gobiensis
0	1	1	S	1983719	Bacillus sp. AK72
0	1	0	G	150247	Anoxybacillus
0	1	1	S	294699	Anoxybacillus amylolyticus
0	1	1	G	400634	Lysinibacillus
0	1	1	G	1434042	Salisediminibacterium
0.01	3	0	F	186822	Paenibacillaceae
0.01	2	1	G	44249	Paenibacillus
0	1	1	S	44252	Paenibacillus macerans
0	1	0	G	55080	Brevibacillus
0	1	1	S	1393	Brevibacillus brevis
0.01	2	0	F	186818	Planococcaceae
0.01	2	0	G	1372	Planococcus
0	1	1	S	1215089	Planococcus halocryophilus
0	1	1	S	1526927	Planococcus sp. PAMC 21323
0	1	0	F	186824	Thermoactinomycetaceae
0	1	0	G	2023	Thermoactinomyces
0	1	1	S	2026	Thermoactinomyces vulgaris
0.09	28	3	O	186826	Lactobacillales
0.04	12	0	F	1300	Streptococcaceae
0.04	11	1	G	1301	Streptococcus
0.01	2	2	S	28037	Streptococcus mitis
0	1	1	S	1303	Streptococcus oralis
0	1	0	S	1305	Streptococcus sanguinis
0	1	1	-	388919	Streptococcus sanguinis SK36
0	1	1	S	1326	Streptococcus acidominimus
0	1	1	S	45634	Streptococcus cristatus
0	1	1	S	68892	Streptococcus infantis
0	1	1	S	82348	Streptococcus pluranimalium
0	1	0	S	257758	Streptococcus pseudopneumoniae
0	1	1	-	1054460	Streptococcus pseudopneumoniae IS7493
0	1	0	S	315405	Streptococcus gallolyticus
0	1	0	-	53354	Streptococcus gallolyticus subsp. gallolyticus
0	1	1	-	981539	Streptococcus gallolyticus subsp. gallolyticus ATCC 43143
0	1	0	G	1357	Lactococcus
0	1	0	S	1358	Lactococcus lactis
0	1	0	-	1359	Lactococcus lactis subsp. cremoris
0	1	1	-	1295826	Lactococcus lactis subsp. cremoris KW2
0.03	10	0	F	33958	Lactobacillaceae
0.03	10	0	G	1578	Lactobacillus
0	1	1	S	1580	Lactobacillus brevis
0	1	1	S	1600	Lactobacillus acetotolerans
0	1	1	S	1604	Lactobacillus amylovorus
0	1	0	S	1612	Lactobacillus farciminis
0	1	1	-	936140	Lactobacillus farciminis KCTC 3681 = DSM 20184
0	1	1	S	1624	Lactobacillus salivarius
0	1	1	S	47770	Lactobacillus crispatus
0	1	1	S	267818	Lactobacillus kefiranofaciens
0	1	1	S	1007676	Lactobacillus ginsenosidimutans
0	1	1	S	1847728	Lactobacillus allii
0	1	1	S	2012495	Lactobacillus panisapium
0	1	0	F	81850	Leuconostocaceae
0	1	1	G	46255	Weissella
0	1	0	F	81852	Enterococcaceae
0	1	1	G	1350	Enterococcus
0	1	0	F	186828	Carnobacteriaceae
0	1	0	G	2747	Carnobacterium
0	1	1	S	2748	Carnobacterium divergens
0.11	34	1	C	186801	Clostridia
0.09	28	0	O	186802	Clostridiales
0.05	15	1	F	31979	Clostridiaceae
0.04	13	0	G	1485	Clostridium
0.01	3	2	S	1491	Clostridium botulinum
0	1	1	-	929506	Clostridium botulinum BKT015925
0.01	2	2	S	1501	Clostridium pasteurianum
0.01	2	2	S	1502	Clostridium perfringens
0.01	2	2	S	1216932	Clostridium bornimense
0	1	1	S	1494	Clostridium cochlearium
0	1	1	S	84022	Clostridium aceticum
0	1	1	S	182773	Clostridium isatidis
0	1	0	S	217159	Clostridium carboxidivorans
0	1	1	-	536227	Clostridium carboxidivorans P7
0	1	0	G	1848399	Crassaminicella
0	1	1	S	1286698	Crassaminicella profunda
0.01	4	0	F	186804	Peptostreptococcaceae
0.01	2	0	G	1849828	Paeniclostridium
0.01	2	2	S	1505	Paeniclostridium sordellii
0	1	0	G	1501226	Romboutsia
0	1	1	S	1115758	Romboutsia ilealis
0	1	0	G	1870884	Clostridioides
0	1	1	S	1496	Clostridioides difficile
0.01	3	0	F	186803	Lachnospiraceae
0	1	0	G	33042	Coprococcus
0	1	1	S	751585	Coprococcus sp. ART55/1
0	1	0	G	572511	Blautia
0	1	0	S	33039	[Ruminococcus] torques
0	1	1	-	657313	[Ruminococcus] torques L2-14
0	1	0	G	1506553	Lachnoclostridium
0	1	1	S	84030	[Clostridium] saccharolyticum
0	1	0	F	186806	Eubacteriaceae
0	1	0	G	33951	Acetobacterium
0	1	1	S	2184575	Acetobacterium sp. KB-1
0	1	0	F	186807	Peptococcaceae
0	1	0	-	208050	unclassified Peptococcaceae
0	1	1	S	1761012	Peptococcaceae bacterium DCMF
0	1	0	-	186813	unclassified Clostridiales
0	1	0	G	2039302	Monoglobus
0	1	1	S	1981510	Monoglobus pectinilyticus
0	1	0	-	538999	Clostridiales incertae sedis
0	1	0	F	543314	Clostridiales Family XIII. Incertae Sedis
0	1	0	G	1926556	Emergencia
0	1	1	S	1776384	Emergencia timonensis
0	1	0	F	541000	Ruminococcaceae
0	1	0	G	1905344	Ruthenibacterium
0	1	1	S	1550024	Ruthenibacterium lactatiformans
0	1	0	F	1185407	Defluviitaleaceae
0	1	0	G	1348611	Vallitalea
0	1	1	S	1348613	Vallitalea pronyensis
0.02	5	0	O	68295	Thermoanaerobacterales
0.01	3	0	F	543371	Thermoanaerobacterales Family III. Incertae Sedis
0.01	3	0	G	44000	Caldicellulosiruptor
0	1	0	S	55205	Caldicellulosiruptor owensensis
0	1	1	-	632518	Caldicellulosiruptor owensensis OL
0	1	0	S	413888	Caldicellulosiruptor hydrothermalis
0	1	1	-	632292	Caldicellulosiruptor hydrothermalis 108
0	1	1	S	1222016	Caldicellulosiruptor changbaiensis
0.01	2	0	F	186814	Thermoanaerobacteraceae
0	1	1	G	1754	Thermoanaerobacter
0	1	0	G	202949	Thermanaeromonas
0	1	0	S	161154	Thermanaeromonas toyohensis
0	1	1	-	698762	Thermanaeromonas toyohensis ToBE
0.01	3	0	C	1737404	Tissierellia
0.01	3	0	O	1737405	Tissierellales
0.01	2	0	F	2042895	Gottschalkiaceae
0.01	2	0	G	1505664	Gottschalkia
0.01	2	0	S	1556	Gottschalkia acidurici
0.01	2	2	-	1128398	Gottschalkia acidurici 9a
0	1	0	F	1737406	Tissierellaceae
0	1	0	G	253255	Soehngenia
0	1	1	S	1582259	Soehngenia sp. W6
0	1	0	C	909932	Negativicutes
0	1	0	O	1843489	Veillonellales
0	1	0	F	31977	Veillonellaceae
0	1	0	G	29465	Veillonella
0	1	0	S	29466	Veillonella parvula
0	1	1	-	1316254	Veillonella parvula HSIVP1
0.37	114	1	P	201174	Actinobacteria
0.35	109	4	C	1760	Actinobacteria
0.1	31	0	O	85009	Propionibacteriales
0.09	28	0	F	31957	Propionibacteriaceae
0.09	27	0	G	1912216	Cutibacterium
0.09	27	27	S	1747	Cutibacterium acnes
0	1	0	G	1912215	Acidipropionibacterium
0	1	1	S	1748	Acidipropionibacterium acidipropionici
0.01	3	0	F	85015	Nocardioidaceae
0	1	0	G	1839	Nocardioides
0	1	1	S	196162	Nocardioides sp. JS614
0	1	0	G	53387	Friedmanniella
0	1	1	S	546871	Friedmanniella luteola
0	1	0	G	182639	Kribbella
0	1	1	S	1544730	Kribbella qitaiheensis
0.09	28	0	O	85007	Corynebacteriales
0.04	11	0	F	1653	Corynebacteriaceae
0.04	11	0	G	1716	Corynebacterium
0.01	3	3	S	38304	Corynebacterium tuberculostearicum
0.01	2	2	S	43990	Corynebacterium segmentosum
0.01	2	2	S	161899	Corynebacterium singulare
0.01	2	2	S	1979527	Corynebacterium kefirresidentii
0	1	1	S	43768	Corynebacterium matruchotii
0	1	1	S	191610	Corynebacterium atypicum
0.03	8	0	F	1762	Mycobacteriaceae
0.02	6	0	G	1866885	Mycolicibacterium
0.01	2	2	S	126673	Mycolicibacterium doricum
0	1	1	S	53462	Mycolicibacterium mageritense
0	1	1	S	212765	Mycolicibacterium madagascariense
0	1	1	S	1286180	Mycolicibacterium sediminis
0	1	1	S	1534348	Mycolicibacterium sarraceniae
0	1	0	G	1763	Mycobacterium
0	1	0	-	2249310	Mycobacterium simiae complex
0	1	1	S	120959	Mycobacterium kubicae
0	1	0	G	1073531	Mycolicibacter
0	1	1	S	577492	Mycolicibacter paraterrae
0.03	8	0	F	85025	Nocardiaceae
0.02	5	3	G	1827	Rhodococcus
0	1	0	S	1828	Rhodococcus fascians
0	1	1	-	1443893	Rhodococcus fascians A21d2
0	1	1	S	1653478	Rhodococcus sp. PBTS 1
0.01	3	1	G	1817	Nocardia
0	1	0	S	37326	Nocardia brasiliensis
0	1	1	-	1133849	Nocardia brasiliensis ATCC 700358
0	1	0	S	37330	Nocardia nova
0	1	1	-	1415166	Nocardia nova SH22a
0	1	0	F	85026	Gordoniaceae
0	1	1	G	2053	Gordonia
0.06	18	0	O	85006	Micrococcales
0.02	7	0	F	1268	Micrococcaceae
0.01	3	2	G	1269	Micrococcus
0	1	1	S	1179670	Micrococcus sp. KBS0714
0.01	2	0	G	1868332	Neomicrococcus
0.01	2	2	S	556325	Neomicrococcus aestuarii
0	1	0	G	1663	Arthrobacter
0	1	1	S	1849032	Arthrobacter sp. U41
0	1	1	G	32207	Rothia
0.02	5	1	F	85023	Microbacteriaceae
0.01	2	2	G	33882	Microbacterium
0	1	0	G	33886	Rathayibacter
0	1	1	S	33888	Rathayibacter tritici
0	1	0	G	55968	Leucobacter
0	1	1	S	1935379	Leucobacter sp. DSM 101948
0.01	2	0	F	85021	Intrasporangiaceae
0.01	2	1	G	53457	Janibacter
0	1	1	S	53458	Janibacter limosus
0.01	2	0	F	145357	Dermacoccaceae
0.01	2	0	G	57499	Kytococcus
0.01	2	2	S	1276	Kytococcus sedentarius
0	1	0	F	85016	Cellulomonadaceae
0	1	0	G	1707	Cellulomonas
0	1	0	S	11	Cellulomonas gilvus
0	1	1	-	593907	Cellulomonas gilvus ATCC 13127
0	1	0	F	85020	Dermabacteraceae
0	1	0	G	43668	Brachybacterium
0	1	1	S	556288	Brachybacterium saurashtrense
0.03	9	0	O	85011	Streptomycetales
0.03	9	0	F	2062	Streptomycetaceae
0.03	9	3	G	1883	Streptomyces
0	1	1	S	1960	Streptomyces vinaceus
0	1	1	S	1971	Streptomyces noursei
0	1	1	S	68209	Streptomyces globosus
0	1	1	S	1488356	Streptomyces sp. MBT27
0	1	1	S	1522758	Streptomyces sp. ADI95-16
0	1	1	S	2202000	Streptomyces sp. NEAU-S7GS2
0.02	5	0	O	85008	Micromonosporales
0.02	5	0	F	28056	Micromonosporaceae
0.01	3	0	G	1873	Micromonospora
0	1	0	S	47850	Micromonospora aurantiaca
0	1	1	-	644283	Micromonospora aurantiaca ATCC 27029
0	1	1	S	47858	Micromonospora echinofusca
0	1	1	S	47875	Micromonospora sagamiensis
0.01	2	0	G	1865	Actinoplanes
0	1	0	S	1866	Actinoplanes missouriensis
0	1	1	-	512565	Actinoplanes missouriensis 431
0	1	1	S	113562	Actinoplanes derwentensis
0.01	4	0	O	2037	Actinomycetales
0.01	4	0	F	2049	Actinomycetaceae
0.01	4	1	G	1654	Actinomyces
0.01	2	2	S	1660	Actinomyces odontolyticus
0	1	1	S	111015	Actinomyces radicidentis
0.01	3	0	O	85013	Frankiales
0.01	3	0	F	74712	Frankiaceae
0.01	2	1	G	1854	Frankia
0	1	1	S	710111	Frankia sp. QA3
0	1	0	G	1434010	Jatrophihabitans
0	1	1	S	1907575	Jatrophihabitans sp. GAS493
0.01	3	0	O	1643682	Geodermatophilales
0.01	3	0	F	85030	Geodermatophilaceae
0.01	2	1	G	88138	Modestobacter
0	1	1	S	477641	Modestobacter marinus
0	1	0	G	38501	Blastococcus
0	1	0	S	138336	Blastococcus saxobsidens
0	1	1	-	1146883	Blastococcus saxobsidens DD2
0.01	2	0	O	85010	Pseudonocardiales
0.01	2	0	F	2070	Pseudonocardiaceae
0	1	0	G	1813	Amycolatopsis
0	1	1	S	129921	Amycolatopsis keratiniphila
0	1	0	G	1137960	Allokutzneria
0	1	1	S	211114	Allokutzneria albata
0	1	0	O	85004	Bifidobacteriales
0	1	0	F	31953	Bifidobacteriaceae
0	1	0	G	196081	Scardovia
0	1	0	S	78259	Scardovia inopinata
0	1	1	-	1150468	Scardovia inopinata JCM 12537
0	1	1	O	85012	Streptosporangiales
0.01	3	0	C	84998	Coriobacteriia
0.01	3	0	O	84999	Coriobacteriales
0.01	2	0	F	84107	Coriobacteriaceae
0	1	0	-	84113	unclassified Coriobacteriaceae
0	1	1	S	1531429	Coriobacteriaceae bacterium 68-1-3
0	1	0	G	102106	Collinsella
0	1	0	S	147206	Collinsella stercoris
0	1	1	-	445975	Collinsella stercoris DSM 13279
0	1	0	F	1643824	Atopobiaceae
0	1	0	G	1380	Atopobium
0	1	1	S	82135	Atopobium vaginae
0	1	0	C	84995	Rubrobacteria
0	1	0	O	84996	Rubrobacterales
0	1	0	F	84997	Rubrobacteraceae
0	1	0	G	42255	Rubrobacter
0	1	0	S	49319	Rubrobacter xylanophilus
0	1	1	-	266117	Rubrobacter xylanophilus DSM 9941
0.11	35	0	-	1798711	Cyanobacteria/Melainabacteria group
0.11	35	9	P	1117	Cyanobacteria
0.03	9	1	O	1890424	Synechococcales
0.01	4	0	F	1890426	Synechococcaceae
0.01	4	0	G	1129	Synechococcus
0	1	1	S	32046	Synechococcus elongatus
0	1	1	S	221341	Synechococcus sp. Minos11
0	1	1	S	374981	Synechococcus sp. PCC 7003
0	1	1	S	1442554	Synechococcus sp. MEDNS5
0.01	2	0	F	1213	Prochloraceae
0.01	2	1	G	1218	Prochlorococcus
0	1	0	S	1219	Prochlorococcus marinus
0	1	0	-	142554	Prochlorococcus marinus subsp. marinus
0	1	1	-	167539	Prochlorococcus marinus subsp. marinus str. CCMP1375
0.01	2	0	F	1890438	Leptolyngbyaceae
0.01	2	0	G	47251	Leptolyngbya
0	1	1	S	1184	Leptolyngbya boryana
0	1	1	S	111781	Leptolyngbya sp. PCC 7376
0.03	8	0	-	1301283	Oscillatoriophycideae
0.02	5	0	O	1150	Oscillatoriales
0.01	2	0	F	1892249	Cyanothecaceae
0.01	2	0	G	43988	Cyanothece
0	1	1	S	65393	Cyanothece sp. PCC 7424
0	1	1	S	497965	Cyanothece sp. PCC 7822
0.01	2	0	F	1892254	Oscillatoriaceae
0.01	2	0	G	1158	Oscillatoria
0.01	2	0	S	118323	Oscillatoria acuminata
0.01	2	2	-	56110	Oscillatoria acuminata PCC 6304
0	1	0	F	1892251	Coleofasciculaceae
0	1	0	G	63132	Geitlerinema
0	1	1	S	1173025	Geitlerinema sp. PCC 7407
0.01	3	0	O	1118	Chroococcales
0.01	2	0	F	1890452	Cyanobacteriaceae
0.01	2	0	G	102234	Cyanobacterium
0.01	2	0	S	379064	Cyanobacterium aponinum
0.01	2	2	-	755178	Cyanobacterium aponinum PCC 10605
0	1	0	F	1890450	Aphanothecaceae
0	1	0	-	92682	Halothece cluster
0	1	0	G	76023	Halothece
0	1	1	S	65093	Halothece sp. PCC 7418
0.02	6	1	O	1161	Nostocales
0.01	3	0	F	1162	Nostocaceae
0.01	3	1	G	1177	Nostoc
0	1	0	S	224012	Nostoc piscinale
0	1	1	-	224013	Nostoc piscinale CENA21
0	1	1	S	317936	Nostoc sp. PCC 7107
0	1	0	F	1182	Scytonemataceae
0	1	0	G	1203	Scytonema
0	1	1	S	1137095	Scytonema sp. HK-05
0	1	0	F	1892259	Aphanizomenonaceae
0	1	1	G	77021	Cylindrospermopsis
0.01	2	0	-	34079	unclassified Cyanobacteria
0.01	2	0	-	1983111	unclassified Cyanobacteria (miscellaneous)
0.01	2	0	S	718217	cyanobacterium endosymbiont of Epithemia turgida
0.01	2	2	-	1228987	cyanobacterium endosymbiont of Epithemia turgida isolate EtSB Lake Yunoko
0	1	0	O	1890505	Chroococcidiopsidales
0	1	0	F	1890528	Chroococcidiopsidaceae
0	1	0	G	54298	Chroococcidiopsis
0	1	0	S	54299	Chroococcidiopsis thermalis
0	1	1	-	251229	Chroococcidiopsis thermalis PCC 7203
0.02	7	0	P	544448	Tenericutes
0.02	7	1	C	31969	Mollicutes
0.02	5	0	O	2085	Mycoplasmatales
0.02	5	0	F	2092	Mycoplasmataceae
0.02	5	0	G	2093	Mycoplasma
0	1	1	S	2113	Mycoplasma californicum
0	1	0	S	28227	Mycoplasma penetrans
0	1	1	-	272633	Mycoplasma penetrans HF-2
0	1	1	S	45363	Mycoplasma alkalescens
0	1	1	S	76629	Mycoplasma gallopavonis
0	1	0	S	136241	Mycoplasma haemocanis
0	1	1	-	1111676	Mycoplasma haemocanis str. Illinois
0	1	0	O	186328	Entomoplasmatales
0	1	0	F	2131	Spiroplasmataceae
0	1	0	G	2132	Spiroplasma
0	1	1	S	216946	Spiroplasma turonicum
0.01	4	0	P	1297	Deinococcus-Thermus
0.01	4	0	C	188787	Deinococci
0.01	3	0	O	118964	Deinococcales
0.01	3	0	F	183710	Deinococcaceae
0.01	3	0	G	1298	Deinococcus
0	1	0	S	68909	Deinococcus geothermalis
0	1	1	-	319795	Deinococcus geothermalis DSM 11300
0	1	1	S	1182568	Deinococcus puniceus
0	1	1	S	1211322	Deinococcus metallilatus
0	1	0	O	68933	Thermales
0	1	0	F	188786	Thermaceae
0	1	0	G	65551	Meiothermus
0	1	0	S	52022	Meiothermus silvanus
0	1	1	-	526227	Meiothermus silvanus DSM 9946
0.19	59	0	-	1783270	FCB group
0.19	59	0	-	68336	Bacteroidetes/Chlorobi group
0.17	53	3	P	976	Bacteroidetes
0.11	33	0	C	117743	Flavobacteriia
0.11	33	0	O	200644	Flavobacteriales
0.09	28	2	F	49546	Flavobacteriaceae
0.02	7	0	G	237	Flavobacterium
0.01	3	3	S	1871076	Flavobacterium sp. IGB 4-14
0	1	1	S	996	Flavobacterium columnare
0	1	1	S	1306519	Flavobacterium commune
0	1	1	S	1355330	Flavobacterium faecale
0	1	1	S	2183896	Flavobacterium sp. HYN0056
0.01	4	1	G	59732	Chryseobacterium
0.01	2	2	S	253	Chryseobacterium indologenes
0	1	1	S	112234	Chryseobacterium joostei
0.01	2	0	G	1016	Capnocytophaga
0	1	1	S	1018	Capnocytophaga ochracea
0	1	1	S	1316596	Capnocytophaga sp. oral taxon 878
0	1	0	G	34084	Riemerella
0	1	1	S	34085	Riemerella anatipestifer
0	1	0	G	76831	Myroides
0	1	1	S	256	Myroides odoratus
0	1	0	G	104264	Cellulophaga
0	1	0	S	76594	Cellulophaga baltica
0	1	1	-	1348584	Cellulophaga baltica 18
0	1	0	G	104267	Tenacibaculum
0	1	1	S	669041	Tenacibaculum dicentrarchi
0	1	0	G	153265	Aequorivita
0	1	0	S	101385	Aequorivita sublithincola
0	1	1	-	746697	Aequorivita sublithincola DSM 14238
0	1	0	G	225842	Formosa
0	1	1	S	1336795	Formosa sp. Hel3_A1_48
0	1	0	G	286104	Winogradskyella
0	1	1	S	1382466	Winogradskyella sediminis
0	1	0	G	291183	Lacinutrix
0	1	1	S	1486034	Lacinutrix venerupis
0	1	0	G	326319	Dokdonia
0	1	1	S	983548	Dokdonia sp. 4H-3-7-5
0	1	0	G	417127	Zunongwangia
0	1	0	S	398743	Zunongwangia profunda
0	1	1	-	655815	Zunongwangia profunda SM-A87
0	1	1	G	444051	Mesoflavibacter
0	1	0	G	501783	Cloacibacterium
0	1	1	S	237258	Cloacibacterium normanense
0	1	0	G	1433995	Cruoricaptor
0	1	1	S	1118202	Cruoricaptor ignavus
0.02	5	0	F	39782	Blattabacteriaceae
0.02	5	0	G	34098	Blattabacterium
0.01	4	4	S	1653831	Blattabacterium cuenoti
0	1	0	S	624186	Blattabacterium sp. (Blattella germanica)
0	1	1	-	331104	Blattabacterium sp. (Blattella germanica) str. Bge
0.02	7	0	C	768503	Cytophagia
0.02	7	0	O	768507	Cytophagales
0.01	3	0	F	563798	Cyclobacteriaceae
0.01	2	0	G	390846	Echinicola
0	1	1	S	1795355	Echinicola strongylocentroti
0	1	1	S	1807691	Echinicola rosea
0	1	0	G	68288	Cyclobacterium
0	1	0	S	104	Cyclobacterium marinum
0	1	1	-	880070	Cyclobacterium marinum DSM 745
0.01	2	0	F	89373	Cytophagaceae
0.01	2	1	G	107	Spirosoma
0	1	1	S	1211326	Spirosoma aerolatum
0	1	0	F	200667	Flammeovirgaceae
0	1	1	G	59739	Flammeovirga
0	1	0	F	1853232	Hymenobacteraceae
0	1	0	G	323449	Pontibacter
0	1	1	S	400092	Pontibacter korlensis
0.02	6	0	C	200643	Bacteroidia
0.02	6	0	O	171549	Bacteroidales
0.01	3	0	F	171552	Prevotellaceae
0.01	3	0	G	838	Prevotella
0.01	2	2	S	28132	Prevotella melaninogenica
0	1	1	S	28137	Prevotella veroralis
0.01	2	0	F	815	Bacteroidaceae
0.01	2	0	G	816	Bacteroides
0	1	1	S	47678	Bacteroides caccae
0	1	1	S	371601	Bacteroides xylanisolvens
0	1	0	F	171551	Porphyromonadaceae
0	1	0	G	836	Porphyromonas
0	1	0	S	28123	Porphyromonas asaccharolytica
0	1	1	-	879243	Porphyromonas asaccharolytica DSM 20707
0.01	3	0	C	117747	Sphingobacteriia
0.01	3	0	O	200666	Sphingobacteriales
0.01	3	0	F	84566	Sphingobacteriaceae
0	1	0	G	28453	Sphingobacterium
0	1	1	S	797291	Sphingobacterium lactis
0	1	0	G	84567	Pedobacter
0	1	1	S	332999	Pedobacter suwonensis
0	1	0	G	423349	Mucilaginibacter
0	1	1	S	398049	Mucilaginibacter daejeonensis
0	1	0	C	1853228	Chitinophagia
0	1	0	O	1853229	Chitinophagales
0	1	0	F	563835	Chitinophagaceae
0	1	0	G	79328	Chitinophaga
0	1	0	S	79329	Chitinophaga pinensis
0	1	1	-	485918	Chitinophaga pinensis DSM 2588
0.01	3	0	P	1090	Chlorobi
0.01	3	0	C	191410	Chlorobia
0.01	3	0	O	191411	Chlorobiales
0.01	3	0	F	191412	Chlorobiaceae
0.01	2	0	G	1101	Prosthecochloris
0.01	2	2	S	1868325	Prosthecochloris sp. CIB 2401
0	1	1	G	256319	Chlorobaculum
0.01	3	0	P	1134404	Ignavibacteriae
0.01	3	0	C	795747	Ignavibacteria
0.01	3	0	O	795748	Ignavibacteriales
0.01	3	0	F	795749	Ignavibacteriaceae
0.01	3	0	G	795750	Ignavibacterium
0.01	3	0	S	591197	Ignavibacterium album
0.01	3	3	-	945713	Ignavibacterium album JCM 16511
0.03	9	0	-	1783257	PVC group
0.01	4	0	P	74201	Verrucomicrobia
0.01	2	0	C	203494	Verrucomicrobiae
0.01	2	0	O	48461	Verrucomicrobiales
0	1	0	F	203557	Verrucomicrobiaceae
0	1	0	G	2735	Verrucomicrobium
0	1	0	S	2736	Verrucomicrobium spinosum
0	1	1	-	240016	Verrucomicrobium spinosum DSM 4136 = JCM 18804
0	1	0	F	1647988	Akkermansiaceae
0	1	0	G	239934	Akkermansia
0	1	1	S	239935	Akkermansia muciniphila
0	1	0	C	134549	Spartobacteria
0	1	0	G	134550	Candidatus Xiphinematobacter
0	1	1	S	1704307	Candidatus Xiphinematobacter sp. Idaho Grape
0	1	0	C	414999	Opitutae
0	1	0	O	415000	Opitutales
0	1	0	F	134623	Opitutaceae
0	1	0	G	1961799	Lacunisphaera
0	1	1	S	1838286	Lacunisphaera limnophila
0.01	3	0	P	203682	Planctomycetes
0.01	2	0	C	203683	Planctomycetia
0.01	2	0	O	112	Planctomycetales
0.01	2	0	F	126	Planctomycetaceae
0	1	0	G	1649453	Gimesia
0	1	1	S	122	Gimesia maris
0	1	1	G	1649480	Planctopirus
0	1	0	-	473814	unclassified Planctomycetes
0	1	1	S	1930277	Planctomycetes bacterium EC9
0.01	2	0	P	204428	Chlamydiae
0.01	2	0	C	204429	Chlamydiia
0	1	0	O	51291	Chlamydiales
0	1	0	F	809	Chlamydiaceae
0	1	0	-	1113537	Chlamydia/Chlamydophila group
0	1	0	G	810	Chlamydia
0	1	1	S	83555	Chlamydia abortus
0	1	0	O	1963360	Parachlamydiales
0	1	0	F	92713	Parachlamydiaceae
0	1	0	G	112987	Neochlamydia
0	1	1	S	1353976	Neochlamydia sp. S13
0.02	7	0	P	203691	Spirochaetes
0.02	7	0	C	203692	Spirochaetia
0.02	6	0	O	136	Spirochaetales
0.02	5	0	F	137	Spirochaetaceae
0.01	3	0	G	157	Treponema
0	1	1	S	69710	Treponema vincentii
0	1	1	S	138851	Treponema parvum
0	1	1	S	409322	Treponema pedis
0.01	2	0	G	399320	Sphaerochaeta
0	1	0	S	273376	Sphaerochaeta coccoides
0	1	1	-	760011	Sphaerochaeta coccoides DSM 17374
0	1	0	S	1131707	Sphaerochaeta pleomorpha
0	1	1	-	158190	Sphaerochaeta pleomorpha str. Grapes
0	1	0	F	1643685	Borreliaceae
0	1	0	G	138	Borrelia
0	1	0	S	229155	Borrelia turcica
0	1	1	-	1104446	Borrelia turcica IST7
0	1	0	-	1643688	Leptospirales
0	1	0	F	170	Leptospiraceae
0	1	1	G	171	Leptospira
0.02	6	0	P	32066	Fusobacteria
0.02	6	0	C	203490	Fusobacteriia
0.02	6	0	O	203491	Fusobacteriales
0.01	4	0	F	1129771	Leptotrichiaceae
0	1	1	G	32067	Leptotrichia
0	1	0	G	32068	Sebaldella
0	1	0	S	826	Sebaldella termitidis
0	1	1	-	526218	Sebaldella termitidis ATCC 33386
0	1	0	G	34104	Streptobacillus
0	1	1	S	34105	Streptobacillus moniliformis
0	1	0	G	168808	Sneathia
0	1	1	S	187101	Sneathia amnii
0.01	2	0	F	203492	Fusobacteriaceae
0.01	2	0	G	848	Fusobacterium
0	1	0	S	850	Fusobacterium mortiferum
0	1	1	-	469616	Fusobacterium mortiferum ATCC 9817
0	1	1	S	1583098	Fusobacterium hwasookii
0.01	3	0	P	57723	Acidobacteria
0.01	2	0	C	204432	Acidobacteriia
0.01	2	0	O	204433	Acidobacteriales
0.01	2	0	F	204434	Acidobacteriaceae
0.01	2	0	G	940557	Granulicella
0.01	2	0	S	940614	Granulicella mallensis
0.01	2	2	-	682795	Granulicella mallensis MP5ACTX8
0	1	0	-	458031	unclassified Acidobacteria
0	1	0	-	1562572	Acidobacteria subdivision 10
0	1	0	G	1172428	Thermotomaculum
0	1	1	S	981385	Thermotomaculum hydrothermale
0.01	2	0	P	200918	Thermotogae
0.01	2	0	C	188708	Thermotogae
0	1	0	O	2419	Thermotogales
0	1	0	F	188709	Thermotogaceae
0	1	1	G	1643951	Pseudothermotoga
0	1	0	O	1643947	Petrotogales
0	1	0	-	1643949	Petrotogaceae
0	1	0	G	28236	Petrotoga
0	1	0	S	69499	Petrotoga mobilis
0	1	1	-	403833	Petrotoga mobilis SJ95
0	1	0	P	68297	Dictyoglomi
0	1	0	C	203486	Dictyoglomia
0	1	0	O	203487	Dictyoglomales
0	1	0	F	203488	Dictyoglomaceae
0	1	0	G	13	Dictyoglomus
0	1	0	S	14	Dictyoglomus thermophilum
0	1	1	-	309799	Dictyoglomus thermophilum H-6-12
0	1	0	P	200783	Aquificae
0	1	0	C	187857	Aquificae
0	1	0	O	32069	Aquificales
0	1	0	F	224027	Hydrogenothermaceae
0	1	0	G	182899	Persephonella
0	1	0	S	309805	Persephonella marina
0	1	1	-	123214	Persephonella marina EX-H1
0.05	16	0	D	2157	Archaea
0.04	13	0	P	28890	Euryarchaeota
0.02	7	2	C	183963	Halobacteria
0.01	2	0	O	1644055	Haloferacales
0.01	2	0	F	1644056	Haloferacaceae
0	1	0	G	293431	Haloquadratum
0	1	1	S	293091	Haloquadratum walsbyi
0	1	0	G	376170	Haloplanus
0	1	1	S	660522	Haloplanus aerogenes
0.01	2	0	O	1644060	Natrialbales
0.01	2	0	F	1644061	Natrialbaceae
0	1	0	G	63742	Natrialba
0	1	0	S	13769	Natrialba magadii
0	1	1	-	547559	Natrialba magadii ATCC 43099
0	1	0	G	1269201	Salinarchaeum
0	1	1	S	869888	Salinarchaeum laminariae
0	1	0	O	2235	Halobacteriales
0	1	0	F	2236	Halobacteriaceae
0	1	0	G	2239	Halobacterium
0	1	1	S	2242	Halobacterium salinarum
0.01	3	0	C	183968	Thermococci
0.01	3	0	O	2258	Thermococcales
0.01	3	0	F	2259	Thermococcaceae
0.01	2	0	G	2260	Pyrococcus
0.01	2	2	S	1183377	Pyrococcus sp. ST04
0	1	1	G	2263	Thermococcus
0.01	2	0	C	224756	Methanomicrobia
0.01	2	0	O	94695	Methanosarcinales
0.01	2	0	F	2206	Methanosarcinaceae
0.01	2	0	G	2207	Methanosarcina
0	1	1	S	2208	Methanosarcina barkeri
0	1	1	S	2209	Methanosarcina mazei
0	1	0	C	183980	Archaeoglobi
0	1	0	O	2231	Archaeoglobales
0	1	0	F	2232	Archaeoglobaceae
0	1	0	G	54260	Ferroglobus
0	1	0	S	54261	Ferroglobus placidus
0	1	1	-	589924	Ferroglobus placidus DSM 10642
0.01	3	0	-	1783275	TACK group
0.01	2	0	P	28889	Crenarchaeota
0.01	2	0	C	183924	Thermoprotei
0	1	0	O	2281	Sulfolobales
0	1	0	F	118883	Sulfolobaceae
0	1	0	G	2284	Sulfolobus
0	1	1	S	1294262	Sulfolobus sp. JCM 16833
0	1	0	O	114380	Desulfurococcales
0	1	0	F	2272	Desulfurococcaceae
0	1	0	G	56635	Aeropyrum
0	1	0	S	56636	Aeropyrum pernix
0	1	1	-	272557	Aeropyrum pernix K1
0	1	0	P	651137	Thaumarchaeota
0	1	0	O	31932	Nitrosopumilales
0	1	0	F	338190	Nitrosopumilaceae
0	1	0	G	338191	Nitrosopumilus
0	1	0	S	338192	Nitrosopumilus maritimus
0	1	1	-	436308	Nitrosopumilus maritimus SCM1
0.01	2	0	D	10239	Viruses
0	1	0	-	35237	dsDNA viruses, no RNA stage
0	1	0	F	10442	Baculoviridae
0	1	0	G	558016	Alphabaculovirus
0	1	1	S	307456	Autographa californica multiple nucleopolyhedrovirus
0	1	0	-	439488	ssRNA viruses
0	1	0	-	35278	ssRNA positive-strand viruses, no DNA stage
0	1	0	F	119163	Luteoviridae
0	1	1	G	119164	Polerovirus

## Sheet: 06
91.36	27261	27261.1	U	0	unclassified
8.16	2435	4	-	1	root
8.14	2428	60	-	131567	cellular organisms
5.37	1603	15	D	2759	Eukaryota
5.15	1536	6	-	33154	Opisthokonta
4.67	1393	0	K	33208	Metazoa
4.67	1393	0	-	6072	Eumetazoa
4.67	1393	0	-	33213	Bilateria
4.67	1393	0	-	33511	Deuterostomia
4.67	1393	0	P	7711	Chordata
4.67	1393	0	-	89593	Craniata
4.67	1393	0	-	7742	Vertebrata
4.67	1393	0	-	7776	Gnathostomata
4.67	1393	0	-	117570	Teleostomi
4.67	1393	0	-	117571	Euteleostomi
4.67	1393	0	-	8287	Sarcopterygii
4.67	1393	0	-	1338369	Dipnotetrapodomorpha
4.67	1393	0	-	32523	Tetrapoda
4.67	1393	0	-	32524	Amniota
4.67	1393	0	C	40674	Mammalia
4.67	1393	0	-	32525	Theria
4.67	1393	0	-	9347	Eutheria
4.67	1393	0	-	1437010	Boreoeutheria
4.67	1393	0	-	314146	Euarchontoglires
4.67	1393	0	O	9443	Primates
4.67	1393	0	-	376913	Haplorrhini
4.67	1393	0	-	314293	Simiiformes
4.67	1393	0	-	9526	Catarrhini
4.67	1393	0	-	314295	Hominoidea
4.67	1393	0	F	9604	Hominidae
4.67	1393	0	-	207598	Homininae
4.67	1393	0	G	9605	Homo
4.67	1393	1393	S	9606	Homo sapiens
0.46	137	0	K	4751	Fungi
0.45	134	4	-	451864	Dikarya
0.37	111	0	P	4890	Ascomycota
0.36	108	2	-	716545	saccharomyceta
0.19	58	0	-	147537	Saccharomycotina
0.19	58	0	C	4891	Saccharomycetes
0.19	58	6	O	4892	Saccharomycetales
0.09	26	2	F	4893	Saccharomycetaceae
0.02	5	2	G	4930	Saccharomyces
0.01	2	0	S	4932	Saccharomyces cerevisiae
0.01	2	2	-	559292	Saccharomyces cerevisiae S288C
0	1	1	S	1080349	Saccharomyces eubayanus
0.02	5	0	G	71245	Kazachstania
0.01	3	0	S	432096	Kazachstania africana
0.01	3	3	-	1071382	Kazachstania africana CBS 2517
0.01	2	0	S	588726	Kazachstania naganishii
0.01	2	2	-	1071383	Kazachstania naganishii CBS 8797
0.01	3	0	G	33170	Eremothecium
0.01	2	0	S	33169	Eremothecium gossypii
0.01	2	2	-	284811	Eremothecium gossypii ATCC 10895
0	1	0	S	45285	Eremothecium cymbalariae
0	1	1	-	931890	Eremothecium cymbalariae DBVPG#7215
0.01	3	1	G	113604	Tetrapisispora
0	1	0	S	113608	Tetrapisispora phaffii
0	1	1	-	1071381	Tetrapisispora phaffii CBS 4417
0	1	0	S	1071379	Tetrapisispora blattae
0	1	1	-	1071380	Tetrapisispora blattae CBS 6284
0.01	2	0	G	4910	Kluyveromyces
0	1	0	S	4911	Kluyveromyces marxianus
0	1	1	-	1003335	Kluyveromyces marxianus DMKU3-1042
0	1	1	S	28985	Kluyveromyces lactis
0.01	2	0	G	300275	Lachancea
0.01	2	0	S	381046	Lachancea thermotolerans
0.01	2	2	-	559295	Lachancea thermotolerans CBS 6340
0	1	0	G	4948	Torulaspora
0	1	1	S	48254	Torulaspora globosa
0	1	0	G	4953	Zygosaccharomyces
0	1	1	S	4956	Zygosaccharomyces rouxii
0	1	0	G	278028	Naumovozyma
0	1	0	S	27288	Naumovozyma castellii
0	1	1	-	1064592	Naumovozyma castellii CBS 4309
0	1	0	G	1196389	Zygotorulaspora
0	1	1	S	42260	Zygotorulaspora mrakii
0.04	12	0	F	1156497	Pichiaceae
0.02	5	0	G	461281	Ogataea
0.02	5	0	S	1005962	Ogataea parapolymorpha
0.02	5	5	-	871575	Ogataea parapolymorpha DL-1
0.01	4	0	G	4919	Pichia
0.01	4	4	S	4909	Pichia kudriavzevii
0.01	3	0	G	13366	Brettanomyces
0.01	3	3	S	5007	Brettanomyces bruxellensis
0.03	8	0	F	766764	Debaryomycetaceae
0.01	4	0	G	766733	Scheffersomyces
0.01	4	0	S	4924	Scheffersomyces stipitis
0.01	4	4	-	322104	Scheffersomyces stipitis CBS 6054
0.01	3	0	-	1535325	Candida/Lodderomyces clade
0.01	3	0	G	1535326	Candida
0	1	0	S	5476	Candida albicans
0	1	1	-	237561	Candida albicans SC5314
0	1	0	S	42374	Candida dubliniensis
0	1	1	-	573826	Candida dubliniensis CD36
0	1	0	S	273371	Candida orthopsilosis
0	1	1	-	1136231	Candida orthopsilosis Co 90-125
0	1	0	G	4958	Debaryomyces
0	1	0	S	4959	Debaryomyces hansenii
0	1	0	-	58641	Debaryomyces hansenii var. hansenii
0	1	1	-	284592	Debaryomyces hansenii CBS767
0.01	2	0	F	34353	Dipodascaceae
0.01	2	0	G	4951	Yarrowia
0.01	2	0	S	4952	Yarrowia lipolytica
0.01	2	2	-	284591	Yarrowia lipolytica CLIB122
0.01	2	0	F	34365	Saccharomycodaceae
0.01	2	0	G	36034	Saccharomycodes
0.01	2	2	S	36035	Saccharomycodes ludwigii
0	1	0	F	115784	Phaffomycetaceae
0	1	0	G	460517	Komagataella
0	1	0	S	460519	Komagataella phaffii
0	1	1	-	644223	Komagataella phaffii GS115
0	1	0	F	410830	Trichomonascaceae
0	1	0	G	410829	Sugiyamaella
0	1	1	S	796027	Sugiyamaella lignohabitans
0.16	48	0	-	147538	Pezizomycotina
0.16	48	4	-	716546	leotiomyceta
0.1	30	0	-	715989	sordariomyceta
0.08	24	2	C	147550	Sordariomycetes
0.04	11	1	-	222543	Hypocreomycetidae
0.03	8	1	O	5125	Hypocreales
0.02	5	0	F	110618	Nectriaceae
0.02	5	0	G	5506	Fusarium
0.01	3	1	-	569360	Fusarium sambucinum species complex
0	1	0	S	5518	Fusarium graminearum
0	1	1	-	229533	Fusarium graminearum PH-1
0	1	1	S	36050	Fusarium poae
0	1	0	-	171627	Fusarium fujikuroi species complex
0	1	0	S	5127	Fusarium fujikuroi
0	1	1	-	1279085	Fusarium fujikuroi IMI 58289
0	1	0	-	171631	Fusarium oxysporum species complex
0	1	0	S	5507	Fusarium oxysporum
0	1	0	-	59765	Fusarium oxysporum f. sp. lycopersici
0	1	1	-	426428	Fusarium oxysporum f. sp. lycopersici 4287
0	1	0	F	34397	Clavicipitaceae
0	1	0	G	243023	Pochonia
0	1	0	S	280754	Pochonia chlamydosporia
0	1	1	-	1380566	Pochonia chlamydosporia 170
0	1	0	F	474942	Ophiocordycipitaceae
0	1	0	G	98402	Drechmeria
0	1	1	S	98403	Drechmeria coniospora
0.01	2	0	O	1028384	Glomerellales
0.01	2	0	F	681950	Glomerellaceae
0.01	2	0	G	5455	Colletotrichum
0.01	2	0	S	80884	Colletotrichum higginsianum
0.01	2	2	-	759273	Colletotrichum higginsianum IMI 349063
0.04	11	1	-	222544	Sordariomycetidae
0.03	8	1	O	5139	Sordariales
0.01	4	0	F	5148	Sordariaceae
0.01	4	0	G	5140	Neurospora
0.01	4	0	S	5141	Neurospora crassa
0.01	4	4	-	367110	Neurospora crassa OR74A
0.01	3	0	F	35718	Chaetomiaceae
0.01	2	0	G	35719	Thielavia
0.01	2	0	S	35720	Thielavia terrestris
0.01	2	2	-	578455	Thielavia terrestris NRRL 8126
0	1	0	G	1920207	Thermothelomyces
0	1	0	S	78579	Thermothelomyces thermophila
0	1	1	-	573729	Thermothelomyces thermophila ATCC 42464
0.01	2	0	O	639021	Magnaporthales
0.01	2	0	F	81093	Magnaporthaceae
0	1	0	G	48558	Pyricularia
0	1	1	S	1578925	Pyricularia pennisetigena
0	1	0	G	148303	Magnaporthe
0	1	1	S	148305	Magnaporthe grisea
0.02	6	0	C	147548	Leotiomycetes
0.02	6	0	O	5178	Helotiales
0.02	6	0	F	28983	Sclerotiniaceae
0.02	6	0	G	33196	Botrytis
0.02	6	0	S	40559	Botrytis cinerea
0.02	6	6	-	332648	Botrytis cinerea B05.10
0.03	9	0	C	147545	Eurotiomycetes
0.03	9	0	-	451871	Eurotiomycetidae
0.03	9	1	O	5042	Eurotiales
0.03	8	0	F	1131492	Aspergillaceae
0.03	8	1	G	5052	Aspergillus
0.01	2	2	S	182096	Aspergillus chevalieri
0.01	2	0	S	746128	Aspergillus fumigatus
0.01	2	2	-	330879	Aspergillus fumigatus Af293
0.01	2	2	S	1069201	Aspergillus luchuensis
0	1	0	S	5062	Aspergillus oryzae
0	1	1	-	510516	Aspergillus oryzae RIB40
0.02	5	0	-	715962	dothideomyceta
0.02	5	0	C	147541	Dothideomycetes
0.02	5	0	-	451867	Dothideomycetidae
0.02	5	0	O	134362	Capnodiales
0.02	5	0	F	93133	Mycosphaerellaceae
0.01	3	0	G	29002	Cercospora
0.01	3	3	S	122368	Cercospora beticola
0.01	2	0	G	1047167	Zymoseptoria
0.01	2	0	S	1047171	Zymoseptoria tritici
0.01	2	2	-	336722	Zymoseptoria tritici IPO323
0.01	3	0	-	451866	Taphrinomycotina
0.01	3	0	C	147554	Schizosaccharomycetes
0.01	3	0	O	34346	Schizosaccharomycetales
0.01	3	0	F	4894	Schizosaccharomycetaceae
0.01	3	0	G	4895	Schizosaccharomyces
0.01	3	3	S	4896	Schizosaccharomyces pombe
0.06	19	0	P	5204	Basidiomycota
0.04	12	0	-	5302	Agaricomycotina
0.03	9	0	C	155619	Agaricomycetes
0.02	5	0	-	355688	Agaricomycetes incertae sedis
0.02	5	0	O	36064	Cantharellales
0.02	5	0	F	5250	Ceratobasidiaceae
0.02	5	0	G	1322061	Rhizoctonia
0.02	5	5	S	456999	Rhizoctonia solani
0.01	4	0	-	452333	Agaricomycetidae
0.01	4	0	O	5338	Agaricales
0.01	4	0	F	654128	Marasmiaceae
0.01	4	0	G	34448	Marasmius
0.01	4	4	S	181124	Marasmius oreades
0.01	3	0	C	155616	Tremellomycetes
0.01	3	0	O	5234	Tremellales
0.01	3	0	F	1884633	Cryptococcaceae
0.01	3	2	G	5206	Cryptococcus
0	1	0	-	1884637	Cryptococcus gattii species complex
0	1	0	S	37769	Cryptococcus gattii VGI
0	1	1	-	367775	Cryptococcus gattii WM276
0.02	7	0	-	452284	Ustilaginomycotina
0.01	4	0	C	5257	Ustilaginomycetes
0.01	4	0	O	5267	Ustilaginales
0.01	4	1	F	5268	Ustilaginaceae
0.01	2	0	G	5269	Ustilago
0.01	2	0	S	5270	Ustilago maydis
0.01	2	2	-	237631	Ustilago maydis 521
0	1	0	G	63265	Sporisorium
0	1	1	S	280036	Sporisorium graminicola
0.01	3	0	C	1538075	Malasseziomycetes
0.01	3	0	O	162474	Malasseziales
0.01	3	0	F	742845	Malasseziaceae
0.01	3	0	G	55193	Malassezia
0.01	3	3	S	76775	Malassezia restricta
0.01	3	0	-	112252	Fungi incertae sedis
0.01	3	0	P	6029	Microsporidia
0.01	3	0	-	6032	Apansporoblastina
0.01	3	0	F	36734	Unikaryonidae
0.01	3	0	G	6033	Encephalitozoon
0	1	0	S	6035	Encephalitozoon cuniculi
0	1	1	-	284813	Encephalitozoon cuniculi GB-M1
0	1	0	S	58839	Encephalitozoon intestinalis
0	1	1	-	876142	Encephalitozoon intestinalis ATCC 50506
0	1	0	S	571949	Encephalitozoon romaleae
0	1	1	-	1178016	Encephalitozoon romaleae SJ-2008
0.13	40	0	-	33630	Alveolata
0.13	40	0	P	5794	Apicomplexa
0.09	26	1	C	422676	Aconoidasida
0.06	19	0	O	5819	Haemosporida
0.06	19	0	F	1639119	Plasmodiidae
0.06	19	0	G	5820	Plasmodium
0.02	6	1	-	418101	Plasmodium (Vinckeia)
0.01	4	4	S	5861	Plasmodium yoelii
0	1	0	S	5825	Plasmodium chabaudi
0	1	1	-	31271	Plasmodium chabaudi chabaudi
0.02	5	1	-	418107	Plasmodium (Laverania)
0.01	2	2	S	5854	Plasmodium reichenowi
0	1	1	S	647221	Plasmodium gaboni
0	1	1	S	880535	Plasmodium sp. gorilla clade G2
0.01	4	0	-	418103	Plasmodium (Plasmodium)
0	1	0	S	5827	Plasmodium cynomolgi
0	1	1	-	1120755	Plasmodium cynomolgi strain B
0	1	0	S	5850	Plasmodium knowlesi
0	1	1	-	5851	Plasmodium knowlesi strain H
0	1	1	S	5855	Plasmodium vivax
0	1	1	S	5858	Plasmodium malariae
0.01	2	2	S	208452	Plasmodium coatneyi
0.01	2	0	-	418104	Plasmodium (Haemamoeba)
0.01	2	2	S	85471	Plasmodium relictum
0.02	6	0	-	5863	Piroplasmida
0.01	3	0	F	27994	Theileriidae
0.01	3	0	G	5873	Theileria
0	1	0	S	5872	Theileria equi
0	1	1	-	1537102	Theileria equi strain WA
0	1	1	S	5874	Theileria annulata
0	1	0	S	68886	Theileria orientalis
0	1	1	-	869250	Theileria orientalis strain Shintoku
0.01	3	0	F	32594	Babesiidae
0.01	3	0	G	5864	Babesia
0.01	2	0	S	5868	Babesia microti
0.01	2	2	-	1133968	Babesia microti strain RI
0	1	0	S	5865	Babesia bovis
0	1	1	-	484906	Babesia bovis T2Bo
0.05	14	0	C	1280412	Conoidasida
0.05	14	0	-	5796	Coccidia
0.05	14	0	O	75739	Eucoccidiorida
0.05	14	0	-	423054	Eimeriorina
0.03	10	4	F	5809	Sarcocystidae
0.01	3	0	G	94642	Besnoitia
0.01	3	3	S	94643	Besnoitia besnoiti
0.01	2	0	G	5810	Toxoplasma
0.01	2	0	S	5811	Toxoplasma gondii
0.01	2	2	-	508771	Toxoplasma gondii ME49
0	1	0	G	29175	Neospora
0	1	0	S	29176	Neospora caninum
0	1	1	-	572307	Neospora caninum Liverpool
0.01	4	0	F	35082	Cryptosporidiidae
0.01	4	0	G	5806	Cryptosporidium
0.01	4	0	S	5807	Cryptosporidium parvum
0.01	4	4	-	353152	Cryptosporidium parvum Iowa II
0.02	5	0	-	33634	Stramenopiles
0.02	5	0	P	2836	Bacillariophyta
0.01	4	0	C	33836	Coscinodiscophyceae
0.01	4	0	-	33846	Thalassiosirophycidae
0.01	4	0	O	33847	Thalassiosirales
0.01	4	0	F	29202	Thalassiosiraceae
0.01	4	0	G	35127	Thalassiosira
0.01	4	0	S	35128	Thalassiosira pseudonana
0.01	4	4	-	296543	Thalassiosira pseudonana CCMP1335
0	1	0	C	33849	Bacillariophyceae
0	1	0	-	33850	Bacillariophycidae
0	1	0	O	38748	Naviculales
0	1	0	F	38749	Phaeodactylaceae
0	1	0	G	2849	Phaeodactylum
0	1	0	S	2850	Phaeodactylum tricornutum
0	1	1	-	556484	Phaeodactylum tricornutum CCAP 1055/1
0.02	5	0	-	33682	Euglenozoa
0.02	5	0	O	5653	Kinetoplastida
0.02	5	0	F	5654	Trypanosomatidae
0.01	4	0	-	1286322	Leishmaniinae
0.01	4	1	G	5658	Leishmania
0.01	2	0	-	38568	Leishmania
0.01	2	0	-	38581	Leishmania major species complex
0.01	2	0	S	5664	Leishmania major
0.01	2	2	-	347515	Leishmania major strain Friedlin
0	1	1	-	37616	Viannia
0	1	0	G	5690	Trypanosoma
0	1	0	-	39700	Trypanozoon
0	1	0	S	5691	Trypanosoma brucei
0	1	0	-	31285	Trypanosoma brucei gambiense
0	1	1	-	679716	Trypanosoma brucei gambiense DAL972
0	1	0	-	543769	Rhizaria
0	1	0	-	136419	Cercozoa
0	1	0	-	29197	Chlorarachniophyceae
0	1	0	G	227085	Bigelowiella
0	1	1	S	227086	Bigelowiella natans
0	1	0	-	554915	Amoebozoa
0	1	0	-	142796	Mycetozoa
0	1	0	-	33083	Dictyostelids
0	1	0	O	2058949	Dictyosteliales
0	1	0	F	2058185	Dictyosteliaceae
0	1	0	G	5782	Dictyostelium
0	1	0	S	44689	Dictyostelium discoideum
0	1	1	-	352472	Dictyostelium discoideum AX4
2.53	756	93	D	2	Bacteria
0.96	285	13	P	1224	Proteobacteria
0.59	175	8	C	1236	Gammaproteobacteria
0.22	65	0	O	72274	Pseudomonadales
0.11	33	0	F	468	Moraxellaceae
0.08	25	10	G	469	Acinetobacter
0.01	4	4	S	40214	Acinetobacter johnsonii
0.01	4	0	-	909768	Acinetobacter calcoaceticus/baumannii complex
0.01	4	4	S	470	Acinetobacter baumannii
0.01	2	2	S	40215	Acinetobacter junii
0.01	2	2	S	756892	Acinetobacter indicus
0	1	1	S	28090	Acinetobacter lwoffii
0	1	1	S	1324350	Acinetobacter equi
0	1	1	S	2006115	Acinetobacter piscicola
0.03	8	0	G	475	Moraxella
0.02	6	6	S	34062	Moraxella osloensis
0	1	1	S	478	Moraxella nonliquefaciens
0	1	1	S	386891	Moraxella bovoculi
0.11	32	0	F	135621	Pseudomonadaceae
0.11	32	6	G	286	Pseudomonas
0.03	10	0	-	136846	Pseudomonas stutzeri group
0.03	10	0	-	578833	Pseudomonas stutzeri subgroup
0.03	10	8	S	316	Pseudomonas stutzeri
0.01	2	2	-	996285	Pseudomonas stutzeri DSM 4166
0.02	6	6	S	515393	Pseudomonas yamanorum
0.01	4	0	-	136843	Pseudomonas fluorescens group
0.01	4	4	S	47878	Pseudomonas azotoformans
0.01	2	0	-	136841	Pseudomonas aeruginosa group
0.01	2	2	S	287	Pseudomonas aeruginosa
0.01	2	0	-	136845	Pseudomonas putida group
0.01	2	1	S	303	Pseudomonas putida
0	1	1	-	1211579	Pseudomonas putida NBRC 14164
0.01	2	1	-	136849	Pseudomonas syringae group
0	1	1	S	33069	Pseudomonas viridiflava
0.1	29	3	O	91347	Enterobacterales
0.04	13	5	F	543	Enterobacteriaceae
0.02	5	0	G	561	Escherichia
0.02	5	5	S	562	Escherichia coli
0	1	1	G	83654	Leclercia
0	1	0	G	409304	Candidatus Ishikawaella
0	1	0	S	168169	Candidatus Ishikawaella capsulata
0	1	1	-	476281	Candidatus Ishikawaella capsulata Mpkobe
0	1	0	G	1330547	Kosakonia
0	1	1	S	497725	Kosakonia oryzae
0.02	5	0	F	1903409	Erwiniaceae
0.01	3	0	G	32199	Buchnera
0.01	3	1	S	9	Buchnera aphidicola
0	1	1	-	98785	Buchnera aphidicola (Aphis gossypii)
0	1	1	-	1241835	Buchnera aphidicola (Aphis nerii)
0	1	0	G	551	Erwinia
0	1	1	S	1922217	Candidatus Erwinia sp. ErCipseudotaxifoliae
0	1	0	G	53335	Pantoea
0	1	1	S	553	Pantoea ananatis
0.01	3	0	F	1903411	Yersiniaceae
0.01	2	0	G	629	Yersinia
0	1	1	S	630	Yersinia enterocolitica
0	1	1	S	631	Yersinia intermedia
0	1	0	G	613	Serratia
0	1	1	S	82995	Serratia grimesii
0.01	2	0	F	1903410	Pectobacteriaceae
0	1	1	G	122277	Pectobacterium
0	1	0	G	204037	Dickeya
0	1	0	S	556	Dickeya chrysanthemi
0	1	1	-	1223569	Dickeya chrysanthemi NCPPB 402
0	1	1	F	1903412	Hafniaceae
0	1	0	F	1903414	Morganellaceae
0	1	0	G	586	Providencia
0	1	1	S	126385	Providencia alcalifaciens
0	1	0	F	1903416	Budviciaceae
0	1	0	G	82980	Leminorella
0	1	1	S	158841	Leminorella richardii
0.06	18	0	O	135625	Pasteurellales
0.06	18	0	F	712	Pasteurellaceae
0.06	18	0	G	745	Pasteurella
0.06	18	0	S	747	Pasteurella multocida
0.06	18	18	-	44283	Pasteurella multocida subsp. multocida
0.05	16	1	O	135622	Alteromonadales
0.02	5	0	F	72275	Alteromonadaceae
0.01	4	4	G	226	Alteromonas
0	1	0	G	89404	Glaciecola
0	1	0	S	300231	Glaciecola nitratireducens
0	1	1	-	1085623	Glaciecola nitratireducens FR1064
0.02	5	0	F	267890	Shewanellaceae
0.02	5	2	G	22	Shewanella
0.01	2	2	S	62322	Shewanella baltica
0	1	1	S	712036	Shewanella dokdonensis
0.01	3	0	F	267888	Pseudoalteromonadaceae
0.01	3	0	G	53246	Pseudoalteromonas
0	1	1	S	161398	Pseudoalteromonas phenolica
0	1	1	-	194690	unclassified Pseudoalteromonas
0	1	1	S	562716	Pseudoalteromonas sp. CF6-2
0.01	2	1	F	267889	Colwelliaceae
0	1	0	G	1518149	Thalassotalea
0	1	1	S	1763536	Thalassotalea crassostreae
0.02	7	0	O	118969	Legionellales
0.02	6	0	F	444	Legionellaceae
0.02	6	0	G	445	Legionella
0.01	3	3	S	446	Legionella pneumophila
0.01	2	2	S	450	Legionella longbeachae
0	1	0	S	29423	Legionella oakridgensis
0	1	1	-	1268635	Legionella oakridgensis ATCC 33761 = DSM 21215
0	1	0	F	118968	Coxiellaceae
0	1	0	G	254245	Aquicella
0	1	1	S	254246	Aquicella lusitana
0.02	7	0	O	135614	Xanthomonadales
0.02	6	0	F	32033	Xanthomonadaceae
0.01	3	1	G	338	Xanthomonas
0	1	1	S	347	Xanthomonas oryzae
0	1	1	S	56460	Xanthomonas vesicatoria
0	1	1	G	68	Lysobacter
0	1	1	G	83618	Pseudoxanthomonas
0	1	0	G	141948	Thermomonas
0	1	1	S	1463158	Thermomonas carbonis
0	1	0	F	1775411	Rhodanobacteraceae
0	1	0	G	2233801	Ahniella
0	1	1	S	2021234	Ahniella affigens
0.02	7	0	O	135623	Vibrionales
0.02	7	0	F	641	Vibrionaceae
0.02	5	2	G	662	Vibrio
0.01	2	2	S	676	Vibrio fluvialis
0	1	0	-	1891919	Vibrio oreintalis group
0	1	1	S	379097	Vibrio sinaloensis
0	1	0	G	511678	Aliivibrio
0	1	0	S	668	Aliivibrio fischeri
0	1	1	-	1088719	Aliivibrio fischeri SR5
0	1	0	G	2042066	Paraphotobacterium
0	1	1	S	1755811	Paraphotobacterium marinum
0.02	6	0	O	135619	Oceanospirillales
0.01	3	0	F	28256	Halomonadaceae
0.01	3	2	G	2745	Halomonas
0	1	1	S	44935	Halomonas venusta
0.01	2	0	F	224379	Hahellaceae
0.01	2	0	G	158481	Hahella
0.01	2	0	S	158327	Hahella chejuensis
0.01	2	2	-	349521	Hahella chejuensis KCTC 2396
0	1	0	F	1920240	Kangiellaceae
0	1	0	G	261963	Kangiella
0	1	1	S	1144748	Kangiella sediminilitoris
0.01	3	0	O	72273	Thiotrichales
0.01	2	0	F	34064	Francisellaceae
0.01	2	0	G	262	Francisella
0	1	1	S	28110	Francisella philomiragia
0	1	1	S	1542390	Francisella sp. CA97-1460
0	1	0	F	135616	Piscirickettsiaceae
0	1	0	G	1237	Piscirickettsia
0	1	1	S	1238	Piscirickettsia salmonis
0.01	3	0	-	118884	unclassified Gammaproteobacteria
0.01	3	0	G	655184	Candidatus Thioglobus
0.01	3	3	S	1427364	Candidatus Thioglobus singularis
0.01	2	0	O	135613	Chromatiales
0	1	0	F	1046	Chromatiaceae
0	1	1	G	1227	Nitrosococcus
0	1	0	F	72276	Ectothiorhodospiraceae
0	1	0	G	1335745	Spiribacter
0	1	1	S	1335757	Spiribacter curvatus
0.01	2	0	O	135624	Aeromonadales
0.01	2	0	F	84642	Aeromonadaceae
0.01	2	2	G	642	Aeromonas
0.01	2	0	O	1706369	Cellvibrionales
0	1	0	F	1706371	Cellvibrionaceae
0	1	0	G	10	Cellvibrio
0	1	1	S	454662	Cellvibrio sp. KY-YJ-3
0	1	0	F	1706375	Spongiibacteraceae
0	1	0	G	1084558	Oceanicoccus
0	1	1	S	716816	Oceanicoccus sagamiensis
0.16	48	1	C	28211	Alphaproteobacteria
0.06	19	1	O	356	Rhizobiales
0.04	11	1	F	82115	Rhizobiaceae
0.02	6	0	-	227290	Rhizobium/Agrobacterium group
0.02	5	2	G	357	Agrobacterium
0.01	3	2	-	1183400	Agrobacterium tumefaciens complex
0	1	1	S	358	Agrobacterium tumefaciens
0	1	0	G	379	Rhizobium
0	1	1	S	648995	Rhizobium pusense
0.01	4	0	G	34019	Liberibacter
0.01	3	3	S	34020	Candidatus Liberibacter africanus
0	1	1	S	34021	Candidatus Liberibacter asiaticus
0.01	2	0	F	772	Bartonellaceae
0.01	2	1	G	773	Bartonella
0	1	0	S	56426	Bartonella clarridgeiae
0	1	1	-	696125	Bartonella clarridgeiae 73
0	1	0	F	41294	Bradyrhizobiaceae
0	1	1	G	374	Bradyrhizobium
0	1	0	F	45401	Hyphomicrobiaceae
0	1	0	G	119044	Filomicrobium
0	1	1	S	1608628	Candidatus Filomicrobium marinum
0	1	0	F	118882	Brucellaceae
0	1	1	G	234	Brucella
0	1	0	-	119042	unclassified Rhizobiales
0	1	0	G	573657	Candidatus Hodgkinia
0	1	1	S	573658	Candidatus Hodgkinia cicadicola
0	1	0	F	119045	Methylobacteriaceae
0	1	0	G	186650	Microvirga
0	1	1	S	1882682	Microvirga ossetica
0.03	8	0	O	204455	Rhodobacterales
0.03	8	0	F	31989	Rhodobacteraceae
0.02	6	4	G	265	Paracoccus
0	1	1	S	59779	Paracoccus marcusii
0	1	1	S	1077935	Paracoccus zhejiangensis
0	1	1	G	2433	Roseobacter
0	1	0	G	478070	Labrenzia
0	1	1	S	187304	Labrenzia aggregata
0.02	6	0	O	204457	Sphingomonadales
0.02	5	0	F	41297	Sphingomonadaceae
0.01	3	0	G	13687	Sphingomonas
0.01	2	2	S	424800	Sphingomonas insulae
0	1	1	S	1390395	Sphingomonas sp. LK11
0	1	0	G	165695	Sphingobium
0	1	1	S	121428	Sphingobium xenophagum
0	1	0	G	165696	Novosphingobium
0	1	1	S	1176536	Novosphingobium ginsenosidimutans
0	1	0	F	335929	Erythrobacteraceae
0	1	0	G	361177	Altererythrobacter
0	1	1	S	476157	Altererythrobacter ishigakiensis
0.01	4	0	O	204441	Rhodospirillales
0.01	2	0	F	433	Acetobacteraceae
0	1	0	G	441	Gluconobacter
0	1	1	S	38308	Gluconobacter frateurii
0	1	0	G	1223423	Neokomagataea
0	1	1	S	661191	Neokomagataea tanensis
0.01	2	0	F	41295	Rhodospirillaceae
0	1	1	G	191	Azospirillum
0	1	0	G	1182780	Magnetospira
0	1	1	S	1288970	Magnetospira sp. QH-2
0.01	4	0	O	204458	Caulobacterales
0.01	4	0	F	76892	Caulobacteraceae
0.01	4	2	G	41275	Brevundimonas
0.01	2	2	S	74329	Brevundimonas mediterranea
0.01	2	0	O	766	Rickettsiales
0.01	2	0	F	942	Anaplasmataceae
0.01	2	0	G	768	Anaplasma
0.01	2	0	-	106179	phagocytophilum group
0.01	2	2	S	948	Anaplasma phagocytophilum
0.01	2	0	O	54526	Pelagibacterales
0	1	0	F	1655514	Pelagibacteraceae
0	1	0	G	198251	Candidatus Pelagibacter
0	1	1	S	1388755	Candidatus Pelagibacter sp. HIMB1321
0	1	0	G	2045213	Candidatus Fonsibacter
0	1	1	S	1925548	Candidatus Fonsibacter ubiquis
0	1	0	O	1191478	Magnetococcales
0	1	0	F	1191479	Magnetococcaceae
0	1	0	G	162171	Magnetococcus
0	1	0	S	1124597	Magnetococcus marinus
0	1	1	-	156889	Magnetococcus marinus MC-1
0	1	0	O	1921002	Holosporales
0	1	0	F	2100208	Caedimonadaceae
0	1	0	G	1509243	Candidatus Nucleicultrix
0	1	0	S	1509244	Candidatus Nucleicultrix amoebiphila
0	1	1	-	1414854	Candidatus Nucleicultrix amoebiphila FS5
0.07	22	0	C	28216	Betaproteobacteria
0.06	18	1	O	80840	Burkholderiales
0.02	7	0	F	119060	Burkholderiaceae
0.01	4	0	G	44013	Polynucleobacter
0	1	1	S	1743173	Polynucleobacter sp. MWH-P3-07-1
0	1	1	S	1855616	Polynucleobacter sp. MWH-UH25E
0	1	1	S	1855619	Polynucleobacter sp. MWH-UH35A
0	1	1	S	1855883	Polynucleobacter sp. MWH-Braz-FAM2G
0	1	0	G	32008	Burkholderia
0	1	0	-	87882	Burkholderia cepacia complex
0	1	1	S	87883	Burkholderia multivorans
0	1	0	G	48736	Ralstonia
0	1	1	S	329	Ralstonia pickettii
0	1	0	G	1822464	Paraburkholderia
0	1	0	S	261302	Paraburkholderia phytofirmans
0	1	1	-	398527	Paraburkholderia phytofirmans PsJN
0.02	5	1	F	80864	Comamonadaceae
0	1	0	G	283	Comamonas
0	1	1	S	1082851	Comamonas serinivorans
0	1	0	G	12916	Acidovorax
0	1	1	S	80869	Acidovorax citrulli
0	1	0	G	34072	Variovorax
0	1	1	S	1795631	Variovorax sp. PAMC 28711
0	1	0	G	80865	Delftia
0	1	1	S	80866	Delftia acidovorans
0.01	3	1	F	506	Alcaligenaceae
0	1	0	G	222	Achromobacter
0	1	1	S	32002	Achromobacter denitrificans
0	1	0	G	90243	Oligella
0	1	1	S	90244	Oligella ureolytica
0.01	2	0	F	75682	Oxalobacteraceae
0.01	2	0	G	149698	Massilia
0	1	1	S	321984	Massilia plicata
0	1	1	S	945844	Massilia oculi
0.01	2	0	O	206351	Neisseriales
0	1	0	F	481	Neisseriaceae
0	1	0	G	482	Neisseria
0	1	1	S	488	Neisseria mucosa
0	1	0	F	1499392	Chromobacteriaceae
0	1	0	G	230666	Chitinibacter
0	1	1	S	1737446	Chitinibacter fontanus
0.01	2	1	O	206389	Rhodocyclales
0	1	0	F	75787	Rhodocyclaceae
0	1	1	G	551759	Aromatoleum
0.07	22	0	-	68525	delta/epsilon subdivisions
0.06	17	0	C	29547	Epsilonproteobacteria
0.06	17	1	O	213849	Campylobacterales
0.04	12	0	F	72294	Campylobacteraceae
0.03	8	1	G	194	Campylobacter
0	1	0	S	195	Campylobacter coli
0	1	1	-	1367491	Campylobacter coli 76339
0	1	0	S	196	Campylobacter fetus
0	1	1	-	32020	Campylobacter fetus subsp. venerealis
0	1	0	S	827	Campylobacter ureolyticus
0	1	1	-	1032069	Campylobacter ureolyticus RIGS 9880
0	1	1	S	28080	Campylobacter upsaliensis
0	1	1	S	1660073	Campylobacter sp. RM6137
0	1	1	S	1660079	Campylobacter sp. RM12651
0	1	0	S	1965231	Campylobacter pinnipediorum
0	1	1	-	1660067	Campylobacter pinnipediorum subsp. pinnipediorum
0.01	4	2	G	28196	Arcobacter
0	1	1	S	28198	Arcobacter cryaerophilus
0	1	1	S	505249	Arcobacter marinus
0.01	4	0	F	72293	Helicobacteraceae
0.01	4	0	G	209	Helicobacter
0.01	2	2	S	210	Helicobacter pylori
0	1	0	S	214	Helicobacter felis
0	1	1	-	936155	Helicobacter felis ATCC 49179
0	1	1	S	217	Helicobacter mustelae
0.02	5	0	C	28221	Deltaproteobacteria
0.01	2	0	O	69541	Desulfuromonadales
0.01	2	0	F	213421	Desulfuromonadaceae
0.01	2	0	G	18	Pelobacter
0	1	0	S	19	Pelobacter carbinolicus
0	1	1	-	338963	Pelobacter carbinolicus DSM 2380
0	1	1	S	1842532	Pelobacter sp. SFB93
0	1	0	O	29	Myxococcales
0	1	0	-	80811	Cystobacterineae
0	1	0	F	39	Archangiaceae
0	1	0	G	47	Archangium
0	1	1	S	48	Archangium gephyra
0	1	0	O	213113	Desulfurellales
0	1	0	F	117942	Desulfurellaceae
0	1	0	G	84404	Hippea
0	1	0	S	84405	Hippea maritima
0	1	1	-	760142	Hippea maritima DSM 10411
0	1	0	F	1902584	Candidatus Desulfofervidaceae
0	1	0	G	1902583	Candidatus Desulfofervidus
0	1	1	S	1621989	Candidatus Desulfofervidus auxilii
0.01	3	0	C	1553900	Oligoflexia
0.01	2	0	O	2024979	Bacteriovoracales
0.01	2	0	F	1652132	Halobacteriovoraceae
0.01	2	0	G	1652133	Halobacteriovorax
0.01	2	2	S	2109558	Halobacteriovorax sp. BALOs_7
0	1	0	O	213481	Bdellovibrionales
0	1	0	F	213483	Bdellovibrionaceae
0	1	0	G	958	Bdellovibrio
0	1	0	S	959	Bdellovibrio bacteriovorus
0	1	1	-	1069642	Bdellovibrio bacteriovorus str. Tiberius
0	1	0	C	580370	Zetaproteobacteria
0	1	0	O	580371	Mariprofundales
0	1	0	F	580372	Mariprofundaceae
0	1	0	G	377315	Mariprofundus
0	1	1	S	1921086	Mariprofundus aestuarium
0	1	0	C	1807140	Acidithiobacillia
0	1	0	O	225057	Acidithiobacillales
0	1	0	F	225058	Acidithiobacillaceae
0	1	0	G	119977	Acidithiobacillus
0	1	1	S	160808	Acidithiobacillus ferrivorans
0.94	279	18	-	1783272	Terrabacteria group
0.43	127	11	P	1239	Firmicutes
0.27	81	4	C	91061	Bacilli
0.18	53	6	O	1385	Bacillales
0.06	19	1	F	186817	Bacillaceae
0.05	15	3	G	1386	Bacillus
0.01	2	2	S	1455	Bacillus badius
0.01	2	0	S	79885	Bacillus pseudofirmus
0.01	2	2	-	398511	Bacillus pseudofirmus OF4
0.01	2	2	S	352858	Bacillus sp. Y1
0.01	2	2	S	1983719	Bacillus sp. AK72
0	1	0	S	1413	Bacillus cellulosilyticus
0	1	1	-	649639	Bacillus cellulosilyticus DSM 2522
0	1	1	S	152268	Bacillus litoralis
0	1	1	S	632773	Bacillus beveridgei
0	1	0	-	653685	Bacillus subtilis group
0	1	1	S	1423	Bacillus subtilis
0	1	0	G	84406	Virgibacillus
0	1	1	S	1482	Virgibacillus halodenitrificans
0	1	0	G	150247	Anoxybacillus
0	1	1	S	294699	Anoxybacillus amylolyticus
0	1	1	G	400634	Lysinibacillus
0.04	12	0	F	90964	Staphylococcaceae
0.04	12	2	G	1279	Staphylococcus
0.01	3	3	S	1290	Staphylococcus hominis
0.01	2	2	S	1292	Staphylococcus warneri
0	1	1	S	1282	Staphylococcus epidermidis
0	1	1	S	1283	Staphylococcus haemolyticus
0	1	1	S	29388	Staphylococcus capitis
0	1	1	S	45972	Staphylococcus pasteuri
0	1	1	S	70255	Staphylococcus condimenti
0.03	8	0	-	539002	Bacillales incertae sedis
0.03	8	0	-	539742	Bacillales Family XII. Incertae Sedis
0.03	8	5	G	33986	Exiguobacterium
0.01	2	2	S	340146	Exiguobacterium mexicanum
0	1	1	S	2051906	Exiguobacterium sp. N4-1P
0.01	4	0	F	186822	Paenibacillaceae
0.01	2	1	G	44249	Paenibacillus
0	1	1	S	189426	Paenibacillus odorifer
0.01	2	0	G	55080	Brevibacillus
0	1	1	S	1393	Brevibacillus brevis
0	1	1	S	54911	Brevibacillus choshinensis
0.01	2	0	F	186818	Planococcaceae
0	1	0	G	1372	Planococcus
0	1	1	S	2213202	Planococcus sp. Y42
0	1	0	G	651660	Paenisporosarcina
0	1	1	S	417367	Paenisporosarcina antarctica
0	1	0	F	186820	Listeriaceae
0	1	0	G	1637	Listeria
0	1	1	S	1643	Listeria welshimeri
0	1	0	F	186824	Thermoactinomycetaceae
0	1	0	G	2023	Thermoactinomyces
0	1	1	S	2026	Thermoactinomyces vulgaris
0.08	24	3	O	186826	Lactobacillales
0.04	11	0	F	33958	Lactobacillaceae
0.04	11	0	G	1578	Lactobacillus
0.01	3	3	S	1590	Lactobacillus plantarum
0.01	2	0	S	1612	Lactobacillus farciminis
0.01	2	2	-	936140	Lactobacillus farciminis KCTC 3681 = DSM 20184
0.01	2	2	S	47770	Lactobacillus crispatus
0	1	1	S	1580	Lactobacillus brevis
0	1	1	S	1624	Lactobacillus salivarius
0	1	1	S	267818	Lactobacillus kefiranofaciens
0	1	1	S	1847728	Lactobacillus allii
0.02	5	0	F	1300	Streptococcaceae
0.01	3	0	G	1301	Streptococcus
0	1	1	S	1326	Streptococcus acidominimus
0	1	1	S	82348	Streptococcus pluranimalium
0	1	0	S	315405	Streptococcus gallolyticus
0	1	0	-	53354	Streptococcus gallolyticus subsp. gallolyticus
0	1	1	-	981539	Streptococcus gallolyticus subsp. gallolyticus ATCC 43143
0.01	2	0	G	1357	Lactococcus
0.01	2	0	S	1358	Lactococcus lactis
0	1	0	-	1359	Lactococcus lactis subsp. cremoris
0	1	1	-	1295826	Lactococcus lactis subsp. cremoris KW2
0	1	1	-	1360	Lactococcus lactis subsp. lactis
0.01	2	0	F	81852	Enterococcaceae
0.01	2	1	G	1350	Enterococcus
0	1	1	S	53345	Enterococcus durans
0	1	0	F	81850	Leuconostocaceae
0	1	1	G	46255	Weissella
0	1	0	F	186827	Aerococcaceae
0	1	0	G	1375	Aerococcus
0	1	1	S	128944	Aerococcus urinaehominis
0	1	0	F	186828	Carnobacteriaceae
0	1	0	G	2747	Carnobacterium
0	1	1	S	2751	Carnobacterium maltaromaticum
0.1	30	1	C	186801	Clostridia
0.08	25	0	O	186802	Clostridiales
0.06	17	1	F	31979	Clostridiaceae
0.05	14	1	G	1485	Clostridium
0.02	5	5	S	1491	Clostridium botulinum
0.01	2	2	S	1501	Clostridium pasteurianum
0.01	2	2	S	1513	Clostridium tetani
0	1	1	S	1494	Clostridium cochlearium
0	1	1	S	1502	Clostridium perfringens
0	1	1	S	84022	Clostridium aceticum
0	1	1	S	182773	Clostridium isatidis
0	1	0	G	390805	Geosporobacter
0	1	1	S	1424294	Geosporobacter ferrireducens
0	1	0	G	1848399	Crassaminicella
0	1	1	S	1286698	Crassaminicella profunda
0.01	3	0	F	186803	Lachnospiraceae
0	1	0	G	830	Butyrivibrio
0	1	1	S	185008	Butyrivibrio hungatei
0	1	0	G	33042	Coprococcus
0	1	1	S	751585	Coprococcus sp. ART55/1
0	1	0	G	572511	Blautia
0	1	0	S	33039	[Ruminococcus] torques
0	1	1	-	657313	[Ruminococcus] torques L2-14
0.01	2	0	F	186804	Peptostreptococcaceae
0	1	0	G	1501226	Romboutsia
0	1	1	S	1115758	Romboutsia ilealis
0	1	0	G	1849828	Paeniclostridium
0	1	1	S	1505	Paeniclostridium sordellii
0	1	0	F	68298	Syntrophomonadaceae
0	1	0	G	129001	Syntrophothermus
0	1	0	S	86170	Syntrophothermus lipocalidus
0	1	1	-	643648	Syntrophothermus lipocalidus DSM 12680
0	1	0	F	186807	Peptococcaceae
0	1	0	-	208050	unclassified Peptococcaceae
0	1	1	S	1761012	Peptococcaceae bacterium DCMF
0	1	0	-	538999	Clostridiales incertae sedis
0	1	0	F	543314	Clostridiales Family XIII. Incertae Sedis
0	1	0	G	1926556	Emergencia
0	1	1	S	1776384	Emergencia timonensis
0.01	4	0	O	68295	Thermoanaerobacterales
0.01	3	0	F	186814	Thermoanaerobacteraceae
0	1	1	G	1754	Thermoanaerobacter
0	1	0	-	42857	Moorella group
0	1	0	G	44260	Moorella
0	1	1	S	55779	Moorella glycerini
0	1	0	G	202949	Thermanaeromonas
0	1	0	S	161154	Thermanaeromonas toyohensis
0	1	1	-	698762	Thermanaeromonas toyohensis ToBE
0	1	0	F	543371	Thermoanaerobacterales Family III. Incertae Sedis
0	1	0	G	44000	Caldicellulosiruptor
0	1	0	S	55205	Caldicellulosiruptor owensensis
0	1	1	-	632518	Caldicellulosiruptor owensensis OL
0.01	3	0	C	1737404	Tissierellia
0.01	3	0	O	1737405	Tissierellales
0	1	0	F	1570339	Peptoniphilaceae
0	1	0	G	150022	Finegoldia
0	1	0	S	1260	Finegoldia magna
0	1	1	-	525282	Finegoldia magna ATCC 53516
0	1	0	F	1737406	Tissierellaceae
0	1	0	G	253255	Soehngenia
0	1	1	S	1582259	Soehngenia sp. W6
0	1	0	F	2042895	Gottschalkiaceae
0	1	0	G	1505664	Gottschalkia
0	1	0	S	1556	Gottschalkia acidurici
0	1	1	-	1128398	Gottschalkia acidurici 9a
0	1	0	C	526524	Erysipelotrichia
0	1	0	O	526525	Erysipelotrichales
0	1	0	F	128827	Erysipelotrichaceae
0	1	0	G	1505663	Erysipelatoclostridium
0	1	1	S	1982626	Erysipelatoclostridium sp. SNUG30099
0	1	0	C	909932	Negativicutes
0	1	0	O	909929	Selenomonadales
0	1	0	F	1843491	Selenomonadaceae
0	1	0	G	970	Selenomonas
0	1	0	S	69823	Selenomonas sputigena
0	1	1	-	546271	Selenomonas sputigena ATCC 35185
0.22	67	0	P	201174	Actinobacteria
0.21	64	8	C	1760	Actinobacteria
0.06	17	2	O	85007	Corynebacteriales
0.02	6	0	F	85025	Nocardiaceae
0.01	4	0	G	1827	Rhodococcus
0.01	4	3	S	1828	Rhodococcus fascians
0	1	1	-	1051973	Rhodococcus fascians D188
0.01	2	0	G	1817	Nocardia
0	1	0	S	37326	Nocardia brasiliensis
0	1	1	-	1133849	Nocardia brasiliensis ATCC 700358
0	1	0	S	37330	Nocardia nova
0	1	1	-	1415166	Nocardia nova SH22a
0.01	4	0	F	1653	Corynebacteriaceae
0.01	4	0	G	1716	Corynebacterium
0	1	1	S	43765	Corynebacterium amycolatum
0	1	1	S	43769	Corynebacterium propinquum
0	1	1	S	43770	Corynebacterium striatum
0	1	1	S	65058	Corynebacterium ulcerans
0.01	4	1	F	1762	Mycobacteriaceae
0.01	3	0	G	1866885	Mycolicibacterium
0	1	1	S	758802	Mycolicibacterium litorale
0	1	1	S	1249101	Mycolicibacterium celeriflavum
0	1	1	S	1534349	Mycolicibacterium helvum
0	1	0	F	85026	Gordoniaceae
0	1	1	G	2053	Gordonia
0.05	15	1	O	85006	Micrococcales
0.02	5	0	F	85021	Intrasporangiaceae
0.02	5	0	G	53457	Janibacter
0.02	5	5	S	262209	Janibacter melonis
0.02	5	0	F	85023	Microbacteriaceae
0.01	3	2	G	33882	Microbacterium
0	1	1	S	104336	Microbacterium foliorum
0	1	1	G	46352	Agrococcus
0	1	0	G	110932	Leifsonia
0	1	1	S	1798223	Leifsonia sp. 21MFCrub1.1
0.01	2	0	F	1268	Micrococcaceae
0	1	0	G	1663	Arthrobacter
0	1	1	S	2211210	Arthrobacter sp. DCT5
0	1	0	G	57493	Kocuria
0	1	1	S	37923	Kocuria kristinae
0.01	2	0	F	85020	Dermabacteraceae
0.01	2	0	G	43668	Brachybacterium
0	1	1	S	556288	Brachybacterium saurashtrense
0	1	1	S	1331682	Brachybacterium ginsengisoli
0.03	9	0	O	85009	Propionibacteriales
0.03	9	0	F	31957	Propionibacteriaceae
0.03	8	1	G	1912216	Cutibacterium
0.02	7	7	S	1747	Cutibacterium acnes
0	1	0	G	29404	Microlunatus
0	1	0	S	29405	Microlunatus phosphovorus
0	1	1	-	1032480	Microlunatus phosphovorus NM-1
0.02	7	0	O	85011	Streptomycetales
0.02	7	1	F	2062	Streptomycetaceae
0.02	6	1	G	1883	Streptomyces
0	1	1	S	1885	Streptomyces actuosus
0	1	1	S	67305	Streptomyces hawaiiensis
0	1	0	-	629295	Streptomyces griseus group
0	1	0	-	1482561	Streptomyces anulatus subgroup
0	1	1	S	1892	Streptomyces anulatus
0	1	1	S	1488356	Streptomyces sp. MBT27
0	1	1	S	1690221	Streptomyces spongiicola
0.01	3	0	O	85008	Micromonosporales
0.01	3	0	F	28056	Micromonosporaceae
0.01	2	0	G	1865	Actinoplanes
0.01	2	2	S	113562	Actinoplanes derwentensis
0	1	0	G	1078767	Jishengella
0	1	1	S	515350	Jishengella endophytica
0.01	2	0	O	85004	Bifidobacteriales
0.01	2	0	F	31953	Bifidobacteriaceae
0	1	0	G	2701	Gardnerella
0	1	1	S	2702	Gardnerella vaginalis
0	1	0	G	196081	Scardovia
0	1	0	S	78259	Scardovia inopinata
0	1	1	-	1150468	Scardovia inopinata JCM 12537
0.01	2	0	O	85010	Pseudonocardiales
0.01	2	0	F	2070	Pseudonocardiaceae
0	1	0	G	1813	Amycolatopsis
0	1	1	S	33910	Amycolatopsis mediterranei
0	1	0	G	2071	Saccharothrix
0	1	1	S	103733	Saccharothrix syringae
0	1	0	O	2037	Actinomycetales
0	1	0	F	2049	Actinomycetaceae
0	1	0	G	1654	Actinomyces
0	1	1	S	111015	Actinomyces radicidentis
0.01	3	0	C	84998	Coriobacteriia
0.01	3	0	O	84999	Coriobacteriales
0.01	2	0	F	84107	Coriobacteriaceae
0	1	0	-	84113	unclassified Coriobacteriaceae
0	1	1	S	1531429	Coriobacteriaceae bacterium 68-1-3
0	1	0	G	102106	Collinsella
0	1	0	S	147206	Collinsella stercoris
0	1	1	-	445975	Collinsella stercoris DSM 13279
0	1	0	F	1643824	Atopobiaceae
0	1	0	G	1380	Atopobium
0	1	1	S	712157	Atopobium sp. oral taxon 416
0.18	54	0	-	1798711	Cyanobacteria/Melainabacteria group
0.18	54	8	P	1117	Cyanobacteria
0.04	13	1	O	1890424	Synechococcales
0.03	9	0	F	1890426	Synechococcaceae
0.03	9	0	G	1129	Synechococcus
0.01	2	2	S	195250	Synechococcus sp. PCC 7336
0.01	2	2	S	1173263	Synechococcus sp. PCC 7502
0	1	1	S	32046	Synechococcus elongatus
0	1	1	S	221341	Synechococcus sp. Minos11
0	1	1	S	321327	Synechococcus sp. JA-3-3Ab
0	1	1	S	1280380	Synechococcus sp. KORDI-100
0	1	1	S	1442554	Synechococcus sp. MEDNS5
0.01	2	0	F	1213	Prochloraceae
0.01	2	1	G	1218	Prochlorococcus
0	1	0	S	1219	Prochlorococcus marinus
0	1	0	-	142554	Prochlorococcus marinus subsp. marinus
0	1	1	-	167539	Prochlorococcus marinus subsp. marinus str. CCMP1375
0	1	0	F	1890438	Leptolyngbyaceae
0	1	0	G	47251	Leptolyngbya
0	1	1	S	1184	Leptolyngbya boryana
0.04	12	0	-	1301283	Oscillatoriophycideae
0.02	7	1	O	1118	Chroococcales
0.01	3	0	F	1890450	Aphanothecaceae
0.01	2	0	-	92682	Halothece cluster
0.01	2	0	G	76023	Halothece
0.01	2	2	S	65093	Halothece sp. PCC 7418
0	1	0	G	1453359	Candidatus Atelocyanobacterium
0	1	0	S	713887	Candidatus Atelocyanobacterium thalassa
0	1	1	-	1285375	cyanobacterium endosymbiont of Braarudosphaera bigelowii
0.01	2	0	F	1890449	Microcystaceae
0.01	2	2	G	1125	Microcystis
0	1	0	F	1890452	Cyanobacteriaceae
0	1	0	G	102234	Cyanobacterium
0	1	0	S	379064	Cyanobacterium aponinum
0	1	1	-	755178	Cyanobacterium aponinum PCC 10605
0.02	5	1	O	1150	Oscillatoriales
0.01	3	0	F	1892249	Cyanothecaceae
0.01	3	0	G	43988	Cyanothece
0	1	1	S	43989	Cyanothece sp. ATCC 51142
0	1	1	S	65393	Cyanothece sp. PCC 7424
0	1	1	S	497965	Cyanothece sp. PCC 7822
0	1	0	F	1892254	Oscillatoriaceae
0	1	0	G	1158	Oscillatoria
0	1	0	S	118323	Oscillatoria acuminata
0	1	1	-	56110	Oscillatoria acuminata PCC 6304
0.04	11	4	O	1161	Nostocales
0.01	3	0	F	1162	Nostocaceae
0.01	3	1	G	1177	Nostoc
0	1	0	S	224012	Nostoc piscinale
0	1	1	-	224013	Nostoc piscinale CENA21
0	1	1	S	317936	Nostoc sp. PCC 7107
0.01	2	0	F	1185	Rivulariaceae
0.01	2	0	G	1186	Calothrix
0	1	0	S	938406	Calothrix brevissima
0	1	1	-	1973478	Calothrix brevissima NIES-22
0	1	1	S	1954171	Calothrix sp. NIES-2098
0	1	0	F	1182	Scytonemataceae
0	1	0	G	1203	Scytonema
0	1	1	S	1137095	Scytonema sp. HK-05
0	1	0	F	1892259	Aphanizomenonaceae
0	1	1	G	77021	Cylindrospermopsis
0.01	4	0	O	52604	Pleurocapsales
0.01	4	0	F	1890498	Dermocarpellaceae
0.01	4	0	G	102115	Stanieria
0.01	3	0	S	102116	Stanieria cyanosphaera
0.01	3	3	-	111780	Stanieria cyanosphaera PCC 7437
0	1	1	S	1807358	Stanieria sp. NIES-3757
0.01	3	0	-	34079	unclassified Cyanobacteria
0.01	3	0	-	1983111	unclassified Cyanobacteria (miscellaneous)
0.01	2	0	S	718217	cyanobacterium endosymbiont of Epithemia turgida
0.01	2	2	-	1228987	cyanobacterium endosymbiont of Epithemia turgida isolate EtSB Lake Yunoko
0	1	1	S	1763363	cyanobacterium endosymbiont of Rhopalodia gibberula
0.01	3	0	O	1890505	Chroococcidiopsidales
0.01	3	0	F	1890528	Chroococcidiopsidaceae
0.01	3	0	G	54298	Chroococcidiopsis
0.01	3	0	S	54299	Chroococcidiopsis thermalis
0.01	3	3	-	251229	Chroococcidiopsis thermalis PCC 7203
0.02	6	0	P	1297	Deinococcus-Thermus
0.02	6	0	C	188787	Deinococci
0.02	6	0	O	118964	Deinococcales
0.02	6	0	F	183710	Deinococcaceae
0.02	6	1	G	1298	Deinococcus
0	1	0	S	310783	Deinococcus deserti
0	1	1	-	546414	Deinococcus deserti VCD115
0	1	1	S	317577	Deinococcus ficus
0	1	0	S	502394	Deinococcus gobiensis
0	1	1	-	745776	Deinococcus gobiensis I-0
0	1	1	S	1309411	Deinococcus soli Cha et al. 2016
0	1	1	S	2080419	Deinococcus sp. NW-56
0.02	6	0	P	544448	Tenericutes
0.02	6	0	C	31969	Mollicutes
0.02	5	0	O	2085	Mycoplasmatales
0.02	5	0	F	2092	Mycoplasmataceae
0.02	5	0	G	2093	Mycoplasma
0	1	1	S	2113	Mycoplasma californicum
0	1	1	S	2123	Mycoplasma putrefaciens
0	1	0	S	28227	Mycoplasma penetrans
0	1	1	-	272633	Mycoplasma penetrans HF-2
0	1	1	S	45363	Mycoplasma alkalescens
0	1	0	S	136241	Mycoplasma haemocanis
0	1	1	-	1111676	Mycoplasma haemocanis str. Illinois
0	1	0	O	186328	Entomoplasmatales
0	1	0	F	2131	Spiroplasmataceae
0	1	0	G	2132	Spiroplasma
0	1	1	S	216946	Spiroplasma turonicum
0	1	0	P	67819	Armatimonadetes
0	1	0	C	1077257	Chthonomonadetes
0	1	0	O	1077263	Chthonomonadales
0	1	0	F	1077264	Chthonomonadaceae
0	1	0	G	1077265	Chthonomonas
0	1	0	S	454171	Chthonomonas calidirosea
0	1	1	-	1303518	Chthonomonas calidirosea T49
0.23	68	0	-	1783270	FCB group
0.23	68	0	-	68336	Bacteroidetes/Chlorobi group
0.21	64	3	P	976	Bacteroidetes
0.14	42	0	C	117743	Flavobacteriia
0.14	42	0	O	200644	Flavobacteriales
0.12	35	3	F	49546	Flavobacteriaceae
0.04	11	2	G	237	Flavobacterium
0.01	3	3	S	1871076	Flavobacterium sp. IGB 4-14
0.01	2	2	S	459526	Flavobacterium anhuiense
0	1	1	S	996	Flavobacterium columnare
0	1	1	S	1160795	Flavobacterium sp. HJ-32-4
0	1	1	S	1355330	Flavobacterium faecale
0	1	1	S	2183896	Flavobacterium sp. HYN0056
0.02	7	0	G	59732	Chryseobacterium
0.01	4	4	S	253	Chryseobacterium indologenes
0	1	1	S	250	Chryseobacterium gleum
0	1	1	S	112234	Chryseobacterium joostei
0	1	1	S	2015076	Chryseobacterium sp. T16E-39
0.01	3	1	G	1016	Capnocytophaga
0	1	1	S	1018	Capnocytophaga ochracea
0	1	1	S	1316596	Capnocytophaga sp. oral taxon 878
0.01	2	1	G	501783	Cloacibacterium
0	1	1	S	2004710	Cloacibacterium caeni
0	1	0	G	34084	Riemerella
0	1	1	S	34085	Riemerella anatipestifer
0	1	0	G	52959	Polaribacter
0	1	1	S	1888915	Polaribacter haliotis
0	1	0	G	104264	Cellulophaga
0	1	0	S	76594	Cellulophaga baltica
0	1	1	-	1348584	Cellulophaga baltica 18
0	1	0	G	104267	Tenacibaculum
0	1	1	S	669041	Tenacibaculum dicentrarchi
0	1	0	G	225842	Formosa
0	1	1	S	1336795	Formosa sp. Hel3_A1_48
0	1	0	G	291183	Lacinutrix
0	1	1	S	1486034	Lacinutrix venerupis
0	1	0	G	308865	Elizabethkingia
0	1	1	S	1756150	Elizabethkingia ursingii
0	1	0	G	326319	Dokdonia
0	1	1	S	983548	Dokdonia sp. 4H-3-7-5
0	1	0	G	417127	Zunongwangia
0	1	0	S	398743	Zunongwangia profunda
0	1	1	-	655815	Zunongwangia profunda SM-A87
0.02	5	0	F	39782	Blattabacteriaceae
0.02	5	0	G	34098	Blattabacterium
0.02	5	5	S	1653831	Blattabacterium cuenoti
0	1	0	-	313602	unclassified Flavobacteriales
0	1	0	G	336809	Candidatus Sulcia
0	1	1	S	336810	Candidatus Sulcia muelleri
0	1	0	F	1853230	Crocinitomicaceae
0	1	0	G	332102	Fluviicola
0	1	0	S	191579	Fluviicola taffensis
0	1	1	-	755732	Fluviicola taffensis DSM 16823
0.02	6	0	C	200643	Bacteroidia
0.02	6	0	O	171549	Bacteroidales
0.01	4	0	F	171552	Prevotellaceae
0.01	4	0	G	838	Prevotella
0.01	2	2	S	28127	Prevotella buccalis
0	1	1	S	28131	Prevotella intermedia
0	1	1	S	28132	Prevotella melaninogenica
0.01	2	0	F	815	Bacteroidaceae
0.01	2	0	G	816	Bacteroides
0	1	1	S	47678	Bacteroides caccae
0	1	1	S	371601	Bacteroides xylanisolvens
0.02	6	0	C	768503	Cytophagia
0.02	6	0	O	768507	Cytophagales
0.01	2	0	F	563798	Cyclobacteriaceae
0	1	0	G	68288	Cyclobacterium
0	1	0	S	104	Cyclobacterium marinum
0	1	1	-	880070	Cyclobacterium marinum DSM 745
0	1	0	G	390846	Echinicola
0	1	1	S	1795355	Echinicola strongylocentroti
0.01	2	0	F	1853232	Hymenobacteraceae
0	1	0	G	89966	Hymenobacter
0	1	1	S	1356852	Hymenobacter sp. APR13
0	1	0	G	323449	Pontibacter
0	1	1	S	400092	Pontibacter korlensis
0	1	0	F	89373	Cytophagaceae
0	1	1	G	107	Spirosoma
0	1	0	F	200667	Flammeovirgaceae
0	1	1	G	59739	Flammeovirga
0.02	5	0	C	117747	Sphingobacteriia
0.02	5	0	O	200666	Sphingobacteriales
0.02	5	0	F	84566	Sphingobacteriaceae
0.01	2	0	G	84567	Pedobacter
0	1	1	S	332999	Pedobacter suwonensis
0	1	1	S	2201271	Pedobacter sp. eg
0.01	2	0	G	423349	Mucilaginibacter
0	1	1	S	398049	Mucilaginibacter daejeonensis
0	1	1	S	2027860	Mucilaginibacter rubeus
0	1	0	G	28453	Sphingobacterium
0	1	1	S	797291	Sphingobacterium lactis
0.01	2	0	C	1853228	Chitinophagia
0.01	2	0	O	1853229	Chitinophagales
0.01	2	0	F	563835	Chitinophagaceae
0	1	0	G	79328	Chitinophaga
0	1	0	S	79329	Chitinophaga pinensis
0	1	1	-	485918	Chitinophaga pinensis DSM 2588
0	1	0	G	354354	Niastella
0	1	0	S	354356	Niastella koreensis
0	1	1	-	700598	Niastella koreensis GR20-10
0.01	2	0	P	1090	Chlorobi
0.01	2	0	C	191410	Chlorobia
0.01	2	0	O	191411	Chlorobiales
0.01	2	0	F	191412	Chlorobiaceae
0	1	0	G	1101	Prosthecochloris
0	1	1	S	1868325	Prosthecochloris sp. CIB 2401
0	1	1	G	256319	Chlorobaculum
0.01	2	0	P	1134404	Ignavibacteriae
0.01	2	0	C	795747	Ignavibacteria
0.01	2	0	O	795748	Ignavibacteriales
0.01	2	0	F	795749	Ignavibacteriaceae
0.01	2	0	G	795750	Ignavibacterium
0.01	2	0	S	591197	Ignavibacterium album
0.01	2	2	-	945713	Ignavibacterium album JCM 16511
0.03	10	0	P	203691	Spirochaetes
0.03	10	0	C	203692	Spirochaetia
0.03	8	0	O	136	Spirochaetales
0.02	6	0	F	137	Spirochaetaceae
0.01	3	0	G	157	Treponema
0	1	1	S	58231	Treponema medium
0	1	1	S	69710	Treponema vincentii
0	1	1	S	409322	Treponema pedis
0.01	2	0	G	399320	Sphaerochaeta
0	1	0	S	273376	Sphaerochaeta coccoides
0	1	1	-	760011	Sphaerochaeta coccoides DSM 17374
0	1	0	S	1131707	Sphaerochaeta pleomorpha
0	1	1	-	158190	Sphaerochaeta pleomorpha str. Grapes
0	1	0	G	146	Spirochaeta
0	1	0	S	154	Spirochaeta thermophila
0	1	1	-	665571	Spirochaeta thermophila DSM 6192
0.01	2	0	F	1643685	Borreliaceae
0.01	2	0	G	138	Borrelia
0.01	2	2	S	47466	Borrelia miyamotoi
0	1	0	O	1643686	Brachyspirales
0	1	0	F	143786	Brachyspiraceae
0	1	0	G	29521	Brachyspira
0	1	0	S	52584	Brachyspira pilosicoli
0	1	1	-	1133568	Brachyspira pilosicoli B2904
0	1	0	-	1643688	Leptospirales
0	1	0	F	170	Leptospiraceae
0	1	1	G	171	Leptospira
0.02	6	0	P	32066	Fusobacteria
0.02	6	0	C	203490	Fusobacteriia
0.02	6	0	O	203491	Fusobacteriales
0.01	4	0	F	203492	Fusobacteriaceae
0.01	4	0	G	848	Fusobacterium
0	1	0	S	850	Fusobacterium mortiferum
0	1	1	-	469616	Fusobacterium mortiferum ATCC 9817
0	1	0	S	861	Fusobacterium ulcerans
0	1	1	-	469617	Fusobacterium ulcerans ATCC 49185
0	1	1	S	1583098	Fusobacterium hwasookii
0	1	1	S	1755100	Fusobacterium gastrosuis
0.01	2	0	F	1129771	Leptotrichiaceae
0	1	1	G	32067	Leptotrichia
0	1	0	G	32068	Sebaldella
0	1	0	S	826	Sebaldella termitidis
0	1	1	-	526218	Sebaldella termitidis ATCC 33386
0.02	5	0	-	1783257	PVC group
0.01	4	0	P	74201	Verrucomicrobia
0.01	2	0	C	203494	Verrucomicrobiae
0.01	2	0	O	48461	Verrucomicrobiales
0	1	0	F	203557	Verrucomicrobiaceae
0	1	0	G	2735	Verrucomicrobium
0	1	0	S	2736	Verrucomicrobium spinosum
0	1	1	-	240016	Verrucomicrobium spinosum DSM 4136 = JCM 18804
0	1	0	F	1647988	Akkermansiaceae
0	1	0	G	239934	Akkermansia
0	1	1	S	239935	Akkermansia muciniphila
0	1	0	C	134549	Spartobacteria
0	1	0	G	134550	Candidatus Xiphinematobacter
0	1	1	S	1704307	Candidatus Xiphinematobacter sp. Idaho Grape
0	1	0	C	414999	Opitutae
0	1	0	O	415000	Opitutales
0	1	0	F	134623	Opitutaceae
0	1	0	G	1961799	Lacunisphaera
0	1	1	S	1838286	Lacunisphaera limnophila
0	1	0	P	203682	Planctomycetes
0	1	0	C	203683	Planctomycetia
0	1	0	O	112	Planctomycetales
0	1	0	F	126	Planctomycetaceae
0	1	0	G	1649453	Gimesia
0	1	1	S	122	Gimesia maris
0.01	4	0	P	200918	Thermotogae
0.01	4	0	C	188708	Thermotogae
0.01	2	0	O	1643947	Petrotogales
0.01	2	0	-	1643949	Petrotogaceae
0	1	0	G	28236	Petrotoga
0	1	0	S	69499	Petrotoga mobilis
0	1	1	-	403833	Petrotoga mobilis SJ95
0	1	0	G	160798	Marinitoga
0	1	1	S	1545835	Marinitoga sp. 1137
0	1	0	O	2419	Thermotogales
0	1	0	F	188709	Thermotogaceae
0	1	1	G	1643951	Pseudothermotoga
0	1	0	O	1769716	Mesoaciditogales
0	1	0	F	1769717	Mesoaciditogaceae
0	1	0	G	1769718	Athalassotoga
0	1	1	S	1441386	Athalassotoga saccharophila
0.01	2	0	P	57723	Acidobacteria
0	1	0	C	204432	Acidobacteriia
0	1	0	O	204433	Acidobacteriales
0	1	0	F	204434	Acidobacteriaceae
0	1	0	G	940557	Granulicella
0	1	0	S	940614	Granulicella mallensis
0	1	1	-	682795	Granulicella mallensis MP5ACTX8
0	1	0	-	458031	unclassified Acidobacteria
0	1	0	-	1562572	Acidobacteria subdivision 10
0	1	0	G	1172428	Thermotomaculum
0	1	1	S	981385	Thermotomaculum hydrothermale
0.01	2	0	P	200783	Aquificae
0.01	2	0	C	187857	Aquificae
0.01	2	0	O	32069	Aquificales
0.01	2	0	F	224027	Hydrogenothermaceae
0.01	2	0	G	182899	Persephonella
0.01	2	0	S	309805	Persephonella marina
0.01	2	2	-	123214	Persephonella marina EX-H1
0	1	0	P	40117	Nitrospirae
0	1	0	C	203693	Nitrospira
0	1	0	O	189778	Nitrospirales
0	1	0	F	189779	Nitrospiraceae
0	1	1	G	179	Leptospirillum
0	1	0	P	68297	Dictyoglomi
0	1	0	C	203486	Dictyoglomia
0	1	0	O	203487	Dictyoglomales
0	1	0	F	203488	Dictyoglomaceae
0	1	0	G	13	Dictyoglomus
0	1	0	S	14	Dictyoglomus thermophilum
0	1	1	-	309799	Dictyoglomus thermophilum H-6-12
0.03	9	0	D	2157	Archaea
0.02	7	0	P	28890	Euryarchaeota
0.01	3	0	C	183963	Halobacteria
0.01	2	0	O	1644055	Haloferacales
0.01	2	0	F	1644056	Haloferacaceae
0.01	2	0	G	293431	Haloquadratum
0.01	2	2	S	293091	Haloquadratum walsbyi
0	1	0	O	1644060	Natrialbales
0	1	0	F	1644061	Natrialbaceae
0	1	0	G	63742	Natrialba
0	1	0	S	13769	Natrialba magadii
0	1	1	-	547559	Natrialba magadii ATCC 43099
0.01	3	0	C	183968	Thermococci
0.01	3	0	O	2258	Thermococcales
0.01	3	0	F	2259	Thermococcaceae
0.01	2	0	G	2260	Pyrococcus
0.01	2	2	S	1183377	Pyrococcus sp. ST04
0	1	1	G	2263	Thermococcus
0	1	0	C	224756	Methanomicrobia
0	1	0	O	94695	Methanosarcinales
0	1	0	F	2206	Methanosarcinaceae
0	1	0	G	2207	Methanosarcina
0	1	1	S	2208	Methanosarcina barkeri
0.01	2	0	-	1783275	TACK group
0	1	0	P	28889	Crenarchaeota
0	1	0	C	183924	Thermoprotei
0	1	0	O	2281	Sulfolobales
0	1	0	F	118883	Sulfolobaceae
0	1	0	G	2284	Sulfolobus
0	1	1	S	1294262	Sulfolobus sp. JCM 16833
0	1	0	P	651137	Thaumarchaeota
0	1	0	O	31932	Nitrosopumilales
0	1	0	F	338190	Nitrosopumilaceae
0	1	0	G	338191	Nitrosopumilus
0	1	0	S	338192	Nitrosopumilus maritimus
0	1	1	-	436308	Nitrosopumilus maritimus SCM1
0.01	3	0	D	10239	Viruses
0	1	0	-	35237	dsDNA viruses, no RNA stage
0	1	0	O	28883	Caudovirales
0	1	1	F	10662	Myoviridae
0	1	0	-	439488	ssRNA viruses
0	1	0	-	35278	ssRNA positive-strand viruses, no DNA stage
0	1	0	F	119163	Luteoviridae
0	1	1	G	119164	Polerovirus
0	1	0	O	2169561	Ortervirales
0	1	0	F	186534	Caulimoviridae
0	1	0	G	10652	Badnavirus
0	1	0	-	325348	unclassified Badnavirus
0	1	1	S	2057979	Birch leaf roll-associated virus

## Sheet: 07
90.33	34430	34430.1	U	0	unclassified
9.3	3546	9	-	1	root
9.24	3522	73	-	131567	cellular organisms
6.8	2592	28	D	2759	Eukaryota
6.55	2498	8	-	33154	Opisthokonta
5.75	2193	0	K	33208	Metazoa
5.75	2193	0	-	6072	Eumetazoa
5.75	2193	0	-	33213	Bilateria
5.75	2193	0	-	33511	Deuterostomia
5.75	2193	0	P	7711	Chordata
5.75	2193	0	-	89593	Craniata
5.75	2193	0	-	7742	Vertebrata
5.75	2193	0	-	7776	Gnathostomata
5.75	2193	0	-	117570	Teleostomi
5.75	2193	0	-	117571	Euteleostomi
5.75	2193	0	-	8287	Sarcopterygii
5.75	2193	0	-	1338369	Dipnotetrapodomorpha
5.75	2193	0	-	32523	Tetrapoda
5.75	2193	0	-	32524	Amniota
5.75	2193	0	C	40674	Mammalia
5.75	2193	0	-	32525	Theria
5.75	2193	0	-	9347	Eutheria
5.75	2193	0	-	1437010	Boreoeutheria
5.75	2193	0	-	314146	Euarchontoglires
5.75	2193	0	O	9443	Primates
5.75	2193	0	-	376913	Haplorrhini
5.75	2193	0	-	314293	Simiiformes
5.75	2193	0	-	9526	Catarrhini
5.75	2193	0	-	314295	Hominoidea
5.75	2193	0	F	9604	Hominidae
5.75	2193	0	-	207598	Homininae
5.75	2193	0	G	9605	Homo
5.75	2193	2193	S	9606	Homo sapiens
0.78	297	0	K	4751	Fungi
0.78	296	13	-	451864	Dikarya
0.62	238	0	P	4890	Ascomycota
0.6	230	10	-	716545	saccharomyceta
0.3	115	0	-	147538	Pezizomycotina
0.3	115	6	-	716546	leotiomyceta
0.2	76	3	-	715989	sordariomyceta
0.18	69	4	C	147550	Sordariomycetes
0.13	51	2	-	222543	Hypocreomycetidae
0.1	39	2	O	5125	Hypocreales
0.07	27	0	F	110618	Nectriaceae
0.07	27	7	G	5506	Fusarium
0.04	17	2	-	569360	Fusarium sambucinum species complex
0.01	5	5	S	36050	Fusarium poae
0.01	4	0	S	101028	Fusarium pseudograminearum
0.01	4	4	-	1028729	Fusarium pseudograminearum CS3096
0.01	3	0	S	5518	Fusarium graminearum
0.01	3	3	-	229533	Fusarium graminearum PH-1
0.01	3	3	S	56646	Fusarium venenatum
0.01	3	0	-	171627	Fusarium fujikuroi species complex
0.01	2	0	S	117187	Fusarium verticillioides
0.01	2	2	-	334819	Fusarium verticillioides 7600
0	1	0	S	5127	Fusarium fujikuroi
0	1	1	-	1279085	Fusarium fujikuroi IMI 58289
0.02	6	0	-	162454	Hypocreales incertae sedis
0.02	6	0	G	124426	Ustilaginoidea
0.02	6	6	S	1159556	Ustilaginoidea virens
0.01	3	0	F	34397	Clavicipitaceae
0.01	3	0	G	243023	Pochonia
0.01	3	0	S	280754	Pochonia chlamydosporia
0.01	3	3	-	1380566	Pochonia chlamydosporia 170
0	1	0	F	474942	Ophiocordycipitaceae
0	1	0	G	98402	Drechmeria
0	1	1	S	98403	Drechmeria coniospora
0.03	10	0	O	1028384	Glomerellales
0.03	10	0	F	681950	Glomerellaceae
0.03	10	0	G	5455	Colletotrichum
0.03	10	0	S	80884	Colletotrichum higginsianum
0.03	10	10	-	759273	Colletotrichum higginsianum IMI 349063
0.04	14	0	-	222544	Sordariomycetidae
0.03	12	1	O	5139	Sordariales
0.02	7	1	F	35718	Chaetomiaceae
0.01	5	0	G	35719	Thielavia
0.01	5	0	S	35720	Thielavia terrestris
0.01	5	5	-	578455	Thielavia terrestris NRRL 8126
0	1	0	G	1920207	Thermothelomyces
0	1	0	S	78579	Thermothelomyces thermophila
0	1	1	-	573729	Thermothelomyces thermophila ATCC 42464
0.01	4	0	F	5148	Sordariaceae
0.01	4	0	G	5140	Neurospora
0.01	4	0	S	5141	Neurospora crassa
0.01	4	4	-	367110	Neurospora crassa OR74A
0.01	2	0	O	639021	Magnaporthales
0.01	2	0	F	81093	Magnaporthaceae
0.01	2	0	G	148303	Magnaporthe
0	1	1	S	148305	Magnaporthe grisea
0	1	0	S	318829	Magnaporthe oryzae
0	1	1	-	242507	Magnaporthe oryzae 70-15
0.01	4	0	C	147548	Leotiomycetes
0.01	4	0	O	5178	Helotiales
0.01	4	0	F	28983	Sclerotiniaceae
0.01	4	0	G	33196	Botrytis
0.01	4	0	S	40559	Botrytis cinerea
0.01	4	4	-	332648	Botrytis cinerea B05.10
0.06	22	0	C	147545	Eurotiomycetes
0.06	22	0	-	451871	Eurotiomycetidae
0.06	22	0	O	5042	Eurotiales
0.05	19	0	F	1131492	Aspergillaceae
0.05	19	1	G	5052	Aspergillus
0.02	6	0	S	746128	Aspergillus fumigatus
0.02	6	6	-	330879	Aspergillus fumigatus Af293
0.02	6	6	S	1220207	Aspergillus puulaauensis
0.01	3	3	S	1069201	Aspergillus luchuensis
0.01	2	2	S	182096	Aspergillus chevalieri
0	1	0	S	5062	Aspergillus oryzae
0	1	1	-	510516	Aspergillus oryzae RIB40
0.01	3	0	F	28568	Trichocomaceae
0.01	3	0	G	5094	Talaromyces
0.01	3	3	S	121627	Talaromyces rugulosus
0.03	11	0	-	715962	dothideomyceta
0.03	11	0	C	147541	Dothideomycetes
0.03	11	0	-	451867	Dothideomycetidae
0.03	11	0	O	134362	Capnodiales
0.03	11	1	F	93133	Mycosphaerellaceae
0.02	6	0	G	1047167	Zymoseptoria
0.02	6	0	S	1047171	Zymoseptoria tritici
0.02	6	6	-	336722	Zymoseptoria tritici IPO323
0.01	4	0	G	29002	Cercospora
0.01	4	4	S	122368	Cercospora beticola
0.28	105	0	-	147537	Saccharomycotina
0.28	105	0	C	4891	Saccharomycetes
0.28	105	10	O	4892	Saccharomycetales
0.15	56	6	F	4893	Saccharomycetaceae
0.03	10	0	G	33170	Eremothecium
0.02	6	0	S	45285	Eremothecium cymbalariae
0.02	6	6	-	931890	Eremothecium cymbalariae DBVPG#7215
0.01	3	0	S	33169	Eremothecium gossypii
0.01	3	3	-	284811	Eremothecium gossypii ATCC 10895
0	1	1	S	45286	Eremothecium sinecaudum
0.02	7	0	G	71245	Kazachstania
0.01	5	0	S	432096	Kazachstania africana
0.01	5	5	-	1071382	Kazachstania africana CBS 2517
0.01	2	0	S	588726	Kazachstania naganishii
0.01	2	2	-	1071383	Kazachstania naganishii CBS 8797
0.02	6	1	G	4910	Kluyveromyces
0.01	3	0	S	4911	Kluyveromyces marxianus
0.01	3	3	-	1003335	Kluyveromyces marxianus DMKU3-1042
0.01	2	2	S	28985	Kluyveromyces lactis
0.02	6	3	G	4930	Saccharomyces
0	1	0	S	4932	Saccharomyces cerevisiae
0	1	1	-	559292	Saccharomyces cerevisiae S288C
0	1	1	S	27291	Saccharomyces paradoxus
0	1	1	S	1080349	Saccharomyces eubayanus
0.02	6	1	G	113604	Tetrapisispora
0.01	3	0	S	113608	Tetrapisispora phaffii
0.01	3	3	-	1071381	Tetrapisispora phaffii CBS 4417
0.01	2	0	S	1071379	Tetrapisispora blattae
0.01	2	2	-	1071380	Tetrapisispora blattae CBS 6284
0.01	3	0	G	4948	Torulaspora
0.01	2	2	S	48254	Torulaspora globosa
0	1	1	S	4950	Torulaspora delbrueckii
0.01	3	0	G	278028	Naumovozyma
0.01	2	0	S	27288	Naumovozyma castellii
0.01	2	2	-	1064592	Naumovozyma castellii CBS 4309
0	1	0	S	27289	Naumovozyma dairenensis
0	1	1	-	1071378	Naumovozyma dairenensis CBS 421
0.01	3	0	G	374468	Nakaseomyces
0.01	3	0	-	600669	Nakaseomyces/Candida clade
0.01	3	3	S	5478	[Candida] glabrata
0.01	3	0	G	1196389	Zygotorulaspora
0.01	3	3	S	42260	Zygotorulaspora mrakii
0.01	2	0	G	300275	Lachancea
0.01	2	0	S	381046	Lachancea thermotolerans
0.01	2	2	-	559295	Lachancea thermotolerans CBS 6340
0	1	0	G	4953	Zygosaccharomyces
0	1	1	S	4956	Zygosaccharomyces rouxii
0.03	12	1	F	766764	Debaryomycetaceae
0.02	6	0	-	1535325	Candida/Lodderomyces clade
0.02	6	1	G	1535326	Candida
0.01	3	0	S	273371	Candida orthopsilosis
0.01	3	3	-	1136231	Candida orthopsilosis Co 90-125
0	1	0	S	5476	Candida albicans
0	1	1	-	237561	Candida albicans SC5314
0	1	0	S	42374	Candida dubliniensis
0	1	1	-	573826	Candida dubliniensis CD36
0.01	3	0	G	4958	Debaryomyces
0.01	3	0	S	4959	Debaryomyces hansenii
0.01	3	0	-	58641	Debaryomyces hansenii var. hansenii
0.01	3	3	-	284592	Debaryomyces hansenii CBS767
0.01	2	0	G	766733	Scheffersomyces
0.01	2	0	S	4924	Scheffersomyces stipitis
0.01	2	2	-	322104	Scheffersomyces stipitis CBS 6054
0.03	10	0	F	1156497	Pichiaceae
0.02	6	0	G	13366	Brettanomyces
0.01	3	3	S	5007	Brettanomyces bruxellensis
0.01	3	3	S	13502	Brettanomyces nanus
0.01	3	0	G	461281	Ogataea
0.01	3	0	S	1005962	Ogataea parapolymorpha
0.01	3	3	-	871575	Ogataea parapolymorpha DL-1
0	1	0	G	4919	Pichia
0	1	1	S	4909	Pichia kudriavzevii
0.02	6	0	F	410830	Trichomonascaceae
0.02	6	0	G	410829	Sugiyamaella
0.02	6	6	S	796027	Sugiyamaella lignohabitans
0.01	5	0	F	115784	Phaffomycetaceae
0.01	5	0	G	460517	Komagataella
0.01	5	0	S	460519	Komagataella phaffii
0.01	5	5	-	644223	Komagataella phaffii GS115
0.01	3	0	F	34353	Dipodascaceae
0.01	3	0	G	4951	Yarrowia
0.01	3	0	S	4952	Yarrowia lipolytica
0.01	3	3	-	284591	Yarrowia lipolytica CLIB122
0.01	3	0	F	34365	Saccharomycodaceae
0.01	3	0	G	36034	Saccharomycodes
0.01	3	3	S	36035	Saccharomycodes ludwigii
0.02	8	0	-	451866	Taphrinomycotina
0.02	8	0	C	147554	Schizosaccharomycetes
0.02	8	0	O	34346	Schizosaccharomycetales
0.02	8	0	F	4894	Schizosaccharomycetaceae
0.02	8	0	G	4895	Schizosaccharomyces
0.02	8	8	S	4896	Schizosaccharomyces pombe
0.12	45	0	P	5204	Basidiomycota
0.09	34	0	-	5302	Agaricomycotina
0.07	26	0	C	155619	Agaricomycetes
0.04	16	0	-	452333	Agaricomycetidae
0.04	16	0	O	5338	Agaricales
0.04	16	0	F	654128	Marasmiaceae
0.04	16	0	G	34448	Marasmius
0.04	16	16	S	181124	Marasmius oreades
0.03	10	0	-	355688	Agaricomycetes incertae sedis
0.03	10	0	O	36064	Cantharellales
0.03	10	0	F	5250	Ceratobasidiaceae
0.03	10	0	G	1322061	Rhizoctonia
0.03	10	10	S	456999	Rhizoctonia solani
0.02	8	0	C	155616	Tremellomycetes
0.02	8	0	O	5234	Tremellales
0.02	8	0	F	1884633	Cryptococcaceae
0.02	8	2	G	5206	Cryptococcus
0.01	4	0	-	1897064	Cryptococcus neoformans species complex
0.01	4	0	S	5207	Cryptococcus neoformans
0.01	3	3	-	40410	Cryptococcus neoformans var. neoformans
0	1	0	-	178876	Cryptococcus neoformans var. grubii
0	1	1	-	235443	Cryptococcus neoformans var. grubii H99
0.01	2	0	-	1884637	Cryptococcus gattii species complex
0.01	2	0	S	37769	Cryptococcus gattii VGI
0.01	2	2	-	367775	Cryptococcus gattii WM276
0.03	11	0	-	452284	Ustilaginomycotina
0.02	6	0	C	5257	Ustilaginomycetes
0.02	6	0	O	5267	Ustilaginales
0.02	6	1	F	5268	Ustilaginaceae
0.01	3	0	G	5269	Ustilago
0.01	3	0	S	5270	Ustilago maydis
0.01	3	3	-	237631	Ustilago maydis 521
0.01	2	0	G	63265	Sporisorium
0.01	2	2	S	280036	Sporisorium graminicola
0.01	5	0	C	1538075	Malasseziomycetes
0.01	5	0	O	162474	Malasseziales
0.01	5	0	F	742845	Malasseziaceae
0.01	5	0	G	55193	Malassezia
0.01	5	5	S	76775	Malassezia restricta
0	1	0	-	112252	Fungi incertae sedis
0	1	0	P	6029	Microsporidia
0	1	0	-	6032	Apansporoblastina
0	1	0	F	36734	Unikaryonidae
0	1	0	G	6033	Encephalitozoon
0	1	0	S	571949	Encephalitozoon romaleae
0	1	1	-	1178016	Encephalitozoon romaleae SJ-2008
0.14	55	0	-	33630	Alveolata
0.14	55	0	P	5794	Apicomplexa
0.09	36	1	C	422676	Aconoidasida
0.05	19	0	O	5819	Haemosporida
0.05	19	0	F	1639119	Plasmodiidae
0.05	19	1	G	5820	Plasmodium
0.02	7	3	-	418107	Plasmodium (Laverania)
0.01	3	3	S	5854	Plasmodium reichenowi
0	1	1	S	647221	Plasmodium gaboni
0.01	5	0	-	418103	Plasmodium (Plasmodium)
0.01	2	0	S	5827	Plasmodium cynomolgi
0.01	2	2	-	1120755	Plasmodium cynomolgi strain B
0	1	0	S	5850	Plasmodium knowlesi
0	1	1	-	5851	Plasmodium knowlesi strain H
0	1	1	S	5855	Plasmodium vivax
0	1	1	S	5858	Plasmodium malariae
0.01	3	0	-	418101	Plasmodium (Vinckeia)
0.01	3	3	S	5861	Plasmodium yoelii
0.01	2	0	-	418104	Plasmodium (Haemamoeba)
0.01	2	2	S	85471	Plasmodium relictum
0	1	1	S	208452	Plasmodium coatneyi
0.04	16	1	-	5863	Piroplasmida
0.02	8	0	F	27994	Theileriidae
0.02	8	0	G	5873	Theileria
0.02	6	0	S	5872	Theileria equi
0.02	6	6	-	1537102	Theileria equi strain WA
0	1	1	S	5874	Theileria annulata
0	1	0	S	68886	Theileria orientalis
0	1	1	-	869250	Theileria orientalis strain Shintoku
0.02	7	0	F	32594	Babesiidae
0.02	7	0	G	5864	Babesia
0.01	3	3	S	5866	Babesia bigemina
0.01	2	0	S	5865	Babesia bovis
0.01	2	2	-	484906	Babesia bovis T2Bo
0.01	2	0	S	5868	Babesia microti
0.01	2	2	-	1133968	Babesia microti strain RI
0.05	19	0	C	1280412	Conoidasida
0.05	19	0	-	5796	Coccidia
0.05	19	0	O	75739	Eucoccidiorida
0.05	19	0	-	423054	Eimeriorina
0.04	16	4	F	5809	Sarcocystidae
0.01	5	0	G	29175	Neospora
0.01	5	0	S	29176	Neospora caninum
0.01	5	5	-	572307	Neospora caninum Liverpool
0.01	4	0	G	94642	Besnoitia
0.01	4	4	S	94643	Besnoitia besnoiti
0.01	3	0	G	5810	Toxoplasma
0.01	3	0	S	5811	Toxoplasma gondii
0.01	3	3	-	508771	Toxoplasma gondii ME49
0.01	3	0	F	35082	Cryptosporidiidae
0.01	3	0	G	5806	Cryptosporidium
0.01	3	0	S	5807	Cryptosporidium parvum
0.01	3	3	-	353152	Cryptosporidium parvum Iowa II
0.01	4	0	-	33634	Stramenopiles
0.01	4	0	P	2836	Bacillariophyta
0.01	2	0	C	33836	Coscinodiscophyceae
0.01	2	0	-	33846	Thalassiosirophycidae
0.01	2	0	O	33847	Thalassiosirales
0.01	2	0	F	29202	Thalassiosiraceae
0.01	2	0	G	35127	Thalassiosira
0.01	2	0	S	35128	Thalassiosira pseudonana
0.01	2	2	-	296543	Thalassiosira pseudonana CCMP1335
0.01	2	0	C	33849	Bacillariophyceae
0.01	2	0	-	33850	Bacillariophycidae
0.01	2	0	O	38748	Naviculales
0.01	2	0	F	38749	Phaeodactylaceae
0.01	2	0	G	2849	Phaeodactylum
0.01	2	0	S	2850	Phaeodactylum tricornutum
0.01	2	2	-	556484	Phaeodactylum tricornutum CCAP 1055/1
0.01	4	0	-	33682	Euglenozoa
0.01	4	0	O	5653	Kinetoplastida
0.01	4	0	F	5654	Trypanosomatidae
0.01	2	0	G	5690	Trypanosoma
0.01	2	0	-	39700	Trypanozoon
0.01	2	2	S	5691	Trypanosoma brucei
0.01	2	0	-	1286322	Leishmaniinae
0.01	2	0	G	5658	Leishmania
0	1	0	-	37616	Viannia
0	1	0	-	37617	Leishmania braziliensis species complex
0	1	0	S	5660	Leishmania braziliensis
0	1	1	-	420245	Leishmania braziliensis MHOM/BR/75/M2904
0	1	0	-	38568	Leishmania
0	1	0	-	38581	Leishmania major species complex
0	1	0	S	5664	Leishmania major
0	1	1	-	347515	Leishmania major strain Friedlin
0.01	3	0	-	554915	Amoebozoa
0.01	3	0	-	142796	Mycetozoa
0.01	3	0	-	33083	Dictyostelids
0.01	3	0	O	2058949	Dictyosteliales
0.01	3	0	F	2058185	Dictyosteliaceae
0.01	3	0	G	5782	Dictyostelium
0.01	3	0	S	44689	Dictyostelium discoideum
0.01	3	3	-	352472	Dictyostelium discoideum AX4
2.22	846	91	D	2	Bacteria
0.79	301	16	-	1783272	Terrabacteria group
0.41	155	8	P	1239	Firmicutes
0.26	101	7	C	91061	Bacilli
0.16	61	7	O	1385	Bacillales
0.06	23	0	F	90964	Staphylococcaceae
0.06	23	1	G	1279	Staphylococcus
0.04	17	15	S	1280	Staphylococcus aureus
0.01	2	0	-	46170	Staphylococcus aureus subsp. aureus
0.01	2	2	-	985006	Staphylococcus aureus subsp. aureus LGA251
0	1	1	S	1283	Staphylococcus haemolyticus
0	1	1	S	1288	Staphylococcus xylosus
0	1	1	S	1296	Staphylococcus sciuri
0	1	1	S	29388	Staphylococcus capitis
0	1	1	S	70255	Staphylococcus condimenti
0.06	23	2	F	186817	Bacillaceae
0.04	16	3	G	1386	Bacillus
0.01	2	2	S	1455	Bacillus badius
0	1	1	S	1408	Bacillus pumilus
0	1	1	S	33932	Bacillus cohnii
0	1	0	S	79885	Bacillus pseudofirmus
0	1	1	-	398511	Bacillus pseudofirmus OF4
0	1	0	-	86661	Bacillus cereus group
0	1	1	S	1396	Bacillus cereus
0	1	1	S	152268	Bacillus litoralis
0	1	1	S	220684	Bacillus drentensis
0	1	1	S	486398	Bacillus sp. S3
0	1	1	S	632773	Bacillus beveridgei
0	1	1	S	1581038	Bacillus sp. FJAT-22090
0	1	1	S	1983719	Bacillus sp. AK72
0	1	1	S	2014076	Bacillus sp. FJAT-42376
0.01	2	0	G	84406	Virgibacillus
0.01	2	2	S	1482	Virgibacillus halodenitrificans
0.01	2	2	G	400634	Lysinibacillus
0	1	0	G	1906945	Parageobacillus
0	1	1	S	1295642	Parageobacillus genomosp. 1
0.01	5	0	F	186822	Paenibacillaceae
0.01	3	1	G	44249	Paenibacillus
0	1	1	S	1536769	Paenibacillus sp. FSL P4-0081
0	1	1	S	1712516	Paenibacillus baekrokdamisoli
0.01	2	0	G	55080	Brevibacillus
0	1	1	S	1393	Brevibacillus brevis
0	1	1	S	1465	Brevibacillus laterosporus
0.01	2	0	F	186824	Thermoactinomycetaceae
0	1	0	G	2023	Thermoactinomyces
0	1	1	S	2026	Thermoactinomyces vulgaris
0	1	0	G	1274351	Kroppenstedtia
0	1	1	S	714067	Kroppenstedtia eburnea
0	1	0	F	186820	Listeriaceae
0	1	0	G	2755	Brochothrix
0	1	1	S	2756	Brochothrix thermosphacta
0.09	33	3	O	186826	Lactobacillales
0.03	13	0	F	33958	Lactobacillaceae
0.03	12	0	G	1578	Lactobacillus
0.01	2	2	S	1580	Lactobacillus brevis
0.01	2	2	S	1847728	Lactobacillus allii
0	1	1	S	1600	Lactobacillus acetotolerans
0	1	1	S	1604	Lactobacillus amylovorus
0	1	0	S	1612	Lactobacillus farciminis
0	1	1	-	936140	Lactobacillus farciminis KCTC 3681 = DSM 20184
0	1	1	S	1624	Lactobacillus salivarius
0	1	1	S	47770	Lactobacillus crispatus
0	1	1	S	82688	Lactobacillus nagelii
0	1	1	S	468911	Lactobacillus hordei
0	1	1	S	1007676	Lactobacillus ginsenosidimutans
0	1	0	G	1253	Pediococcus
0	1	0	-	1670797	Pediococcus acidilactici group
0	1	1	S	1254	Pediococcus acidilactici
0.03	12	0	F	1300	Streptococcaceae
0.02	8	1	G	1301	Streptococcus
0	1	1	S	1307	Streptococcus suis
0	1	1	S	1326	Streptococcus acidominimus
0	1	1	S	68892	Streptococcus infantis
0	1	1	S	82348	Streptococcus pluranimalium
0	1	0	-	119603	Streptococcus dysgalactiae group
0	1	1	S	1334	Streptococcus dysgalactiae
0	1	0	S	315405	Streptococcus gallolyticus
0	1	0	-	53354	Streptococcus gallolyticus subsp. gallolyticus
0	1	1	-	981539	Streptococcus gallolyticus subsp. gallolyticus ATCC 43143
0	1	0	-	671232	Streptococcus anginosus group
0	1	1	S	1328	Streptococcus anginosus
0.01	4	1	G	1357	Lactococcus
0	1	1	S	1363	Lactococcus garvieae
0	1	0	S	1364	Lactococcus piscium
0	1	1	-	297352	Lactococcus piscium MKFS47
0	1	1	S	1151742	Lactococcus taiwanensis
0.01	3	0	F	81850	Leuconostocaceae
0.01	2	1	G	1243	Leuconostoc
0	1	1	S	1246	Leuconostoc lactis
0	1	1	G	46255	Weissella
0	1	0	F	81852	Enterococcaceae
0	1	0	G	1350	Enterococcus
0	1	1	S	2005703	Enterococcus wangshanyuanii
0	1	0	F	186827	Aerococcaceae
0	1	0	G	1375	Aerococcus
0	1	1	S	51665	Aerococcus urinaeequi
0.1	40	1	C	186801	Clostridia
0.09	36	4	O	186802	Clostridiales
0.05	19	1	F	31979	Clostridiaceae
0.04	16	0	G	1485	Clostridium
0.01	3	2	S	1491	Clostridium botulinum
0	1	0	-	36831	Clostridium botulinum F
0	1	1	-	441772	Clostridium botulinum F str. Langeland
0.01	2	2	S	1501	Clostridium pasteurianum
0	1	1	S	1494	Clostridium cochlearium
0	1	1	S	1502	Clostridium perfringens
0	1	1	S	1548	Clostridium scatologenes
0	1	1	S	1561	Clostridium baratii
0	1	1	S	36745	Clostridium saccharoperbutylacetonicum
0	1	1	S	36845	Clostridium intestinale
0	1	1	S	84022	Clostridium aceticum
0	1	0	S	217159	Clostridium carboxidivorans
0	1	1	-	536227	Clostridium carboxidivorans P7
0	1	0	S	238834	Clostridium estertheticum
0	1	1	-	1552	Clostridium estertheticum subsp. estertheticum
0	1	1	S	704125	Clostridium sp. C5S11
0	1	1	S	1216932	Clostridium bornimense
0	1	0	G	49082	Candidatus Arthromitus
0	1	1	S	1041504	Candidatus Arthromitus sp. SFB-rat-Yit
0	1	0	G	1848399	Crassaminicella
0	1	1	S	1286698	Crassaminicella profunda
0.01	5	0	F	186803	Lachnospiraceae
0.01	3	3	G	841	Roseburia
0	1	0	G	33042	Coprococcus
0	1	1	S	751585	Coprococcus sp. ART55/1
0	1	0	G	1506553	Lachnoclostridium
0	1	1	S	84030	[Clostridium] saccharolyticum
0.01	2	0	F	186804	Peptostreptococcaceae
0	1	0	G	1501226	Romboutsia
0	1	1	S	1115758	Romboutsia ilealis
0	1	0	G	1870884	Clostridioides
0	1	1	S	1496	Clostridioides difficile
0.01	2	0	F	541000	Ruminococcaceae
0	1	0	G	216851	Faecalibacterium
0	1	1	S	853	Faecalibacterium prausnitzii
0	1	0	G	1508657	Ruminiclostridium
0	1	0	S	1521	[Clostridium] cellulolyticum
0	1	1	-	394503	[Clostridium] cellulolyticum H10
0	1	0	F	186806	Eubacteriaceae
0	1	0	G	33951	Acetobacterium
0	1	1	S	2184575	Acetobacterium sp. KB-1
0	1	0	F	186807	Peptococcaceae
0	1	0	-	208050	unclassified Peptococcaceae
0	1	1	S	1761012	Peptococcaceae bacterium DCMF
0	1	0	-	186813	unclassified Clostridiales
0	1	0	G	2039302	Monoglobus
0	1	1	S	1981510	Monoglobus pectinilyticus
0	1	0	-	538999	Clostridiales incertae sedis
0	1	0	F	543314	Clostridiales Family XIII. Incertae Sedis
0	1	0	G	1926556	Emergencia
0	1	1	S	1776384	Emergencia timonensis
0.01	3	0	O	68295	Thermoanaerobacterales
0.01	2	0	F	543371	Thermoanaerobacterales Family III. Incertae Sedis
0.01	2	0	G	44000	Caldicellulosiruptor
0	1	0	S	55205	Caldicellulosiruptor owensensis
0	1	1	-	632518	Caldicellulosiruptor owensensis OL
0	1	0	S	413888	Caldicellulosiruptor hydrothermalis
0	1	1	-	632292	Caldicellulosiruptor hydrothermalis 108
0	1	0	F	186814	Thermoanaerobacteraceae
0	1	0	G	202949	Thermanaeromonas
0	1	0	S	161154	Thermanaeromonas toyohensis
0	1	1	-	698762	Thermanaeromonas toyohensis ToBE
0.01	4	0	C	1737404	Tissierellia
0.01	4	0	O	1737405	Tissierellales
0.01	2	0	F	1570339	Peptoniphilaceae
0	1	0	G	162289	Peptoniphilus
0	1	1	S	54005	Peptoniphilus harei
0	1	0	G	165779	Anaerococcus
0	1	1	S	33037	Anaerococcus vaginalis
0	1	0	F	1737406	Tissierellaceae
0	1	0	G	253255	Soehngenia
0	1	1	S	1582259	Soehngenia sp. W6
0	1	0	F	2042895	Gottschalkiaceae
0	1	0	G	1505664	Gottschalkia
0	1	0	S	1556	Gottschalkia acidurici
0	1	1	-	1128398	Gottschalkia acidurici 9a
0	1	0	C	526524	Erysipelotrichia
0	1	0	O	526525	Erysipelotrichales
0	1	0	F	128827	Erysipelotrichaceae
0	1	0	G	1505663	Erysipelatoclostridium
0	1	1	S	1522	[Clostridium] innocuum
0	1	0	C	909932	Negativicutes
0	1	0	O	909929	Selenomonadales
0	1	0	F	1843491	Selenomonadaceae
0	1	0	G	158846	Megamonas
0	1	1	S	158847	Megamonas hypermegale
0.2	76	0	P	201174	Actinobacteria
0.19	74	6	C	1760	Actinobacteria
0.06	21	0	O	85007	Corynebacteriales
0.02	8	0	F	1762	Mycobacteriaceae
0.02	8	0	G	1763	Mycobacterium
0.02	7	0	-	77643	Mycobacterium tuberculosis complex
0.02	7	7	S	78331	Mycobacterium canettii
0	1	1	S	43348	Mycobacterium branderi
0.02	6	0	F	1653	Corynebacteriaceae
0.02	6	0	G	1716	Corynebacterium
0.01	2	2	S	38304	Corynebacterium tuberculostearicum
0	1	0	S	38289	Corynebacterium jeikeium
0	1	1	-	306537	Corynebacterium jeikeium K411
0	1	1	S	65058	Corynebacterium ulcerans
0	1	1	S	161899	Corynebacterium singulare
0	1	1	S	169292	Corynebacterium aurimucosum
0.01	4	0	F	85025	Nocardiaceae
0.01	3	0	G	1817	Nocardia
0	1	0	S	37326	Nocardia brasiliensis
0	1	1	-	1133849	Nocardia brasiliensis ATCC 700358
0	1	1	S	455432	Nocardia terpenica
0	1	1	S	1047172	Nocardia sp. CS682
0	1	1	G	1827	Rhodococcus
0.01	2	0	F	85026	Gordoniaceae
0.01	2	1	G	2053	Gordonia
0	1	1	S	2059875	Gordonia sp. YC-JH1
0	1	0	F	85028	Tsukamurellaceae
0	1	1	G	2060	Tsukamurella
0.05	20	0	O	85009	Propionibacteriales
0.05	20	0	F	31957	Propionibacteriaceae
0.05	19	0	G	1912216	Cutibacterium
0.05	19	19	S	1747	Cutibacterium acnes
0	1	0	G	1743	Propionibacterium
0	1	1	S	1744	Propionibacterium freudenreichii
0.03	13	0	O	85011	Streptomycetales
0.03	13	0	F	2062	Streptomycetaceae
0.03	13	5	G	1883	Streptomyces
0.01	2	0	-	629295	Streptomyces griseus group
0	1	0	-	1482561	Streptomyces anulatus subgroup
0	1	1	S	1892	Streptomyces anulatus
0	1	0	-	1482596	Streptomyces griseus subgroup
0	1	0	S	1911	Streptomyces griseus
0	1	0	-	67263	Streptomyces griseus subsp. griseus
0	1	1	-	455632	Streptomyces griseus subsp. griseus NBRC 13350
0	1	1	S	1885	Streptomyces actuosus
0	1	1	S	1893	Streptomyces atratus
0	1	1	S	1488356	Streptomyces sp. MBT27
0	1	1	S	1535768	Streptomyces lunaelactis
0	1	1	S	1849967	Streptomyces sp. SAT1
0	1	1	S	1938841	Streptomyces sp. 2323.1
0.02	8	1	O	85006	Micrococcales
0.01	5	1	F	1268	Micrococcaceae
0.01	2	1	G	1663	Arthrobacter
0	1	1	S	2079227	Arthrobacter sp. PGP41
0	1	1	G	1269	Micrococcus
0	1	0	G	32207	Rothia
0	1	0	S	43675	Rothia mucilaginosa
0	1	1	-	680646	Rothia mucilaginosa DY-18
0	1	0	F	85020	Dermabacteraceae
0	1	0	G	43668	Brachybacterium
0	1	1	S	556288	Brachybacterium saurashtrense
0	1	0	F	85023	Microbacteriaceae
0	1	0	G	1705353	Aurantimicrobium
0	1	1	S	2079575	Aurantimicrobium sp. MWH-Uga1
0.01	2	0	O	2037	Actinomycetales
0.01	2	0	F	2049	Actinomycetaceae
0.01	2	0	G	1654	Actinomyces
0	1	1	S	111015	Actinomyces radicidentis
0	1	1	S	675090	Actinomyces weissii
0.01	2	0	O	85008	Micromonosporales
0.01	2	0	F	28056	Micromonosporaceae
0	1	0	G	1873	Micromonospora
0	1	0	S	47850	Micromonospora aurantiaca
0	1	1	-	644283	Micromonospora aurantiaca ATCC 27029
0	1	0	G	1078767	Jishengella
0	1	1	S	515350	Jishengella endophytica
0	1	0	O	85004	Bifidobacteriales
0	1	0	F	31953	Bifidobacteriaceae
0	1	0	G	196081	Scardovia
0	1	0	S	78259	Scardovia inopinata
0	1	1	-	1150468	Scardovia inopinata JCM 12537
0	1	0	O	622452	Kineosporiales
0	1	0	F	83778	Kineosporiaceae
0	1	0	G	33981	Kineococcus
0	1	0	S	131568	Kineococcus radiotolerans
0	1	1	-	266940	Kineococcus radiotolerans SRS30216 = ATCC BAA-149
0	1	0	C	84998	Coriobacteriia
0	1	0	O	84999	Coriobacteriales
0	1	0	F	84107	Coriobacteriaceae
0	1	0	G	102106	Collinsella
0	1	0	S	147206	Collinsella stercoris
0	1	1	-	445975	Collinsella stercoris DSM 13279
0	1	0	C	908620	Nitriliruptoria
0	1	0	O	1755823	Egicoccales
0	1	0	F	1755824	Egicoccaceae
0	1	0	G	1755825	Egicoccus
0	1	1	S	1670830	Egicoccus halophilus
0.1	40	0	-	1798711	Cyanobacteria/Melainabacteria group
0.1	40	7	P	1117	Cyanobacteria
0.03	13	2	O	1890424	Synechococcales
0.02	7	0	F	1890426	Synechococcaceae
0.02	7	0	G	1129	Synechococcus
0.01	2	2	S	195253	Synechococcus sp. PCC 6312
0	1	1	S	32046	Synechococcus elongatus
0	1	1	S	32052	Synechococcus sp. WH 8020
0	1	1	S	221341	Synechococcus sp. Minos11
0	1	1	S	1173263	Synechococcus sp. PCC 7502
0	1	1	S	1442554	Synechococcus sp. MEDNS5
0.01	3	0	F	1890438	Leptolyngbyaceae
0.01	3	0	G	47251	Leptolyngbya
0.01	2	2	S	1184	Leptolyngbya boryana
0	1	1	S	111781	Leptolyngbya sp. PCC 7376
0	1	0	F	1213	Prochloraceae
0	1	1	G	1218	Prochlorococcus
0.03	11	0	-	1301283	Oscillatoriophycideae
0.02	7	0	O	1118	Chroococcales
0.01	3	0	F	1890450	Aphanothecaceae
0.01	2	0	-	92682	Halothece cluster
0.01	2	0	G	76023	Halothece
0.01	2	2	S	65093	Halothece sp. PCC 7418
0	1	0	G	1453359	Candidatus Atelocyanobacterium
0	1	0	S	713887	Candidatus Atelocyanobacterium thalassa
0	1	1	-	1285375	cyanobacterium endosymbiont of Braarudosphaera bigelowii
0.01	2	0	F	1890449	Microcystaceae
0.01	2	1	G	1125	Microcystis
0	1	1	S	1126	Microcystis aeruginosa
0.01	2	0	F	1890452	Cyanobacteriaceae
0.01	2	0	G	102234	Cyanobacterium
0.01	2	0	S	379064	Cyanobacterium aponinum
0.01	2	2	-	755178	Cyanobacterium aponinum PCC 10605
0.01	4	0	O	1150	Oscillatoriales
0.01	2	0	F	1892249	Cyanothecaceae
0.01	2	0	G	43988	Cyanothece
0	1	1	S	65393	Cyanothece sp. PCC 7424
0	1	1	S	497965	Cyanothece sp. PCC 7822
0.01	2	0	F	1892254	Oscillatoriaceae
0.01	2	0	G	1158	Oscillatoria
0.01	2	0	S	118323	Oscillatoria acuminata
0.01	2	2	-	56110	Oscillatoria acuminata PCC 6304
0.02	7	1	O	1161	Nostocales
0.01	4	0	F	1162	Nostocaceae
0.01	3	1	G	1177	Nostoc
0	1	0	S	224012	Nostoc piscinale
0	1	1	-	224013	Nostoc piscinale CENA21
0	1	1	S	317936	Nostoc sp. PCC 7107
0	1	0	G	56106	Cylindrospermum
0	1	0	S	142864	Cylindrospermum stagnale
0	1	1	-	56107	Cylindrospermum stagnale PCC 7417
0.01	2	0	F	1892259	Aphanizomenonaceae
0.01	2	2	G	77021	Cylindrospermopsis
0.01	2	0	-	34079	unclassified Cyanobacteria
0.01	2	0	-	1983111	unclassified Cyanobacteria (miscellaneous)
0	1	0	S	718217	cyanobacterium endosymbiont of Epithemia turgida
0	1	1	-	1228987	cyanobacterium endosymbiont of Epithemia turgida isolate EtSB Lake Yunoko
0	1	1	S	1353134	cyanobacterium CBW1002
0.03	12	0	P	544448	Tenericutes
0.03	12	0	C	31969	Mollicutes
0.02	7	0	O	2085	Mycoplasmatales
0.02	7	0	F	2092	Mycoplasmataceae
0.02	7	0	G	2093	Mycoplasma
0	1	1	S	2098	Mycoplasma hominis
0	1	1	S	2113	Mycoplasma californicum
0	1	1	S	45363	Mycoplasma alkalescens
0	1	1	S	76629	Mycoplasma gallopavonis
0	1	1	S	114885	Mycoplasma maculosum
0	1	0	S	136241	Mycoplasma haemocanis
0	1	1	-	1111676	Mycoplasma haemocanis str. Illinois
0	1	0	-	656088	Mycoplasma mycoides group
0	1	1	S	2102	Mycoplasma mycoides
0.01	4	0	O	186328	Entomoplasmatales
0.01	4	0	F	2131	Spiroplasmataceae
0.01	4	1	G	2132	Spiroplasma
0	1	1	S	216934	Spiroplasma corruscae
0	1	0	S	216937	Spiroplasma floricola
0	1	1	-	1336749	Spiroplasma floricola 23-6
0	1	1	S	216946	Spiroplasma turonicum
0	1	0	O	186329	Acholeplasmatales
0	1	0	F	2146	Acholeplasmataceae
0	1	0	G	2147	Acholeplasma
0	1	0	S	38986	Acholeplasma palmae
0	1	1	-	1318466	Acholeplasma palmae J233
0	1	0	P	1297	Deinococcus-Thermus
0	1	0	C	188787	Deinococci
0	1	0	O	68933	Thermales
0	1	0	F	188786	Thermaceae
0	1	0	G	270	Thermus
0	1	0	S	56957	Thermus oshimai
0	1	1	-	751945	Thermus oshimai JL-2
0	1	0	P	200795	Chloroflexi
0	1	0	C	189775	Thermomicrobia
0	1	0	-	85000	Sphaerobacteridae
0	1	0	O	85001	Sphaerobacterales
0	1	0	-	255728	Sphaerobacterineae
0	1	0	F	85002	Sphaerobacteraceae
0	1	0	G	2056	Sphaerobacter
0	1	0	S	2057	Sphaerobacter thermophilus
0	1	1	-	479434	Sphaerobacter thermophilus DSM 20745
0.74	281	13	P	1224	Proteobacteria
0.39	150	13	C	1236	Gammaproteobacteria
0.09	35	0	O	72274	Pseudomonadales
0.06	24	0	F	135621	Pseudomonadaceae
0.06	24	8	G	286	Pseudomonas
0.02	7	1	-	136843	Pseudomonas fluorescens group
0.02	6	6	S	47878	Pseudomonas azotoformans
0.01	2	0	-	136842	Pseudomonas chlororaphis group
0.01	2	2	S	587753	Pseudomonas chlororaphis
0	1	1	S	46677	Pseudomonas agarici
0	1	0	-	136845	Pseudomonas putida group
0	1	1	S	303	Pseudomonas putida
0	1	0	-	136849	Pseudomonas syringae group
0	1	1	S	33069	Pseudomonas viridiflava
0	1	1	-	196821	unclassified Pseudomonas
0	1	1	S	244566	Pseudomonas lurida
0	1	1	S	1930532	Pseudomonas sp. CC6-YY-74
0	1	1	S	2025658	Pseudomonas sp. NS1(2017)
0.03	11	1	F	468	Moraxellaceae
0.02	8	1	G	469	Acinetobacter
0.01	2	2	S	1879050	Acinetobacter sp. WCHA60
0	1	1	S	108980	Acinetobacter ursingii
0	1	1	S	710648	Acinetobacter sp. Tol 5
0	1	1	S	756892	Acinetobacter indicus
0	1	1	S	1324350	Acinetobacter equi
0	1	1	S	2006115	Acinetobacter piscicola
0.01	2	0	G	497	Psychrobacter
0	1	1	-	196806	unclassified Psychrobacter
0	1	1	S	1028416	Psychrobacter sp. DAB_AL43B
0.07	27	1	O	91347	Enterobacterales
0.03	10	0	F	543	Enterobacteriaceae
0.01	4	0	G	561	Escherichia
0.01	4	4	S	562	Escherichia coli
0.01	3	0	G	570	Klebsiella
0.01	2	2	S	573	Klebsiella pneumoniae
0	1	1	S	571	Klebsiella oxytoca
0	1	1	G	544	Citrobacter
0	1	0	-	191675	unclassified Enterobacteriaceae
0	1	0	-	84563	ant, tsetse, mealybug, aphid, etc. endosymbionts
0	1	0	-	84564	ant endosymbionts
0	1	1	G	203804	Candidatus Blochmannia
0	1	0	G	409304	Candidatus Ishikawaella
0	1	0	S	168169	Candidatus Ishikawaella capsulata
0	1	1	-	476281	Candidatus Ishikawaella capsulata Mpkobe
0.02	9	0	F	1903409	Erwiniaceae
0.01	5	0	G	32199	Buchnera
0.01	5	3	S	9	Buchnera aphidicola
0	1	1	-	1241835	Buchnera aphidicola (Aphis nerii)
0	1	1	-	1241836	Buchnera aphidicola (Artemisaphis artemisicola)
0.01	3	0	G	551	Erwinia
0.01	2	2	S	1922217	Candidatus Erwinia sp. ErCipseudotaxifoliae
0	1	1	S	1619313	Erwinia gerundensis
0	1	0	G	53335	Pantoea
0	1	0	-	1654067	Pantoea agglomerans group
0	1	1	S	549	Pantoea agglomerans
0.01	4	0	F	1903410	Pectobacteriaceae
0	1	0	G	71655	Brenneria
0	1	1	S	1109412	Brenneria goodwinii
0	1	0	G	84565	Sodalis
0	1	1	S	1929246	Sodalis endosymbiont of Henestaris halophilus
0	1	1	G	122277	Pectobacterium
0	1	0	G	204037	Dickeya
0	1	0	S	556	Dickeya chrysanthemi
0	1	1	-	1223569	Dickeya chrysanthemi NCPPB 402
0	1	0	F	1903411	Yersiniaceae
0	1	0	G	34037	Rahnella
0	1	1	S	1510570	Rahnella victoriana
0	1	1	F	1903412	Hafniaceae
0	1	0	F	1903414	Morganellaceae
0	1	0	G	158848	Moellerella
0	1	1	S	158849	Moellerella wisconsensis
0.04	15	1	O	135622	Alteromonadales
0.01	5	0	F	267890	Shewanellaceae
0.01	5	5	G	22	Shewanella
0.01	4	0	F	72275	Alteromonadaceae
0	1	0	G	226	Alteromonas
0	1	1	S	589873	Alteromonas australica
0	1	0	G	2742	Marinobacter
0	1	1	S	1420916	Marinobacter similis
0	1	0	G	89404	Glaciecola
0	1	0	S	300231	Glaciecola nitratireducens
0	1	1	-	1085623	Glaciecola nitratireducens FR1064
0	1	0	G	1621534	Paraglaciecola
0	1	0	S	326544	Paraglaciecola psychrophila
0	1	1	-	1129794	Paraglaciecola psychrophila 170
0.01	3	1	F	267889	Colwelliaceae
0	1	0	G	28228	Colwellia
[truncated: 609 more rows]

[truncated: 16 more sheets: 08, 09, 10, 11, 12, 13, 14, 15, 16, 17, 18, 19, 20, 21, 22, 23]
