# Supplementary material for: Metaviromic insights into the viral community associated with Dendrobium catenatum
Source: Braz J Microbiol. 2026 Jan 28;57(1):43. doi: 10.1007/s42770-025-01816-5 (PMC12852558; doi:10.1007/s42770-025-01816-5)
Supplement: Supplementary file 7 — Supplementary File 6: Characterization of Endogenous viral elements. (XLSX 45 kb) [file 42770_2025_1816_MOESM7_ESM.xlsx]

## Sheet: Sheet1
Supplementary file 6. Sequence similarity results for Endogenous Viral Elements;
				BLAST N							BLASTX
	Sequence	Lenght	Conserved domains	Description	Query Cover	E value	Per. Ident	Acc. Len	Accession	Hit number	Description	Query Cover	E value	Per. Ident	Acc. Len	Accession
NW_021319884.1_2768	ATGATATCATCTGGGTTCAGTAGATGTGGGGCAGTAACTTTATTTATCTTAGCGTATGGTGGGGAACATAATGAGTACCTATTCCCCGAGGACATCCAATTAGAGACAGACGATGATCGTAGATATAAAGACTTTTCTGAAAAACTACTATCAATTGGAAGCCCAACAGAGGATATGTTTGTCACTGATGACCAACGTGTAGAGGCTGAAATTTACTCCTACATTGCATTATCTACTATGATGCTATTTACTAAGAGCCCAGGCAAATTCATCAAGGCATGGAATCATATTAGAAAAGGGTTTGCGAAGTTC	312	Rhabdo_ncap_2 super family	No significant similarity found.						1	hypothetical protein Syun_030293 [Stephania yunnanensis]	1	8e-20	40.54%	256	KAK9087899.1
										2	N protein [Beet oak leaf virus]	1	9e-20	43.93%	426	WIW80035.1
										3	hypothetical protein Scep_029238 [Stephania cephalantha]	1	7e-19	40.54%	424	KAK9082767.1
										4	uncharacterized protein LOC122032350 [Zingiber officinale]	1	2e-16	42.34%	435	XP_042447566.1
										5	coat protein [Spatholobus suberectus]	0.99	7e-16	34.23%	223	TKY48125.1
										6	N [Melampyrum roseum virus 1] [Melampyrum roseum virus 1]	1	2e-15	40.00%	443	YP_010840920.1
										7	TPA_asm: nucleocapsid protein [Ophrys virus 1]	1	4e-15	42.20%	447	DAZ90763.1
										8	hypothetical protein Drorol1_Dr00021060 [Drosera rotundifolia]	0.89	4e-13	39.80%	136	GAB2213045.1
										9	hypothetical protein L2E82_04937 [Cichorium intybus]	0.98	1e-12	36.45%	374	KAI3791237.1
										10	unnamed protein product [Pilosella lactucella]	0.99	3e-11	37.04%	371	CAN4889447.1
										11	49K protein [morning glory varicosavirus]	1	6e-11	40.74%	429	YP_010840827.1
										12	hypothetical protein Lser_V15G29390 [Lactuca serriola]	1	1e-10	34.51%	352	KAL7595081.1
										13	nucleocapsid [Zostera-associated varicosavirus 1]	1	2e-10	38.39%	438	YP_010840924.1
										14	hypothetical protein LXL04_004211 [Taraxacum kok-saghyz]	1	2e-10	34.23%	371	KAL4591253.1
										15	TPA_asm: nucleocapsid protein [Chamaemelum virus 1]	1	2e-10	37.38%	426	DAZ90691.1
										16	uncharacterized protein LOC130727762 [Lotus japonicus]	1	5e-10	35.90%	412	XP_057434985.1
										17	hypothetical protein L2E82_04931 [Cichorium intybus]	1	3e-09	33.33%	253	KAI3791234.1
										18	TPA_asm: nucleocapsid protein [Guizotia virus 1]	0.99	3e-09	37.04%	434	DAZ90723.1
										19	coat protein [Vitis varicosavirus]	1	4e-09	39.81%	425	YP_010840934.1
										20	hypothetical protein Lser_V15G29391 [Lactuca serriola]	1	4e-09	34.51%	305	KAL7597121.1
										21	unnamed protein product [Lactuca virosa]	1	6e-09	34.51%	307	CAH1452838.1
										22	hypothetical protein LSAT_V11C600319590 [Lactuca sativa]	1	7e-09	34.51%	379	KAJ0200126.1
										23	unnamed protein product [Rhodiola kirilowii]	1	1e-08	31.86%	386	CAM8984187.1
										24	hypothetical protein REPUB_Repub12eG0117400 [Reevesia pubescens]	0.99	2e-08	32.11%	201	XVF21755.1
										25	hypothetical protein ACSQ67_004824 [Phaseolus vulgaris]	1	7e-08	36.36%	245	KAL9329821.1
										26	unnamed protein product [Trifolium pratense]	1	4e-07	38.74%	321	CAJ2636268.1
										27	hypothetical protein ACJIZ3_007269 [Penstemon smallii]	1	4e-07	30.91%	385	KAL3821364.1
										28	hypothetical protein L195_g027079 [Trifolium pratense]	1	5e-07	38.74%	415	PNX71207.1
										29	uncharacterized protein [Phaseolus vulgaris]	1	6e-07	35.45%	300	XP_068470695.1
										30	TPA_asm: nucleocapsid protein [Linum virus 1]	0.99	3e-06	34.23%	450	DAZ90737.1
NW_021505530.1_34	ATGTCCCCTCTTATTCCCAAATTCCTATTCAACTTGGTTTCAAGTTTCAGCCATTATGGTCCGACCTACATGAACCCTGTTCATGAGGCGAAGGATGTAGACGTCTCGGAAGTGAGTAAGCGTCTGAGCGTGTGGCACACCTTACCGGTGGAAGCCAGTAGTGCGCTTTTGACACTGTACCCGCCCGAGGAGCTTGCCAAGCTCGGTAGTATTTGGTTCTCTGATCGTGAGGTGCCCGTGACCTCCGGTTATGATGATCCTGTGCTCCCGTGCAGGGCAGGTACCTTAGGCCTGGGCTGGCTGATAAAGAGTCTGATTCTTCCCGCTTGGTGGGATACGATGAAGACGCGGCCAGAAGCCGGGAGATTTGGGGTGAAGCTAGAGGGTAGTGGCAAGGTG…	450	Mitovir_RNA_pol super family	Dendrobium officinale mitochondrial DNA, subgenome 15, complete sequence	1	0.0	99.34%	25200	LC640148.1	1	hypothetical protein IEQ34_024908 [Dendrobium chrysotoxum]	0.75	2e-68	95.65%	131	KAH0446260.1
				Dendrobium officinale chromosome 1 mitochondrion, complete sequence	1	0.0	99.34%	65400	OR413912.1	2	hypothetical protein MA16_Dca027626 [Dendrobium catenatum]	0.81	2e-60	83.47%	136	PKU60355.1
				Dendrobium nobile chromosome 15 mitochondrion, complete sequence	1	0.0	98.67%	26400	OR413881.1	3	hypothetical protein CDG42_Peq000531 [Phalaenopsis equestris]	0.96	5e-47	64.38%	288	KAM0769975.1
				Dendrobium nobile MT01 mitochondrial DNA, sequence_id: fragment10, complete sequence	1	0.0	98.67%	26300	LC832905.1	4	hypothetical protein U1Q18_043932 [Sarracenia purpurea var. burkii]	0.92	7e-47	56.55%	319	KAL6954283.1
				Dendrobium moniliforme mitochondrial DNA, scaffold33	1	0.0	98.23%	17200	LC660355.1	5	hypothetical protein U1Q18_043940 [Sarracenia purpurea var. burkii]	0.92	2e-45	56.55%	481	KAL6954291.1
				Dendrobium wilsonii WMT20211 mitochondrial DNA, sub-genome 14, complete sequence	1	0.0	98.23%	25300	LC744531.1	6	hypothetical protein MA16_Dca027845 [Dendrobium catenatum]	0.88	2e-39	59.26%	103	PKU61786.1
				Dendrobium flexicaule chromosome 19 mitochondrion, complete sequence	1	0.0	98.01%	20200	OR413910.1	7	unnamed protein product [Ilex paraguariensis]	0.69	1e-36	64.49%	502	CAK9153102.1
				Dendrobium huoshanense mitochondrial DNA, scaffold16	1	0.0	97.79%	28000	LC657542.1	8	unnamed protein product [Ilex paraguariensis]	0.69	2e-36	64.49%	730	CAK9139791.1
				Dendrobium huoshanense chromosome 14 mitochondrion, complete sequence	1	0.0	97.79%	28500	OR413860.1	9	hypothetical protein IEQ34_023715 [Dendrobium chrysotoxum]	0.6	9e-34	68.82%	230	KAH0447452.1
				Dendrobium henanense WMT20212 mitochondrial DNA, sub-genome 24, almost complete sequence	1	0.0	97.79%	20500	LC744563.1	10	hypothetical protein IEQ34_023284 [Dendrobium chrysotoxum]	0.41	3e-32	98.36%	68	KAH0447886.1
				Dendrobium hancockii PB01 mitochondrial DNA, complete genome	1	0.0	96.75%	524000	LC771085.1	11	hypothetical protein H6P81_021193 [Aristolochia fimbriata]	0.85	1e-31	51.15%	342	KAG9438895.1
				Dendrobium loddigesii chromosome 7 mitochondrion, complete sequence	1	0.0	96.75%	29700	PP829181.1	12	hypothetical protein IEQ34_026219 [Dendrobium chrysotoxum]	0.59	3e-28	64.84%	88	KAH0437548.1
				Dendrobium primulinum mitochondrial DNA, scaffold01	1	0.0	96.75%	30100	LC659999.1	13	unnamed protein product [Ilex paraguariensis]	0.61	2e-26	57.00%	450	CAK9186631.1
				Dendrobium gratiosissimum mitochondrial DNA, scaffold31	1	0.0	96.75%	16100	LC660253.1	14	unnamed protein product [Ilex paraguariensis]	0.61	6e-26	57.00%	629	CAK9186633.1
				Dendrobium loddigesii MT03 mitochondrial DNA, sequence_id: fragment1, complete sequence	1	0.0	96.75%	89200	LC832917.1	15	hypothetical protein U1Q18_002422 [Sarracenia purpurea var. burkii]	0.43	2e-25	72.06%	190	KAL7001270.1
				Dendrobium devonianum MT02 mitochondrial DNA, sequence_id: fragment20, complete sequence	1	0.0	97.58%	16000	LC832891.1	16	putative nucleoredoxin 1-1 [Sesamum alatum]	0.7	2e-25	52.78%	424	KAK4419026.1
				Bletilla striata chromosome 3 mitochondrion, complete sequence	1	0.0	94.03%	73000	PQ859847.1	17	TPA_inf: RNA-dependent RNA polymerase [Erigeron breviscapus mitovirus 1]	0.69	5e-25	55.14%	780	DAB41751.1
				Dendrobium brymerianum mitochondrial DNA, chromosome 18, complete sequence	1	0.0	94.58%	9160	LC704606.1	18	putative mitochondrial protein [Sesamum alatum]	0.69	4e-24	52.83%	661	KAK4412078.1
				Calanthe striata var. sieboldii chromosome 21 mitochondrion, complete sequence	1	0.0	91.44%	19900	PX168824.1	19	TPA_inf: RNA-dependent RNA polymerase [Dahlia pinnata mitovirus 1]	0.69	2e-22	52.83%	782	DAB41753.1
				Hygrochilus parishii chromosome HYG_1 mitochondrion, complete sequence	1	0.0	91.76%	62900	MH591775.1	20	uncharacterized protein LOC110011764 [Sesamum indicum]	0.59	9e-21	53.85%	298	XP_020548612.1
				Phalaenopsis lobbii chromosome 5 mitochondrion, complete sequence	1	2e-176	90.58%	43100	PQ180306.1	21	RNA-dependent RNA polymerase [Ocimum basilicum RNA virus 2]	0.69	2e-20	48.60%	760	YP_009408146.1
				Phalaenopsis mannii chromosome 6 mitochondrion, complete sequence	1	2e-175	90.36%	30700	PQ180331.1	22	RNA-dependent RNA polymerase [Cinnamomum micranthum f. kanehirae]	0.61	9e-20	52.63%	647	RWR86368.1
				Phalaenopsis aphrodite subsp. formosana clone Contig_2 tRNA-Met gene, complete sequence; ATP synthase F0 subunit 6 (atp6) and ribosomal protein S1 (rps1) genes, complete cds; tRNA-Glu, tRNA-Thr, tRNA-Gln, and tRNA-Lys genes, rpl2 pseudogene, and tRNA-Met gene, complete sequence; NADH dehydrogenase subunit 7 (nad7) gene, complete cds; tRNA-Glu gene, complete sequence; and ribosomal protein S11 (rp…	0.86	2e-168	93.33%	49400	MN366133.1	23	hypothetical protein Syun_031912 [Stephania yunnanensis]	0.47	8e-19	58.90%	133	KAK9082358.1
				Cymbidium lancifolium isolate TEL mitochondrion, complete sequence	1	5e-158	87.61%	28800	OQ024452.1	24	hypothetical protein MRB53_036805 [Persea americana]	0.61	9e-19	53.06%	304	KAJ8613848.1
				Cymbidium kanran cultivar Jing Zi chromosome 8 mitochondrion, complete sequence	1	5e-158	87.61%	29000	PX256526.1	25	hypothetical protein AAC387_Pa11g0574 [Persea americana]	0.63	3e-18	47.57%	228	XXG85511.1
				Cymbidium ensifolium chromosome 8 mitochondrion, complete sequence	1	5e-158	87.61%	28763	OR754270.1	26	hypothetical protein AAC387_Pa11g0574 [Persea americana]	0.59	5e-18	50.00%	166	XXG85512.1
				Cymbidium macrorhizon isolate DGL chromosome 11 mitochondrion, complete sequence	1	8e-149	86.28%	28656	OQ029552.1	27	hypothetical protein MRB53_018793 [Persea americana]	0.61	6e-18	52.04%	374	KAJ8642099.1
				Galeola lindleyana voucher YJS-432 clone 8068945 mitochondrion, partial sequence	0.64	4e-121	94.46%	15450	OQ716434.1	28	Unknown protein [Striga hermonthica]	0.53	7e-14	49.40%	134	CAA0808047.1
				Galeola lindleyana clone 8418447 mitochondrion, partial sequence	0.42	8e-73	93.26%	3547	OQ722261.1	29	unnamed protein product, partial [Ilex paraguariensis]	0.43	3e-13	54.69%	77	CAK9148544.1
				Dendrobium huoshanense mitochondrial DNA, scaffold13	0.88	5e-69	75.06%	21875	LC657539.1	30	unnamed protein product, partial [Ilex paraguariensis]	0.46	7e-13	50.72%	84	CAK9175569.1
NW_021505530.1_66	ATGGCTCGCGGCCGCGAATGCACGTCCCGGAACAACTACGCAATTCTAGGCGATGATGTTGTCATTGCTGACGAAAAGGTGGCTCAGGAGTCTAAAAAGTTGATGGATGACTGTGAAGTCACTATCTCGAAAGAGAAGTCGCTGGTCTCCACAACCGGAGCTATGGAGTTTGCTAAGCGTTTCATCGCTGATGACGGACGGAACGATTTCTCTTTCGTGAAAGGTGTTGAACGTGATATCACGCTCTGTAGGCACTCAGTTCTT	264	Mitovir_RNA_pol super family	Dendrobium brymerianum mitochondrial DNA, chromosome 19, complete sequence	1	4e-130	100.00%	13300	LC704607.1	1	hypothetical protein KSP39_PZI022387 [Platanthera zijinensis]	0.64	6e-19	80.36%	65	KAK8916941.1
				Dendrobium officinale mitochondrial DNA, subgenome 15, complete sequence	1	4e-130	100.00%	25200	LC640148.1	2	hypothetical protein H6P81_021193 [Aristolochia fimbriata]	0.58	4e-15	74.51%	342	KAG9438895.1
				Dendrobium flexicaule chromosome 19 mitochondrion, complete sequence	1	4e-130	100.00%	20200	OR413910.1	3	hypothetical protein Acr_00g0002100 [Actinidia rufa]	0.95	5e-15	48.24%	174	GFS28492.1
				Dendrobium officinale chromosome 1 mitochondrion, complete sequence	1	4e-130	100.00%	65400	OR413912.1	4	hypothetical protein [Colocasia esculenta]	0.7	7e-15	58.06%	161	MQL85756.1
				Dendrobium lohohense mitochondrial DNA, scaffold04	1	4e-130	100.00%	18100	LC660297.1	5	TPA_asm: hypothetical protein HUJ06_027104 [Nelumbo nucifera]	0.81	1e-14	52.11%	111	DAD25640.1
				Dendrobium huoshanense mitochondrial DNA, scaffold16	1	2e-128	99.62%	28000	LC657542.1	6	hypothetical protein Acr_00g0009180 [Actinidia rufa]	0.81	2e-14	52.11%	182	GFS29936.1
				Dendrobium nobile chromosome 15 mitochondrion, complete sequence	1	2e-128	99.62%	26400	OR413881.1	7	uncharacterized protein LOC110007450 [Amborella trichopoda]	0.72	4e-14	58.73%	180	XP_020524210.1
				Dendrobium huoshanense chromosome 14 mitochondrion, complete sequence	1	2e-128	99.62%	28500	OR413860.1	8	unnamed protein product [Ilex paraguariensis]	0.68	1e-13	56.67%	226	CAK9170024.1
				Dendrobium henanense WMT20212 mitochondrial DNA, sub-genome 24, almost complete sequence	1	2e-128	99.62%	20500	LC744563.1	9	hypothetical protein LI410_mgp084 [Apium graveolens]	0.81	1e-13	49.30%	102	YP_010185143.1
				Dendrobium nobile MT01 mitochondrial DNA, sequence_id: fragment10, complete sequence	1	2e-128	99.62%	26300	LC832905.1	10	LOW QUALITY PROTEIN: uncharacterized mitochondrial protein AtMg01110 [Phoenix dactylifera]	0.7	1e-13	56.45%	207	XP_038975661.1
				Dendrobium moniliforme mitochondrial DNA, scaffold33	1	8e-127	99.25%	17200	LC660355.1	11	unnamed protein product [Ilex paraguariensis]	0.66	2e-13	62.07%	730	CAK9139791.1
				Dendrobium wilsonii WMT20211 mitochondrial DNA, sub-genome 14, complete sequence	1	8e-127	99.25%	25300	LC744531.1	12	hypothetical protein AQUCO_02300083v1 [Aquilegia coerulea]	0.66	2e-13	60.34%	323	PIA41052.1
				Dendrobium hancockii PB01 mitochondrial DNA, complete genome	1	5e-123	96.35%	524000	LC771085.1	13	hypothetical protein MRB53_036403 [Persea americana]	0.68	2e-13	60.00%	236	KAJ8614737.1
				Dendrobium aphyllum mitochondrial DNA, scaffold02	1	6e-122	95.99%	24300	LC660265.1	14	hypothetical protein LWB77_mgp21 [Tetracentron sinense]	0.78	3e-13	53.62%	326	YP_010246853.1
				Dendrobium loddigesii chromosome 6 mitochondrion, complete sequence	1	6e-122	95.99%	34400	PP829180.1	15	unnamed protein product [Ilex paraguariensis]	0.64	3e-13	62.50%	388	CAK9143602.1
				Dendrobium loddigesii MT03 mitochondrial DNA, sequence_id: fragment1, complete sequence	1	6e-122	95.99%	89200	LC832917.1	16	unnamed protein product [Ilex paraguariensis]	0.64	4e-13	62.50%	450	CAK9186631.1
				Dendrobium primulinum mitochondrial DNA, scaffold10	1	6e-122	95.99%	10500	LC660008.1	17	unnamed protein product [Ilex paraguariensis]	0.64	4e-13	62.50%	629	CAK9186633.1
				Dendrobium amplum mitochondrion, complete sequence	1	1e-117	94.27%	32100	MH591891.1	18	RNA-dependent RNA polymerase [Cinnamomum micranthum f. kanehirae]	0.68	5e-13	60.00%	330	RWR76218.1
				Dendrobium gratiosissimum mitochondrial DNA, scaffold12	1	6e-116	94.53%	19000	LC660234.1	19	hypothetical protein LWB77_mgp02 [Tetracentron sinense]	0.99	5e-13	48.31%	650	YP_010246872.1
				Bletilla striata chromosome 3 mitochondrion, complete sequence	1	5e-110	92.11%	73000	PQ859847.1	20	hypothetical protein H6P81_021171 [Aristolochia fimbriata]	0.6	7e-13	64.15%	107	KAG9438873.1
				Dendrobium devonianum MT02 mitochondrial DNA, sequence_id: fragment6, complete sequence	1	1e-86	100.00%	26300	LC832877.1	21	RNA-dependent RNA polymerase [Cinnamomum micranthum f. kanehirae]	0.68	7e-13	60.00%	647	RWR86368.1
				Dendrobium gratiosissimum mitochondrial DNA, scaffold11	0.69	6e-78	97.24%	7440	LC660233.1	22	MAG: putative RNA-dependent RNA polymerase [Mitoviridae sp.]	0.7	7e-13	58.06%	754	UJQ92534.1
				Phalaenopsis aphrodite subsp. formosana clone Contig_2 tRNA-Met gene, complete sequence; ATP synthase F0 subunit 6 (atp6) and ribosomal protein S1 (rps1) genes, complete cds; tRNA-Glu, tRNA-Thr, tRNA-Gln, and tRNA-Lys genes, rpl2 pseudogene, and tRNA-Met gene, complete sequence; NADH dehydrogenase subunit 7 (nad7) gene, complete cds; tRNA-Glu gene, complete sequence; and ribosomal protein S11 (rp…	0.64	2e-70	95.40%	49400	MN366133.1	23	hypothetical protein AQUCO_04400096v1 [Aquilegia coerulea]	0.66	1e-12	58.62%	379	PIA32666.1
				Phalaenopsis mannii chromosome 6 mitochondrion, complete sequence	0.64	2e-70	95.40%	30700	PQ180331.1	24	hypothetical protein BC332_32821 [Capsicum chinense]	0.76	1e-12	52.24%	228	PHT98229.1
				Hygrochilus parishii chromosome HYG_1 mitochondrion, complete sequence	0.64	2e-70	95.40%	62900	MH591775.1	25	RNA-dependent RNA polymerase [Paris mitovirus 1]	0.74	1e-12	53.85%	759	QVU28731.1
				Phalaenopsis lobbii chromosome 5 mitochondrion, complete sequence	0.59	2e-65	96.25%	43061	PQ180306.1	26	hypothetical protein V6N13_023013 [Hibiscus sabdariffa]	0.74	2e-12	55.88%	291	KAK8635136.1
				Erycina pusilla clone BAC clone 024M14_c2 mitochondrion sequence	0.52	3e-37	86.52%	25920	KJ501968.1	27	hypothetical protein V6N11_080497 [Hibiscus sabdariffa]	0.74	3e-12	55.88%	602	KAK9009022.1
				Cypripedium henryi chromosome 4 mitochondrion, complete sequence	0.87	1e-22	71.31%	27553	PQ344495.1	28	hypothetical protein V6N11_014023 [Hibiscus sabdariffa]	0.74	3e-12	55.88%	748	KAK8491899.1
				Cypripedium subtropicum chromosome 16 mitochondrion, complete sequence	0.87	1e-22	71.31%	18933	PQ344534.1	29	hypothetical protein V6N12_076073 [Hibiscus sabdariffa]	0.74	3e-12	55.88%	791	KAK8499223.1
				Paphiopedilum concolor chromosome 10 mitochondrion, complete sequence	0.67	8e-19	76.19%	22277	PQ344660.1	30	hypothetical protein KSP39_PZI014095 [Platanthera zijinensis]	0.41	4e-12	91.67%	57	KAK8935916.1
NW_021401681.1_41	ATGCTGGTAGGTCTGCTCGGTGACGACTTTGGTCGGACGTGGTTACACATGATGACTGCGACCGGCTTTAGGACTCCCGATCGGATTCGGGGTCGGAAACGCTCTAACCTTCGGGGTAGATTTGACCGGTTCACGAAGGGTCAACCTTTAGGGTACTATTCGTCATGGCCTGCTTTCACACTAACACATCATATGCTAGTGTGGAAAGAAGTTCATCGCCGA	222	Mitovir_RNA_pol super family	Dendrobium loddigesii MT03 mitochondrial DNA, sequence_id: fragment2, complete sequence	1	2e-107	100.00%	109000	LC832918.1	1	hypothetical protein IEQ34_025428 [Dendrobium chrysotoxum]	0.95	5e-43	98.57%	131	KAH0445471.1
				Dendrobium officinale chromosome 19 mitochondrion, complete sequence	1	2e-107	100.00%	21300	OR413930.1	2	hypothetical protein IEQ34_024417 [Dendrobium chrysotoxum]	0.69	2e-27	100.00%	143	KAH0446747.1
				Dendrobium hancockii PB01 mitochondrial DNA, complete genome	1	2e-107	100.00%	524000	LC771085.1	3	TPA_inf: RNA-dependent RNA polymerase [Erigeron breviscapus mitovirus 1]	0.92	4e-19	61.76%	780	DAB41751.1
				Dendrobium huoshanense mitochondrial DNA, scaffold13	1	2e-107	100.00%	21900	LC657539.1	4	Uncharacterized mitochondrial protein AtMg01110 [Striga hermonthica]	0.99	4e-19	54.79%	319	CAA0819215.1
				Dendrobium aphyllum mitochondrial DNA, scaffold04	1	2e-107	100.00%	105000	LC660267.1	5	RNA-dependent RNA polymerase [Ocimum basilicum RNA virus 2]	0.92	2e-18	58.82%	760	YP_009408146.1
				Dendrobium primulinum mitochondrial DNA, scaffold04	1	2e-107	100.00%	35700	LC660002.1	6	hypothetical protein U1Q18_050036 [Sarracenia purpurea var. burkii]	0.92	3e-18	54.41%	337	KAL6959005.1
				Dendrobium lohohense mitochondrial DNA, scaffold05	1	2e-107	100.00%	37500	LC660298.1	7	hypothetical protein IEQ34_024503 [Dendrobium chrysotoxum]	0.53	3e-18	100.00%	101	KAH0446658.1
				Dendrobium nobile MT01 mitochondrial DNA, sequence_id: fragment19, complete sequence	1	2e-107	100.00%	22000	LC832914.1	8	unnamed protein product [Ilex paraguariensis]	0.92	5e-18	57.35%	730	CAK9139791.1
				Dendrobium flexicaule chromosome 18 mitochondrion, complete sequence	1	2e-107	100.00%	20200	OR413909.1	9	putative mitochondrial protein [Sesamum alatum]	0.99	5e-18	52.05%	134	KAK4432642.1
				Dendrobium loddigesii chromosome 1 mitochondrion, complete sequence	1	2e-107	100.00%	56800	PP829175.1	10	unnamed protein product [Ilex paraguariensis]	0.99	8e-18	53.42%	502	CAK9153102.1
				Dendrobium nobile chromosome 23 mitochondrion, complete sequence	1	2e-107	100.00%	22000	OR413889.1	11	hypothetical protein U1Q18_043940 [Sarracenia purpurea var. burkii]	0.92	1e-17	54.41%	481	KAL6954291.1
				Dendrobium officinale mitochondrial DNA, subgenome 21, complete sequence	1	2e-107	100.00%	21300	LC640154.1	12	TPA_inf: RNA-dependent RNA polymerase [Dahlia pinnata mitovirus 1]	0.92	3e-17	57.35%	782	DAB41753.1
				Dendrobium brymerianum mitochondrial DNA, chromosome 1, complete sequence	1	2e-107	100.00%	22500	LC704589.1	13	putative mitochondrial protein [Sesamum alatum]	0.92	4e-17	57.35%	661	KAK4412078.1
				Dendrobium huoshanense chromosome 20 mitochondrion, complete sequence	1	2e-107	100.00%	22000	OR413866.1	14	MAG: putative RNA-dependent RNA polymerase [Mitoviridae sp.]	0.99	4e-15	47.95%	754	UJQ92534.1
				Dendrobium henanense WMT20212 mitochondrial DNA, sub-genome 23, complete sequence	1	2e-107	100.00%	21800	LC744562.1	15	hypothetical protein V6N12_000341 [Hibiscus sabdariffa]	0.99	3e-14	53.42%	170	KAK8501222.1
				Dendrobium wilsonii WMT20211 mitochondrial DNA, sub-genome 21, complete sequence	1	9e-106	99.55%	22000	LC744538.1	16	hypothetical protein AQUCO_02300083v1 [Aquilegia coerulea]	0.92	5e-14	55.88%	323	PIA41052.1
				Calanthe striata var. sieboldii chromosome 7 mitochondrion, complete sequence	1	1e-104	99.10%	32500	PX168830.1	17	hypothetical protein AQUCO_04400096v1 [Aquilegia coerulea]	0.92	7e-14	55.88%	379	PIA32666.1
				Dendrobium devonianum MT02 mitochondrial DNA, sequence_id: fragment9, complete sequence	1	1e-104	99.10%	17700	LC832880.1	18	hypothetical protein [Cocos nucifera]	0.99	9e-14	43.84%	91	YP_009315967.1
				Cymbidium lancifolium isolate TEL chromosome 8 mitochondrion, complete sequence	1	7e-95	95.56%	31600	OQ024449.1	19	hypothetical protein V6N13_023013 [Hibiscus sabdariffa]	0.99	1e-13	54.79%	291	KAK8635136.1
				Cymbidium kanran cultivar Jing Zi chromosome 3 mitochondrion, complete sequence	1	7e-95	95.56%	66000	PX256521.1	20	uncharacterized protein LOC110011764 [Sesamum indicum]	0.99	1e-13	47.95%	298	XP_020548612.1
				Cymbidium macrorhizon isolate DGL chromosome 06 mitochondrion, complete sequence	1	7e-95	95.56%	30700	OQ029547.1	21	hypothetical protein V6N12_076073 [Hibiscus sabdariffa]	0.99	2e-13	53.42%	791	KAK8499223.1
				Cymbidium ensifolium chromosome 6 mitochondrion, complete sequence	1	3e-93	95.11%	31400	OR754268.1	22	hypothetical protein V6N11_080497 [Hibiscus sabdariffa]	0.99	3e-13	53.42%	602	KAK9009022.1
				Gastrodia angusta chromosome GS6 mitochondrion, complete sequence	1	1e-53	80.17%	61800	MH591826.1	23	hypothetical protein V6N11_014023 [Hibiscus sabdariffa]	0.99	3e-13	53.42%	748	KAK8491899.1
				Gastrodia angusta chromosome GA15 mitochondrion, complete sequence	1	1e-53	80.17%	24800	OP414096.1	24	hypothetical protein H6P81_021193 [Aristolochia fimbriata]	0.92	1e-12	47.06%	342	KAG9438895.1
				Gastrodia angusta chromosome 19 mitochondrion, complete sequence	1	1e-53	80.17%	24600	PP239765.1	25	hypothetical protein ZIOFF_074258 [Zingiber officinale]	0.84	5e-12	54.84%	1905	KAG6467758.1
				Phragmipedium sp. chromosome 2 mitochondrion, complete sequence	0.36	3e-16	87.34%	45000	PQ344724.1	26	unnamed protein product [Ilex paraguariensis]	0.99	1e-11	46.25%	388	CAK9143602.1
				Phragmipedium kovachii chromosome 3 mitochondrion, complete sequence	0.36	3e-16	87.34%	38400	PQ344709.1	27	unnamed protein product [Ilex paraguariensis]	0.92	1e-11	49.33%	450	CAK9186631.1
				Cypripedium henryi chromosome 10 mitochondrion, complete sequence	0.36	3e-16	87.34%	23100	PQ344501.1	28	unnamed protein product [Ilex paraguariensis]	0.92	2e-11	49.33%	629	CAK9186633.1
				Paphiopedilum micranthum chromosome 26 mitochondrion, complete sequence	0.92	1e-15	71.22%	5970	OP465225.1	29	hypothetical protein TEA_003359 [Camellia sinensis var. sinensis]	0.96	2e-10	43.66%	267	THG00166.1
				Paphiopedilum micranthum chromosome 32 mitochondrion, complete sequence	0.92	1e-15	71.22%	5970	PQ344621.1	30	hypothetical protein CMV_002445 [Castanea mollissima]	0.96	2e-10	45.07%	310	KAF3974216.1
NW_021323297.1_2	ATGGACGGAACGTTCCATCAGGAGCGTCCCCTTGATTTATTACGTGGCTCAGATAAGCTATTCTCATTCGATCTGAAATCGGCCACTGATTGGTGGCCGTTCTTCTTCATGTTCGAAATGATGGTGGTCTTATTTGACAGAAGGTTTGCATCTGCTTGCGTGAATTCGGCGCTGGGCTATAACATCTTTGTT	192	Mitovir_RNA_pol super family	Dendrobium officinale chromosome 4 mitochondrion, complete sequence	1	4e-91	100.00%	32900	OR413915.1	1	hypothetical protein IEQ34_026043 [Dendrobium chrysotoxum]	1	7e-30	96.88%	64	KAH0438669.1
				Dendrobium officinale mitochondrial DNA, subgenome 4, complete sequence	1	4e-91	100.00%	33600	LC640137.1	2	hypothetical protein IEQ34_021080 [Dendrobium chrysotoxum]	1	8e-27	89.06%	64	KAH0450388.1
				Dendrobium nobile MT01 mitochondrial DNA, sequence_id: fragment12, complete sequence	1	4e-91	100.00%	32700	LC832907.1	3	hypothetical protein KFK09_024004 [Dendrobium nobile]	0.75	2e-19	100.00%	285	KAI0493878.1
				Dendrobium nobile chromosome 6 mitochondrion, complete sequence	1	4e-91	100.00%	32600	OR413872.1	4	hypothetical protein J6695_mgp01 [Aquilaria sinensis]	0.98	3e-14	65.08%	190	YP_010048814.1
				Dendrobium flexicaule chromosome 4 mitochondrion, complete sequence	1	4e-91	100.00%	34900	OR413895.1	5	hypothetical protein RGQ29_032824 [Quercus rubra]	1	3e-14	62.50%	138	KAK4547808.1
				Dendrobium brymerianum mitochondrial DNA, chromosome 9, complete sequence	1	2e-89	99.48%	35600	LC704597.1	6	hypothetical protein ZIOFF_074354 [Zingiber officinale]	0.98	3e-14	66.67%	594	KAG6467716.1
				Dendrobium hancockii PB01 mitochondrial DNA, complete genome	1	2e-89	99.48%	524000	LC771085.1	7	hypothetical protein K1719_005620 [Acacia pycnantha]	0.98	3e-14	61.90%	218	KAI9124320.1
				Dendrobium aphyllum mitochondrial DNA, scaffold04	1	2e-89	99.48%	105000	LC660267.1	8	hypothetical protein U1Q18_052853 [Sarracenia purpurea var. burkii]	0.98	5e-14	61.90%	152	KAL6957513.1
				Dendrobium primulinum mitochondrial DNA, scaffold05	1	2e-89	99.48%	39300	LC660003.1	9	uncharacterized protein LOC115986294 [Quercus lobata]	1	8e-14	62.50%	195	XP_030965012.1
				Dendrobium wilsonii WMT20211 mitochondrial DNA, sub-genome 6, complete sequence	1	2e-89	99.48%	33800	LC744523.1	10	RNA-dependent RNA polymerase, mitoviral [Dillenia turbinata]	0.98	2e-13	60.32%	336	KAK6923544.1
				Dendrobium gratiosissimum mitochondrial DNA, scaffold35	1	2e-89	99.48%	5610	LC660257.1	11	hypothetical protein RHMOL_RhmolMtG0009400 [Rhododendron molle]	0.98	2e-13	63.49%	263	KAI8522434.1
				Bletilla striata chromosome 8 mitochondrion, complete sequence	1	2e-88	98.96%	32500	PQ859852.1	12	LOW QUALITY PROTEIN: uncharacterized mitochondrial protein AtMg01410 [Eucalyptus grandis]	0.98	2e-13	66.67%	287	XP_039157828.1
				Dendrobium huoshanense mitochondrial DNA, scaffold02	1	8e-87	97.46%	47800	LC657528.1	13	TPA_inf: RNA-dependent RNA polymerase [Ambrosia artemisiifolia mitovirus 1]	0.98	3e-13	65.08%	821	DAB41740.1
				Dendrobium huoshanense chromosome 2 mitochondrion, complete sequence	1	8e-87	97.46%	48000	OR413848.1	14	hypothetical protein HYC85_023724 [Camellia sinensis]	0.97	7e-13	62.90%	926	KAF5939465.1
				Dendrobium henanense WMT20212 mitochondrial DNA, sub-genome 12, complete sequence	1	8e-87	97.46%	28700	LC744551.1	15	uncharacterized protein LOC114263069 [Camellia sinensis]	0.98	7e-13	61.90%	313	XP_028059367.1
				Dendrobium loddigesii chromosome 1 mitochondrion, complete sequence	1	3e-85	97.44%	56800	PP829175.1	16	uncharacterized protein LOC142550184 [Primulina tabacum]	0.98	1e-12	65.08%	565	XP_075515538.1
				Dendrobium loddigesii MT03 mitochondrial DNA, sequence_id: fragment2, complete sequence	1	2e-81	95.00%	109000	LC832918.1	17	MAG: RNA-dependent RNA polymerase [Mitoviridae sp.]	0.98	1e-12	61.90%	443	XNT21056.1
				Nervilia mackinnonii chromosome 34 mitochondrion, complete sequence	1	4e-71	92.19%	20300	PP240027.1	18	putative RNA-dependent RNA polymerase, mitoviral [Rosa chinensis]	0.98	3e-12	65.08%	321	PRQ15625.1
				Cymbidium ensifolium chromosome 17 mitochondrion, complete sequence	0.97	6e-69	91.98%	23400	OR754279.1	19	hypothetical protein [Vaccinium oldhamii]	0.97	4e-12	59.68%	111	XAW32671.1
				Cymbidium kanran cultivar Jing Zi chromosome 1 mitochondrion, complete sequence	0.97	6e-69	91.98%	125000	PX256519.1	20	hypothetical protein CsSME_00021461 [Camellia sinensis var. sinensis]	0.97	6e-12	66.13%	436	GMP57328.1
				Dendrobium amplum mitochondrion, complete sequence	0.82	2e-68	98.10%	48800	MH591889.1	21	ORF179 protein [Turritis glabra]	0.98	6e-12	61.90%	179	BBB05365.1
				Cymbidium lancifolium isolate TEL mitochondrion, complete sequence	1	8e-68	90.62%	25600	OQ024459.1	22	uncharacterized mitochondrial protein AtMg01410 [Vitis riparia]	0.98	7e-12	58.73%	216	XP_034674265.1
				Cymbidium macrorhizon isolate DGL chromosome 17 mitochondrion, complete sequence	0.94	2e-62	90.56%	25700	OQ029558.1	23	hypothetical protein ZIOFF_074355 [Zingiber officinale]	0.97	7e-12	59.68%	185	KAG6467717.1
				Dendrobium devonianum MT02 mitochondrial DNA, sequence_id: fragment22, complete sequence	1	6e-50	98.35%	19500	LC832893.1	24	RNA-dependent RNA polymerase mitoviral, partial [Arabidopsis suecica]	0.98	8e-12	61.90%	204	KAG7529336.1
				Dendrobium lohohense mitochondrial DNA, scaffold06	0.59	5e-39	93.86%	30900	LC660299.1	25	RecName: Full=Uncharacterized mitochondrial protein AtMg01410; AltName: Full=ORF204 [Arabidopsis thaliana]	0.97	8e-12	62.90%	204	P92567.1
				Phragmipedium kovachii chromosome 15 mitochondrion, complete sequence	0.92	3e-23	75.28%	18700	PQ344721.1	26	hypothetical protein LOK49_LG06G02028 [Camellia lanceoleosa]	0.97	8e-12	62.90%	210	KAI8011553.1
				Phragmipedium kovachii chromosome 8 mitochondrion, complete sequence	0.92	3e-23	75.28%	24100	PQ344714.1	27	hypothetical protein Drorol1_Dr00028099 [Drosera rotundifolia]	0.98	1e-11	62.50%	220	GAB2236455.1
				Phragmipedium sp. chromosome 7 mitochondrion, complete sequence	0.92	3e-16	71.91%	26800	PQ344729.1	28	hypothetical protein QLP06_mgp029 [Jatropha curcas]	0.97	1e-11	61.29%	371	YP_010833584.1
				Cymbaria mongolica chromosome 3 mitochondrion, complete sequence	0.48	3e-09	78.72%	399000	OR698886.1	29	unnamed protein product, partial [Vitis vinifera]	0.97	2e-11	59.68%	176	CBI19992.3
				Camellia sinensis var. sinensis cultivar DaHongPao mitochondrion, complete genome	0.52	1e-08	77.00%	1080000	PP212895.1	30	hypothetical protein VitviT2T_015854 [Vitis vinifera]	0.98	2e-11	58.73%	598	WJZ97233.1
NW_021481700.1_751	ATGGAACGTTCTATCCATCTCAATTATCGACCCTCATCAACTAGTCATGCACCAGTTTTAGAAGCCTTTGATTTATATAGTTTCCCATGGCGAATATCCGCCGCTTGCCACCACCCTCACATACCTGACCGAGTCGACCAACAATTGGGGGAGAACCAACCTCATCTACACTTGGTAATCGAGGACCAATACGTCTCTAGAAAAAGTCTAACGACCATCCAGATATCAACTTATTTACACCATAACCCAATGCATAGTGAATGTATTCAGACCATCATGAGCCTTGTGTTTGCATTATGC	300	Mitovir_RNA_pol super family	Dendrobium officinale chromosome 4 mitochondrion, complete sequence	0.95	5e-124	95.45%	32900	OR413915.1	1	RNA-dependent RNA polymerase, partial [Grapevine mitovirus 1]	0.66	2e-21	65.15%	92	XAV45407.1
				Dendrobium officinale mitochondrial DNA, subgenome 4, complete sequence	0.95	5e-124	95.45%	33600	LC640137.1	2	uncharacterized mitochondrial protein AtMg01410-like [Arachis duranensis]	0.69	9e-21	64.79%	200	XP_052107635.1
				Dendrobium flexicaule chromosome 4 mitochondrion, complete sequence	0.95	5e-124	95.45%	34900	OR413895.1	3	hypothetical protein S83_022432 [Arachis hypogaea]	0.69	9e-21	64.79%	349	XLR37772.1
				Dendrobium huoshanense mitochondrial DNA, scaffold02	0.95	6e-123	95.10%	47800	LC657528.1	4	hypothetical protein QYF36_018578 [Acer negundo]	0.87	1e-20	56.32%	428	KAK4839043.1
				Dendrobium nobile MT01 mitochondrial DNA, sequence_id: fragment12, complete sequence	0.95	6e-123	95.10%	32700	LC832907.1	5	uncharacterized protein LOC115986294 [Quercus lobata]	0.82	1e-20	58.54%	195	XP_030965012.1
				Dendrobium nobile chromosome 6 mitochondrion, complete sequence	0.95	6e-123	95.10%	32600	OR413872.1	6	hypothetical protein AHAS_Ahas18G0078600 [Arachis hypogaea]	0.69	2e-20	64.79%	309	KAL4292943.1
				Dendrobium wilsonii WMT20211 mitochondrial DNA, sub-genome 6, complete sequence	0.95	6e-123	95.10%	33800	LC744523.1	7	hypothetical protein Ddye_029010 [Dipteronia dyeriana]	0.87	2e-20	55.17%	389	KAK2634218.1
				Dendrobium huoshanense chromosome 2 mitochondrion, complete sequence	0.95	6e-123	95.10%	48000	OR413848.1	8	hypothetical protein SLA2020_264770 [Shorea laevis]	0.87	4e-20	56.32%	824	GLT53188.1
				Dendrobium henanense WMT20212 mitochondrial DNA, sub-genome 12, complete sequence	0.95	6e-123	95.10%	28700	LC744551.1	9	hypothetical protein SLEP1_g58915 [Rubroshorea leprosula]	0.76	5e-20	59.21%	629	GKV52326.1
				Dendrobium hancockii PB01 mitochondrial DNA, complete genome	0.95	2e-121	94.76%	524000	LC771085.1	10	hypothetical protein AAG906_019261 [Vitis piasezkii]	0.86	7e-20	55.68%	503	KAL6310590.1
				Dendrobium aphyllum mitochondrial DNA, scaffold04	0.95	2e-121	94.76%	105000	LC660267.1	11	hypothetical protein VitviT2T_015854 [Vitis vinifera]	0.86	8e-20	55.68%	598	WJZ97233.1
				Dendrobium loddigesii MT03 mitochondrial DNA, sequence_id: fragment2, complete sequence	0.95	1e-119	94.12%	109000	LC832918.1	12	MAG: putative RNA-dependent RNA polymerase, partial [Mitoviridae sp.]	0.87	1e-19	50.57%	811	UOL49039.1
				Dendrobium loddigesii chromosome 1 mitochondrion, complete sequence	0.95	1e-119	94.12%	56800	PP829175.1	13	MAG: putative RNA-dependent RNA polymerase [Mitoviridae sp.]	0.87	2e-19	55.17%	813	UJQ92583.1
				Dendrobium gratiosissimum mitochondrial DNA, scaffold35	0.95	6e-116	93.36%	5610	LC660257.1	14	hypothetical protein SLA2020_381670 [Shorea laevis]	0.82	2e-19	60.98%	113	GLT65754.1
				Bletilla striata chromosome 8 mitochondrion, complete sequence	0.95	3e-113	92.10%	32500	PQ859852.1	15	hypothetical protein SO802_035403 [Lithocarpus litseifolius]	0.82	3e-19	59.76%	381	KAK9982670.1
				Dendrobium brymerianum mitochondrial DNA, chromosome 9, complete sequence	0.95	1e-112	92.31%	35600	LC704597.1	16	hypothetical protein ZIOFF_074439 [Zingiber officinale]	0.82	4e-19	56.10%	422	KAG6467701.1
				Dendrobium devonianum MT02 mitochondrial DNA, sequence_id: fragment22, complete sequence	0.95	1e-105	89.69%	19500	LC832893.1	17	hypothetical protein AHAS_Ahas18G0077100 [Arachis hypogaea]	0.69	6e-19	63.38%	414	KAL4292928.1
				Cymbidium ensifolium chromosome 17 mitochondrion, complete sequence	0.95	8e-77	81.79%	23400	OR754279.1	18	hypothetical protein [Populus alba]	0.82	1e-18	58.54%	164	YP_009560699.1
				Cymbidium kanran cultivar Jing Zi chromosome 1 mitochondrion, complete sequence	0.95	8e-77	81.79%	125000	PX256519.1	19	hypothetical protein S83_063134, partial [Arachis hypogaea]	0.69	1e-18	61.97%	278	XLR35234.1
				Cymbidium lancifolium isolate TEL mitochondrion, complete sequence	0.95	4e-74	81.44%	25600	OQ024459.1	20	MAG: RNA-dependent RNA polymerase, partial [Mitoviridae sp.]	0.88	5e-18	53.41%	773	UJQ92467.1
				Nervilia mackinnonii chromosome 34 mitochondrion, complete sequence	0.93	6e-72	82.52%	20300	PP240027.1	21	hypothetical protein CsSME_00021461 [Camellia sinensis var. sinensis]	0.87	1e-17	54.02%	436	GMP57328.1
				Cymbidium macrorhizon isolate DGL chromosome 17 mitochondrion, complete sequence	0.91	7e-71	81.29%	25700	OQ029558.1	22	hypothetical protein DKX38_030091 [Salix brachista]	0.82	1e-17	58.54%	322	KAB5511296.1
				Phragmipedium kovachii chromosome 15 mitochondrion, complete sequence	0.47	6e-34	85.00%	18700	PQ344721.1	23	hypothetical protein POTOM_060184 [Populus tomentosa]	0.82	2e-17	58.54%	391	KAG6736893.1
				Phragmipedium kovachii chromosome 8 mitochondrion, complete sequence	0.47	6e-34	85.00%	24100	PQ344714.1	24	hypothetical protein OIU79_020353 [Salix purpurea]	0.66	2e-17	66.67%	163	KAJ6676046.1
				Dendrobium primulinum mitochondrial DNA, scaffold05	0.29	3e-25	93.02%	39300	LC660003.1	25	hypothetical protein K1719_043675 [Acacia pycnantha]	0.8	7e-17	55.00%	407	KAI9074381.1
				Phragmipedium sp. chromosome 7 mitochondrion, complete sequence	0.34	3e-25	88.12%	26800	PQ344729.1	26	MAG: putative RNA-dependent RNA polymerase, partial [Mitoviridae sp.]	0.87	7e-17	51.72%	849	UOL49055.1
				Euonymus europaeus genome assembly, organelle: mitochondrion	0.64	8e-20	73.58%	225000	OY756975.1	27	hypothetical protein HN51_059283, partial [Arachis hypogaea]	0.64	7e-17	63.64%	181	XLT13593.1
				Euonymus alatus mitochondrion, complete genome	0.64	1e-18	73.06%	1050000	NC_053921.1	28	hypothetical protein SLEP1_g58860 [Rubroshorea leprosula]	0.69	8e-17	59.42%	148	GKV52272.1
				Tiarella polyphylla chromosome 1, complete genome	0.35	4e-17	81.73%	430000	OR866907.1	29	hypothetical protein Syun_031853 [Stephania yunnanensis]	0.77	9e-17	55.84%	214	KAK9082549.1
				Heuchera parviflora var. saurensis voucher Folk 97 (OS), complete genome	0.35	4e-17	81.73%	543000	KR559021.1	30	hypothetical protein QN277_009379 [Acacia crassicarpa]	0.82	1e-16	48.78%	170	KAK4253936.1
NW_021319121.1_6367	ATGTATATGTGGGAAGAAATACAAGGGGCATCCATCATCGTGGAGCTTGATTGGAAGAAGTTCGATTGCGAAAGACCTGCAGAAGACATCCTCTTCTTCATTGACGTAGTCATCTCATGTTTCTCCCTACAAACGTCGAGAGAGGAGAGATTATTGTCTGCTTATAGAATCTGCATGATCATTGTCTGCTTA	192	Mitovir_RNA_pol super family	Cistus incanus RNA virus 1 fusion protein and putative replication factory matrix-like protein genes, complete cds	0.81	4e-14	72.90%	3320	MG833407.1	1	hypothetical protein KFK09_027166 [Dendrobium nobile]	0.94	1e-30	95.00%	242	KAI0492890.1
				TPA_asm: Paris polyphylla amalgavirus 1, complete genome	0.72	2e-13	76.60%	3410	BK062308.1	2	TPA_asm: fusion protein [Phalaenopsis equestris amalgavirus 2]	0.92	3e-21	69.49%	1052	DAZ91047.1
				TPA_asm: Phalaenopsis equestris amalgavirus 2, complete genome	0.79	5e-13	72.85%	3320	BK062307.1	3	TPA_asm: fusion protein [Swertia japonica amalgavirus 1]	0.89	5e-20	70.18%	1057	DAZ91055.1
				TPA_asm: Swertia japonica amalgavirus 1, complete genome	0.64	6e-12	76.80%	3310	BK062311.1	4	ORF1+2p [Camellia oleifera amalgavirus 1]	0.91	2e-19	68.97%	1066	YP_009551564.1
				Camellia oleifera amalgavirus 1 strain CoAV1-Xianglin4 genomic sequence	0.77	2e-11	72.30%	3330	NC_040433.1	5	TPA_asm: fusion protein [Melampyrum roseum amalgavirus 1]	0.92	3e-19	66.10%	1062	DAZ91033.1
				TPA_asm: Bletilla striata amalgavirus 1, complete genome	0.44	8e-11	80.95%	3380	BK062281.1	6	fusion protein [Rubber dandelion latent virus 2]	0.89	3e-19	70.18%	1046	AWH55632.1
				Bletilla amalgavirus 1, complete genome	0.44	8e-11	80.95%	3380	MZ042634.1	7	MAG: fusion protein [Sponge gourd amalgavirus 1]	0.89	4e-19	66.67%	1057	WEU68176.1
				MAG: Cucumis melo amalgavirus 1 isolate Al-Mosul 2024 genomic sequence	0.5	3e-10	78.12%	3260	PP792978.1	8	TPA_asm: fusion protein [Phelipanche aegyptiaca amalgavirus 1]	0.89	9e-19	71.93%	1048	DAZ91043.1
				Cucumis melo amalgavirus 1 isolate Wilcox-01 county, complete sequence	0.5	3e-10	78.12%	3420	OM751927.1	9	hypothetical protein CDG42_Peq010405 [Phalaenopsis equestris]	0.92	1e-18	64.41%	887	KAM0776729.1
				Cucumis melo amalgavirus 1 isolate CmAV-HLJ, complete genome	0.5	3e-10	78.12%	3420	MH479774.1	10	fusion protein, partial [Blueberry latent virus]	0.89	2e-18	61.40%	114	QUE30295.1
				TPA_asm: Alloteropsis angusta amalgavirus 1, complete genome	0.67	1e-08	72.66%	3420	BK062275.1	11	ORF1+2p [Festuca pratensis amalgavirus 1]	0.91	3e-18	62.07%	1057	YP_009552799.1
				Blueberry latent virus isolate B15-BiH fusion protein gene, partial cds	0.44	4e-08	78.57%	295	MK511326.1	12	TPA_asm: fusion protein [Epipogium roseum amalgavirus 1]	0.94	7e-18	56.67%	1058	DAZ91005.1
				Blueberry latent virus BlLV_USA_CNU1 genes for fusion protein, ORF1, complete cds	0.44	4e-08	78.57%	3380	LC781634.1	13	putative RNA-dependent RNA polymerase [Cistus incanus RNA virus 1]	0.88	8e-18	67.86%	1052	WZH58098.1
				Blueberry latent virus BlLV_CAN_CNU1 genes for fusion protein, ORF1, complete cds	0.44	4e-08	78.57%	3410	LC781627.1	14	TPA_asm: fusion protein [Alloteropsis angusta amalgavirus 1]	0.89	1e-17	61.40%	1052	DAZ90983.1
				Blueberry latent virus isolate B9-BiH fusion protein gene, partial cds	0.44	4e-08	78.57%	282	MK511324.1	15	TPA_exp: ORF1+2p, partial [Pinus patula amalgavirus 1]	0.91	3e-17	55.17%	1046	DAB41737.1
				Blueberry latent virus GB-SJ1 genes for fusion protein, ORF1 protein, complete cds	0.44	4e-08	78.57%	3170	LC440652.1	16	RNA dependent RNA polymerase RdRp [Pterostylis amalgavirus 2]	0.89	3e-17	61.40%	1054	ULN99171.1
				Blueberry latent virus isolate B18-BiH fusion protein gene, partial cds	0.44	4e-08	78.57%	273	MK511327.1	17	RNA-dependent RNA polymerase, partial [Aegilops associated amalgavirus 2]	0.91	3e-17	63.79%	567	XOG07819.1
				Blueberry latent virus JN-HN1 RNA, complete genome	0.44	4e-08	78.57%	3430	LC437352.1	18	TPA_asm: fusion protein [Guizotia abyssinica amalgavirus 2]	0.89	4e-17	61.40%	1051	DAZ91011.1
				Blueberry latent virus isolate AR, complete genome	0.44	4e-08	78.57%	3430	HM029248.1	19	TPA_asm: fusion protein [Hevea brasiliensis amalgavirus 1]	0.89	5e-17	59.65%	1072	DAZ91019.1
				Blueberry latent virus isolate B6-BiH fusion protein gene, partial cds	0.44	4e-08	78.57%	297	MK511323.1	20	putative RdRp [Festuca pratensis amalgavirus 1]	0.91	5e-17	56.90%	760	WCJ13316.1
				Blueberry latent virus isolate B10-BiH fusion protein gene, partial cds	0.44	4e-08	78.57%	327	MK511325.1	21	RNA-dependent RNA polymerase [Iranian amalgavirus]	0.92	5e-17	61.02%	1064	WKV32514.1
				Blueberry latent virus isolate Bluecrop-1, complete genome	0.44	4e-08	78.57%	3430	EF442779.2	22	ORF1 [Camellia totivirus A]	0.89	7e-17	66.67%	1049	QED42799.1
				Blueberry latent virus isolate B4-BiH fusion protein gene, partial cds	0.44	4e-08	78.57%	274	MK511322.1	23	ORF1+2P [Lily amalgavirus 2]	0.92	7e-17	62.71%	1053	WEQ50384.1
				Blueberry latent virus isolate Island Grove, complete genome	0.44	4e-08	78.57%	3410	MN416031.1	24	fusion protein [Blueberry latent virus]	0.89	9e-17	61.40%	1054	ADO14118.1
				Blueberry latent virus isolate RS-BLLV-1 fusion protein (F) gene, partial cds	0.44	4e-08	78.57%	344	MW177576.1	25	polyprotein [Gymnadenia amalgavirus 1]	0.89	9e-17	63.16%	1057	UWU44406.1
				Blueberry latent virus isolate MI-2, complete genome	0.44	4e-08	78.57%	3430	HM029247.1	26	TPA_inf: ORF1+2p, partial [Salicornia europaea amalgavirus 1]	0.89	1e-16	61.40%	880	DAB41669.1
				Blueberry latent virus BlLV_CHL_CNU1 genes for fusion protein, ORF1, complete cds	0.44	4e-08	78.57%	3380	LC781629.1	27	RNA-dependent RNA polymerase [Anthoxanthum odoratum amalgavirus 1]	0.91	2e-16	58.62%	1056	YP_009551562.1
				Blueberry latent virus genomic RNA, complete genome, Japanese isolate	0.44	4e-08	78.57%	3430	AB608991.1	28	TPA_asm: fusion protein [Alloteropsis semialata amalgavirus 1]	0.89	2e-16	59.65%	1048	DAZ90987.1
				Blueberry latent virus isolate RS-BLLV-60 fusion protein (F) gene, partial cds	0.44	4e-08	78.57%	344	MW177582.1	29	TPA_asm: fusion protein [Paris polyphylla amalgavirus 1]	0.89	2e-16	64.91%	1061	DAZ91049.1
				Blueberry latent virus isolate BBLV OH19, partial genome	0.44	4e-08	78.57%	3400	MT559880.1	30	ORF1+2p [Festuca pratensis amalgavirus 2]	0.89	2e-16	59.65%	1053	YP_009553344.1
NW_021502263.1_1	ATGAAGACGCGGCCAGAAGCCGGGAGATTTGGGGTGAAGCTAGAGGGTAGTGGCAAGGTGCGAGTGTTTGCAATCGGTAATCCAATCTGGCAGGCCTTGTTAAGACCTTTGCATGATTGGGGAGGTCCT	129	Mitovir_RNA_pol super family	Dendrobium officinale mitochondrial DNA, subgenome 15, complete sequence	1	3e-57	100.00%	25200	LC640148.1	1	hypothetical protein IEQ34_024908 [Dendrobium chrysotoxum]	1	6e-22	100.00%	131	KAH0446260.1
				Dendrobium hancockii PB01 mitochondrial DNA, complete genome	1	3e-57	100.00%	524000	LC771085.1	2	hypothetical protein CDG42_Peq000531 [Phalaenopsis equestris]	0.93	2e-18	97.50%	288	KAM0769975.1
				Dendrobium nobile chromosome 15 mitochondrion, complete sequence	1	3e-57	100.00%	26400	OR413881.1	3	hypothetical protein H6P81_021193 [Aristolochia fimbriata]	0.95	2e-14	78.05%	342	KAG9438895.1
				Dendrobium loddigesii chromosome 7 mitochondrion, complete sequence	1	3e-57	100.00%	29700	PP829181.1	4	unnamed protein product [Ilex paraguariensis]	0.93	4e-14	85.00%	450	CAK9186631.1
				Dendrobium primulinum mitochondrial DNA, scaffold01	1	3e-57	100.00%	30100	LC659999.1	5	unnamed protein product [Ilex paraguariensis]	0.93	5e-14	85.00%	629	CAK9186633.1
				Dendrobium devonianum MT02 mitochondrial DNA, sequence_id: fragment20, complete sequence	1	3e-57	100.00%	16000	LC832891.1	6	hypothetical protein U1Q18_002422 [Sarracenia purpurea var. burkii]	0.93	5e-14	82.50%	190	KAL7001270.1
				Dendrobium flexicaule chromosome 19 mitochondrion, complete sequence	1	3e-57	100.00%	20200	OR413910.1	7	hypothetical protein U1Q18_043932 [Sarracenia purpurea var. burkii]	0.93	1e-13	82.50%	319	KAL6954283.1
				Dendrobium officinale chromosome 1 mitochondrion, complete sequence	1	3e-57	100.00%	65400	OR413912.1	8	hypothetical protein [Colocasia esculenta]	0.95	1e-13	78.05%	117	MQL85751.1
				Dendrobium gratiosissimum mitochondrial DNA, scaffold31	1	3e-57	100.00%	16100	LC660253.1	9	unnamed protein product [Ilex paraguariensis]	0.93	1e-13	82.50%	730	CAK9139791.1
				Dendrobium loddigesii MT03 mitochondrial DNA, sequence_id: fragment1, complete sequence	1	3e-57	100.00%	89200	LC832917.1	10	RNA-dependent RNA polymerase [Cinnamomum micranthum f. kanehirae]	0.93	1e-13	82.50%	330	RWR76218.1
				Dendrobium nobile MT01 mitochondrial DNA, sequence_id: fragment10, complete sequence	1	3e-57	100.00%	26300	LC832905.1	11	RNA-dependent RNA polymerase [Cinnamomum micranthum f. kanehirae]	0.93	1e-13	82.50%	647	RWR86368.1
				Dendrobium moniliforme mitochondrial DNA, scaffold33	1	1e-55	99.22%	17200	LC660355.1	12	uncharacterized protein LOC110011764 [Sesamum indicum]	0.93	1e-13	80.00%	298	XP_020548612.1
				Dendrobium wilsonii WMT20211 mitochondrial DNA, sub-genome 14, complete sequence	1	1e-55	99.22%	25300	LC744531.1	13	hypothetical protein AAC387_Pa11g0574 [Persea americana]	0.91	1e-13	82.05%	166	XXG85512.1
				Dendrobium huoshanense mitochondrial DNA, scaffold16	1	2e-54	98.45%	28000	LC657542.1	14	unnamed protein product [Ilex paraguariensis]	0.93	2e-13	82.50%	502	CAK9153102.1
				Dendrobium huoshanense chromosome 14 mitochondrion, complete sequence	1	2e-54	98.45%	28500	OR413860.1	15	hypothetical protein U1Q18_043940 [Sarracenia purpurea var. burkii]	0.93	2e-13	82.50%	481	KAL6954291.1
				Dendrobium henanense WMT20212 mitochondrial DNA, sub-genome 24, almost complete sequence	1	2e-54	98.45%	20500	LC744563.1	16	hypothetical protein MRB53_036805 [Persea americana]	0.91	2e-13	84.62%	304	KAJ8613848.1
				Dendrobium brymerianum mitochondrial DNA, chromosome 18, complete sequence	1	7e-53	97.67%	9160	LC704606.1	17	Unknown protein [Striga hermonthica]	0.91	6e-13	79.49%	134	CAA0808047.1
				Calanthe striata var. sieboldii chromosome 21 mitochondrion, complete sequence	1	9e-52	95.52%	19900	PX168824.1	18	hypothetical protein MRB53_018793 [Persea americana]	0.91	1e-12	82.05%	374	KAJ8642099.1
				Bletilla striata chromosome 3 mitochondrion, complete sequence	1	9e-52	95.52%	73000	PQ859847.1	19	putative mitochondrial protein [Sesamum alatum]	0.93	1e-12	80.00%	661	KAK4412078.1
				Phalaenopsis lobbii chromosome 5 mitochondrion, complete sequence	1	4e-50	94.78%	43100	PQ180306.1	20	RNA-dependent RNA polymerase [Ocimum basilicum RNA virus 2]	0.93	2e-12	77.50%	760	YP_009408146.1
				Phalaenopsis aphrodite subsp. formosana clone Contig_2 tRNA-Met gene, complete sequence; ATP synthase F0 subunit 6 (atp6) and ribosomal protein S1 (rps1) genes, complete cds; tRNA-Glu, tRNA-Thr, tRNA-Gln, and tRNA-Lys genes, rpl2 pseudogene, and tRNA-Met gene, complete sequence; NADH dehydrogenase subunit 7 (nad7) gene, complete cds; tRNA-Glu gene, complete sequence; and ribosomal protein S11 (rp…	1	4e-50	94.78%	49400	MN366133.1	21	hypothetical protein U1Q18_050036 [Sarracenia purpurea var. burkii]	0.84	3e-12	83.33%	337	KAL6959005.1
				Phalaenopsis mannii chromosome 6 mitochondrion, complete sequence	1	4e-50	94.78%	30700	PQ180331.1	22	hypothetical protein MA16_Dca027626 [Dendrobium catenatum]	0.72	4e-12	100.00%	136	PKU60355.1
				Hygrochilus parishii chromosome HYG_1 mitochondrion, complete sequence	1	4e-50	94.78%	62900	MH591775.1	23	TPA_inf: RNA-dependent RNA polymerase [Dahlia pinnata mitovirus 1]	0.93	6e-12	77.50%	782	DAB41753.1
				Cymbidium lancifolium isolate TEL mitochondrion, complete sequence	1	5e-49	94.03%	28800	OQ024452.1	24	MAG: putative RNA-dependent RNA polymerase [Mitoviridae sp.]	0.93	3e-11	72.50%	754	UJQ92534.1
				Cymbidium kanran cultivar Jing Zi chromosome 8 mitochondrion, complete sequence	1	5e-49	94.03%	29000	PX256526.1	25	hypothetical protein V6N12_076073 [Hibiscus sabdariffa]	0.93	4e-11	75.00%	791	KAK8499223.1
				Cymbidium ensifolium chromosome 8 mitochondrion, complete sequence	1	5e-49	94.03%	28800	OR754270.1	26	hypothetical protein IEQ34_023715 [Dendrobium chrysotoxum]	0.88	5e-11	81.58%	230	KAH0447452.1
				Galeola lindleyana clone 8418447 mitochondrion, partial sequence	0.94	2e-48	97.52%	3550	OQ722261.1	27	RNA-dependent RNA polymerase, partial [Striga asiatica]	0.91	5e-11	76.92%	284	GER46177.1
				Cymbidium macrorhizon isolate DGL chromosome 11 mitochondrion, complete sequence	1	8e-40	89.55%	28700	OQ029552.1	28	NADH-ubiquinone oxidoreductase chain 4 [Platanthera zijinensis]	0.79	6e-11	82.35%	148	KAK8937090.1
				Chloranthus spicatus mitochondrion, complete genome	0.94	3e-20	80.17%	1110000	NC_084267.1	29	hypothetical protein V6N11_080497 [Hibiscus sabdariffa]	0.84	2e-10	80.56%	602	KAK9009022.1
				Chloranthus sessilifolius mitochondrion, complete genome	0.94	3e-20	80.17%	862000	PV439838.1	30	hypothetical protein V6N11_014023 [Hibiscus sabdariffa]	0.84	2e-10	80.56%	748	KAK8491899.1
